# Supplementary material for: Genomic Comparison of Two Species of Samsoniella with Other Genera in the Family Cordycipitaceae
Source: J Fungi (Basel). 2023 Nov 27;9(12):1146. doi: 10.3390/jof9121146 (PMC10744563; doi:10.3390/jof9121146)
Supplement: Supplementary file 1 [file jof-09-01146-s001.zip]

Archive with 7 entries (7 files):
- manuscript-supplementary data.pdf
- Samsoniella hepiali ICMM 82-2-chr.fasta.masked.out.gff3
- Samsoniella hepiali ICMM 82-2-chr.fasta.out.gff3
- Samsoniella hepiali ICMM 82-2.gff3
- Samsoniella yunnanensis YFCC 1527-chr.fasta.masked.out.gff3
- Samsoniella yunnanensis YFCC 1527-chr.fasta.out.gff3
- Samsoniella yunnanensis YFCC 1527.gff3
