# Supplementary material for: Genomic Comparison of Two Species of Samsoniella with Other Genera in the Family Cordycipitaceae
Source: J Fungi (Basel). 2023 Nov 27;9(12):1146. doi: 10.3390/jof9121146 (PMC10744563; doi:10.3390/jof9121146)
Supplement: Supplementary file 1 [file jof-09-01146-s001.zip › Samsoniella hepiali ICMM 82-2-chr.fasta.masked.out.gff3]

##gff-version 3
##sequence-region chr.fasta.masked
#ID	Source	Feature	Start	End	Score	Strand	Frame	Attribute(library_id library_start library_end)
scaffold1	RepeatMasker	similarity	30376	30456	18.5	-	.	Target "Motif:rnd-1_family-0" 3 83
scaffold1	RepeatMasker	similarity	31465	31523	20.3	+	.	Target "Motif:rnd-3_family-6" 1 60
scaffold1	RepeatMasker	similarity	31526	31589	6.2	+	.	Target "Motif:rnd-1_family-27" 1 65
scaffold1	RepeatMasker	similarity	32208	32298	24.4	-	.	Target "Motif:rnd-4_family-246" 177 269
scaffold1	RepeatMasker	similarity	32300	32361	12.9	-	.	Target "Motif:rnd-1_family-0" 11 72
scaffold1	RepeatMasker	similarity	86853	86922	24.3	-	.	Target "Motif:rnd-4_family-627" 244 314
scaffold1	RepeatMasker	similarity	112395	112475	15.0	+	.	Target "Motif:rnd-1_family-0" 4 83
scaffold1	RepeatMasker	similarity	212910	212989	10.0	+	.	Target "Motif:rnd-1_family-0" 2 81
scaffold1	RepeatMasker	similarity	252229	252307	8.9	-	.	Target "Motif:rnd-1_family-0" 4 82
scaffold1	RepeatMasker	similarity	275657	275746	13.5	-	.	Target "Motif:rnd-1_family-34" 7 89
scaffold1	RepeatMasker	similarity	320666	320846	17.1	-	.	Target "Motif:rnd-4_family-1005" 3 160
scaffold1	RepeatMasker	similarity	378861	378974	16.5	-	.	Target "Motif:rnd-4_family-615" 302 412
scaffold1	RepeatMasker	similarity	381597	382046	22.6	+	.	Target "Motif:rnd-4_family-615" 7 486
scaffold1	RepeatMasker	similarity	471877	471953	20.0	-	.	Target "Motif:rnd-1_family-0" 3 77
scaffold1	RepeatMasker	similarity	598704	598784	17.3	-	.	Target "Motif:rnd-1_family-0" 1 82
scaffold1	RepeatMasker	similarity	644869	645079	21.8	-	.	Target "Motif:rnd-3_family-6" 1 205
scaffold1	RepeatMasker	similarity	677167	677674	20.8	-	.	Target "Motif:rnd-4_family-615" 5 496
scaffold1	RepeatMasker	similarity	680862	680989	15.7	-	.	Target "Motif:rnd-4_family-1005" 36 160
scaffold1	RepeatMasker	similarity	689694	689762	15.9	+	.	Target "Motif:rnd-1_family-0" 2 71
scaffold1	RepeatMasker	similarity	702203	702278	18.7	-	.	Target "Motif:rnd-1_family-0" 4 78
scaffold1	RepeatMasker	similarity	705109	705189	14.8	+	.	Target "Motif:rnd-3_family-6" 95 187
scaffold1	RepeatMasker	similarity	771547	771625	22.8	+	.	Target "Motif:rnd-1_family-0" 5 83
scaffold1	RepeatMasker	similarity	801989	802050	11.3	+	.	Target "Motif:rnd-1_family-0" 10 71
scaffold1	RepeatMasker	similarity	804296	804453	17.0	+	.	Target "Motif:rnd-4_family-1005" 3 160
scaffold1	RepeatMasker	similarity	814994	815072	17.7	+	.	Target "Motif:rnd-1_family-0" 1 79
scaffold1	RepeatMasker	similarity	821399	821487	18.9	+	.	Target "Motif:rnd-1_family-34" 3 89
scaffold1	RepeatMasker	similarity	821561	821642	19.8	+	.	Target "Motif:rnd-1_family-0" 3 83
scaffold1	RepeatMasker	similarity	821689	821770	19.8	+	.	Target "Motif:rnd-1_family-0" 2 83
scaffold1	RepeatMasker	similarity	896607	896773	12.0	+	.	Target "Motif:rnd-1_family-43" 3 170
scaffold1	RepeatMasker	similarity	926009	926080	21.1	+	.	Target "Motif:rnd-1_family-2" 2 72
scaffold1	RepeatMasker	similarity	986606	986682	9.1	-	.	Target "Motif:rnd-1_family-41" 62 139
scaffold1	RepeatMasker	similarity	1048904	1049092	20.3	-	.	Target "Motif:rnd-3_family-6" 5 195
scaffold1	RepeatMasker	similarity	1054521	1054568	8.3	+	.	Target "Motif:rnd-1_family-0" 1 48
scaffold1	RepeatMasker	similarity	1057100	1057182	18.1	+	.	Target "Motif:rnd-1_family-0" 1 83
scaffold1	RepeatMasker	similarity	1066517	1066599	19.3	-	.	Target "Motif:rnd-1_family-0" 1 83
scaffold1	RepeatMasker	similarity	1085971	1086030	13.3	+	.	Target "Motif:rnd-1_family-19" 346 409
scaffold2	RepeatMasker	similarity	10	1402	8.8	-	.	Target "Motif:rnd-3_family-59" 677 2090
scaffold2	RepeatMasker	similarity	1950	2078	3.1	-	.	Target "Motif:rnd-3_family-59" 1 129
scaffold2	RepeatMasker	similarity	2079	4857	11.7	-	.	Target "Motif:rnd-1_family-5" 42 2811
scaffold2	RepeatMasker	similarity	39671	39748	16.9	+	.	Target "Motif:rnd-1_family-34" 7 85
scaffold2	RepeatMasker	similarity	137233	137313	19.8	+	.	Target "Motif:rnd-1_family-0" 3 83
scaffold2	RepeatMasker	similarity	191619	191699	12.3	+	.	Target "Motif:rnd-1_family-0" 3 83
scaffold2	RepeatMasker	similarity	221177	221257	11.1	+	.	Target "Motif:rnd-1_family-0" 1 82
scaffold2	RepeatMasker	similarity	244296	244336	12.2	-	.	Target "Motif:rnd-1_family-0" 1 41
scaffold2	RepeatMasker	similarity	357399	357455	24.6	-	.	Target "Motif:rnd-4_family-253" 2651 2707
scaffold2	RepeatMasker	similarity	371906	371986	21.0	+	.	Target "Motif:rnd-1_family-0" 1 82
scaffold2	RepeatMasker	similarity	630214	630651	27.3	-	.	Target "Motif:rnd-4_family-426" 852 1292
scaffold2	RepeatMasker	similarity	635956	636139	22.8	+	.	Target "Motif:rnd-3_family-6" 2 205
scaffold2	RepeatMasker	similarity	638223	638301	7.6	+	.	Target "Motif:rnd-1_family-0" 5 83
scaffold2	RepeatMasker	similarity	654831	654909	16.2	-	.	Target "Motif:rnd-1_family-0" 4 83
scaffold2	RepeatMasker	similarity	684771	684840	4.3	+	.	Target "Motif:rnd-1_family-0" 2 71
scaffold2	RepeatMasker	similarity	800196	800372	17.5	-	.	Target "Motif:rnd-1_family-37" 1 179
scaffold2	RepeatMasker	similarity	880530	880606	22.1	+	.	Target "Motif:rnd-1_family-0" 1 77
scaffold2	RepeatMasker	similarity	915539	915713	20.0	+	.	Target "Motif:rnd-4_family-615" 324 496
scaffold2	RepeatMasker	similarity	915807	915872	12.1	-	.	Target "Motif:rnd-1_family-20" 12 77
scaffold2	RepeatMasker	similarity	935936	936018	18.1	-	.	Target "Motif:rnd-1_family-0" 1 83
scaffold2	RepeatMasker	similarity	1003361	1003663	19.8	-	.	Target "Motif:rnd-4_family-615" 34 318
scaffold3	RepeatMasker	similarity	48328	48464	20.3	+	.	Target "Motif:rnd-4_family-1005" 24 160
scaffold3	RepeatMasker	similarity	215195	215639	22.8	-	.	Target "Motif:rnd-4_family-426" 846 1290
scaffold3	RepeatMasker	similarity	339830	339912	8.5	+	.	Target "Motif:rnd-1_family-0" 1 82
scaffold3	RepeatMasker	similarity	437239	437320	14.6	-	.	Target "Motif:rnd-1_family-0" 1 82
scaffold3	RepeatMasker	similarity	470958	471419	12.2	-	.	Target "Motif:rnd-4_family-426" 12404 12848
scaffold3	RepeatMasker	similarity	471392	471958	15.9	-	.	Target "Motif:rnd-1_family-5" 1 451
scaffold3	RepeatMasker	similarity	472030	473947	8.4	-	.	Target "Motif:rnd-3_family-59" 1438 3355
scaffold3	RepeatMasker	similarity	475385	478176	11.4	-	.	Target "Motif:rnd-1_family-5" 20 2811
scaffold3	RepeatMasker	similarity	478177	478408	8.2	-	.	Target "Motif:rnd-4_family-426" 846 1078
scaffold3	RepeatMasker	similarity	478409	478853	13.5	-	.	Target "Motif:rnd-4_family-426" 846 1290
scaffold3	RepeatMasker	similarity	540176	540349	25.5	-	.	Target "Motif:rnd-4_family-627" 3280 3435
scaffold3	RepeatMasker	similarity	592231	592366	30.1	+	.	Target "Motif:rnd-1_family-23" 1 140
scaffold3	RepeatMasker	similarity	741994	742108	13.3	+	.	Target "Motif:rnd-1_family-38" 214 330
scaffold3	RepeatMasker	similarity	749174	749253	20.0	-	.	Target "Motif:rnd-1_family-0" 4 83
scaffold3	RepeatMasker	similarity	835885	836039	26.4	-	.	Target "Motif:rnd-4_family-253" 3012 3166
scaffold3	RepeatMasker	similarity	858548	858624	19.7	-	.	Target "Motif:rnd-1_family-0" 7 82
scaffold4	RepeatMasker	similarity	349	444	14.9	+	.	Target "Motif:rnd-1_family-21" 4 102
scaffold4	RepeatMasker	similarity	4168	4287	10.8	+	.	Target "Motif:rnd-4_family-627" 1816 1935
scaffold4	RepeatMasker	similarity	5261	5716	13.3	+	.	Target "Motif:rnd-1_family-5" 10 428
scaffold4	RepeatMasker	similarity	11112	11249	17.8	-	.	Target "Motif:rnd-1_family-28" 46 183
scaffold4	RepeatMasker	similarity	16953	17034	13.4	-	.	Target "Motif:rnd-1_family-0" 1 83
scaffold4	RepeatMasker	similarity	17250	17340	6.7	-	.	Target "Motif:rnd-1_family-34" 2 91
scaffold4	RepeatMasker	similarity	59724	59798	17.3	-	.	Target "Motif:rnd-1_family-0" 2 76
scaffold4	RepeatMasker	similarity	104863	104909	10.6	-	.	Target "Motif:rnd-1_family-0" 1 48
scaffold4	RepeatMasker	similarity	107783	107865	15.7	-	.	Target "Motif:rnd-1_family-0" 1 83
scaffold4	RepeatMasker	similarity	255015	255050	11.1	-	.	Target "Motif:rnd-3_family-6" 170 205
scaffold4	RepeatMasker	similarity	267593	267675	16.9	-	.	Target "Motif:rnd-1_family-0" 1 83
scaffold4	RepeatMasker	similarity	325092	325171	13.8	+	.	Target "Motif:rnd-1_family-0" 1 80
scaffold4	RepeatMasker	similarity	383788	383927	22.5	-	.	Target "Motif:rnd-1_family-28" 48 187
scaffold4	RepeatMasker	similarity	388269	388404	15.8	+	.	Target "Motif:rnd-4_family-627" 67 218
scaffold4	RepeatMasker	similarity	455441	455508	13.2	+	.	Target "Motif:rnd-1_family-0" 13 82
scaffold4	RepeatMasker	similarity	495588	495668	9.9	-	.	Target "Motif:rnd-1_family-0" 2 82
scaffold4	RepeatMasker	similarity	647358	647440	21.7	-	.	Target "Motif:rnd-1_family-0" 1 83
scaffold4	RepeatMasker	similarity	683996	684055	23.3	+	.	Target "Motif:rnd-3_family-6" 1 60
scaffold4	RepeatMasker	similarity	766332	766413	12.2	-	.	Target "Motif:rnd-1_family-0" 1 83
scaffold4	RepeatMasker	similarity	781212	781295	13.3	+	.	Target "Motif:rnd-1_family-34" 6 83
scaffold4	RepeatMasker	similarity	787746	787824	15.4	-	.	Target "Motif:rnd-1_family-0" 1 78
scaffold4	RepeatMasker	similarity	844196	844278	25.9	+	.	Target "Motif:rnd-1_family-6" 75 155
scaffold4	RepeatMasker	similarity	849013	849255	16.9	-	.	Target "Motif:rnd-1_family-28" 1 243
scaffold5	RepeatMasker	similarity	91395	91523	26.9	+	.	Target "Motif:rnd-1_family-44" 219 341
scaffold5	RepeatMasker	similarity	99056	99262	14.2	-	.	Target "Motif:rnd-3_family-6" 1 205
scaffold5	RepeatMasker	similarity	175100	175179	11.2	+	.	Target "Motif:rnd-1_family-0" 3 82
scaffold5	RepeatMasker	similarity	182611	182797	20.2	-	.	Target "Motif:rnd-1_family-27" 2 203
scaffold5	RepeatMasker	similarity	188190	188257	15.2	-	.	Target "Motif:rnd-4_family-1005" 94 160
scaffold5	RepeatMasker	similarity	386766	386847	13.4	+	.	Target "Motif:rnd-1_family-0" 1 83
scaffold5	RepeatMasker	similarity	517020	517100	14.8	+	.	Target "Motif:rnd-1_family-0" 3 83
scaffold5	RepeatMasker	similarity	517217	517288	22.2	+	.	Target "Motif:rnd-1_family-0" 1 72
scaffold5	RepeatMasker	similarity	540060	540113	13.0	-	.	Target "Motif:rnd-1_family-0" 1 56
scaffold5	RepeatMasker	similarity	553074	553157	9.0	+	.	Target "Motif:rnd-1_family-0" 6 83
scaffold5	RepeatMasker	similarity	558463	558506	9.1	+	.	Target "Motif:rnd-4_family-906" 17 62
scaffold5	RepeatMasker	similarity	597594	597675	26.8	+	.	Target "Motif:rnd-1_family-0" 1 82
scaffold5	RepeatMasker	similarity	597730	597809	15.0	-	.	Target "Motif:rnd-1_family-0" 1 80
scaffold5	RepeatMasker	similarity	597875	597930	16.7	-	.	Target "Motif:rnd-1_family-0" 2 55
scaffold5	RepeatMasker	similarity	618705	618787	19.3	-	.	Target "Motif:rnd-1_family-0" 1 83
scaffold5	RepeatMasker	similarity	768371	768458	13.3	+	.	Target "Motif:rnd-1_family-0" 1 83
scaffold5	RepeatMasker	similarity	819339	819420	19.5	+	.	Target "Motif:rnd-1_family-0" 1 82
scaffold6	RepeatMasker	similarity	123350	123484	23.1	-	.	Target "Motif:rnd-1_family-28" 46 180
scaffold6	RepeatMasker	similarity	145556	145638	10.8	+	.	Target "Motif:rnd-1_family-0" 1 83
scaffold6	RepeatMasker	similarity	165933	166010	10.3	+	.	Target "Motif:rnd-1_family-0" 1 78
scaffold6	RepeatMasker	similarity	167215	167297	6.0	-	.	Target "Motif:rnd-1_family-0" 1 83
scaffold6	RepeatMasker	similarity	194486	194565	17.5	+	.	Target "Motif:rnd-1_family-0" 1 81
scaffold6	RepeatMasker	similarity	234770	234849	11.2	+	.	Target "Motif:rnd-1_family-0" 1 83
scaffold6	RepeatMasker	similarity	329798	329869	13.5	-	.	Target "Motif:rnd-3_family-6" 135 204
scaffold6	RepeatMasker	similarity	329920	329978	13.8	-	.	Target "Motif:rnd-1_family-27" 3 65
scaffold6	RepeatMasker	similarity	329990	330045	18.2	-	.	Target "Motif:rnd-3_family-6" 5 59
scaffold6	RepeatMasker	similarity	347872	348019	26.8	-	.	Target "Motif:rnd-1_family-40" 2 149
scaffold6	RepeatMasker	similarity	365769	365848	16.2	-	.	Target "Motif:rnd-1_family-0" 1 80
scaffold6	RepeatMasker	similarity	389047	389130	17.6	+	.	Target "Motif:rnd-1_family-0" 1 80
scaffold6	RepeatMasker	similarity	399252	399332	11.1	-	.	Target "Motif:rnd-1_family-0" 2 82
scaffold6	RepeatMasker	similarity	629655	629738	16.3	-	.	Target "Motif:rnd-1_family-0" 2 81
scaffold7	RepeatMasker	similarity	31444	31533	5.6	-	.	Target "Motif:rnd-1_family-34" 1 91
scaffold7	RepeatMasker	similarity	68146	68228	19.3	-	.	Target "Motif:rnd-1_family-0" 1 83
scaffold7	RepeatMasker	similarity	94669	94746	12.8	-	.	Target "Motif:rnd-1_family-0" 5 82
scaffold7	RepeatMasker	similarity	97675	97743	26.1	-	.	Target "Motif:rnd-1_family-0" 1 69
scaffold7	RepeatMasker	similarity	98283	98452	22.5	-	.	Target "Motif:rnd-4_family-615" 325 499
scaffold7	RepeatMasker	similarity	105594	105649	16.1	-	.	Target "Motif:rnd-4_family-906" 1 56
scaffold7	RepeatMasker	similarity	114758	114839	12.2	-	.	Target "Motif:rnd-1_family-0" 2 83
scaffold7	RepeatMasker	similarity	161775	161856	20.7	+	.	Target "Motif:rnd-1_family-0" 1 82
scaffold7	RepeatMasker	similarity	173735	173816	13.4	+	.	Target "Motif:rnd-1_family-0" 1 82
scaffold7	RepeatMasker	similarity	173866	173924	11.9	+	.	Target "Motif:rnd-4_family-906" 1 62
scaffold7	RepeatMasker	similarity	320598	320675	17.9	+	.	Target "Motif:rnd-1_family-0" 1 78
scaffold7	RepeatMasker	similarity	437442	437519	19.2	-	.	Target "Motif:rnd-1_family-0" 5 82
scaffold7	RepeatMasker	similarity	447041	447122	11.0	+	.	Target "Motif:rnd-1_family-0" 1 82
scaffold7	RepeatMasker	similarity	487644	487722	10.1	-	.	Target "Motif:rnd-1_family-0" 3 81
scaffold8	RepeatMasker	similarity	21962	22021	5.4	+	.	Target "Motif:rnd-4_family-906" 1 60
scaffold8	RepeatMasker	similarity	52872	52950	15.2	+	.	Target "Motif:rnd-1_family-0" 1 79
scaffold8	RepeatMasker	similarity	68221	68303	10.8	-	.	Target "Motif:rnd-1_family-0" 1 83
scaffold8	RepeatMasker	similarity	209542	209603	8.6	+	.	Target "Motif:rnd-4_family-906" 1 62
scaffold8	RepeatMasker	similarity	242131	242185	12.7	-	.	Target "Motif:rnd-4_family-906" 8 62
scaffold8	RepeatMasker	similarity	407271	407332	17.7	+	.	Target "Motif:rnd-4_family-906" 1 62
scaffold8	RepeatMasker	similarity	491572	491652	19.8	-	.	Target "Motif:rnd-1_family-0" 3 83
scaffold8	RepeatMasker	similarity	736011	736094	12.0	-	.	Target "Motif:rnd-1_family-0" 1 83
scaffold8	RepeatMasker	similarity	740894	743231	9.4	-	.	Target "Motif:rnd-3_family-59" 1082 3438
scaffold9	RepeatMasker	similarity	40160	40239	17.5	+	.	Target "Motif:rnd-4_family-615" 38 118
scaffold9	RepeatMasker	similarity	40242	40489	19.4	+	.	Target "Motif:rnd-4_family-615" 265 502
scaffold9	RepeatMasker	similarity	40883	41079	20.8	-	.	Target "Motif:rnd-1_family-27" 1 205
scaffold9	RepeatMasker	similarity	41061	41108	16.7	-	.	Target "Motif:rnd-3_family-6" 13 60
scaffold9	RepeatMasker	similarity	82375	82551	22.9	+	.	Target "Motif:rnd-4_family-246" 8 204
scaffold9	RepeatMasker	similarity	94649	94731	20.5	-	.	Target "Motif:rnd-1_family-0" 1 83
scaffold9	RepeatMasker	similarity	95034	95099	16.2	+	.	Target "Motif:rnd-4_family-906" 1 62
scaffold9	RepeatMasker	similarity	223179	223705	28.4	-	.	Target "Motif:rnd-4_family-426" 793 1292
scaffold9	RepeatMasker	similarity	224811	225911	12.0	-	.	Target "Motif:rnd-1_family-35" 1 947
scaffold9	RepeatMasker	similarity	232026	232075	16.0	-	.	Target "Motif:rnd-1_family-42" 44 93
scaffold9	RepeatMasker	similarity	347120	347271	13.8	+	.	Target "Motif:rnd-1_family-40" 1 152
scaffold9	RepeatMasker	similarity	347384	347534	13.9	+	.	Target "Motif:rnd-1_family-40" 1 151
scaffold9	RepeatMasker	similarity	348073	348143	16.9	-	.	Target "Motif:rnd-1_family-0" 2 72
scaffold9	RepeatMasker	similarity	448418	448642	16.8	+	.	Target "Motif:rnd-4_family-615" 282 496
scaffold9	RepeatMasker	similarity	449513	449587	14.9	-	.	Target "Motif:rnd-1_family-0" 8 83
scaffold9	RepeatMasker	similarity	681666	681806	22.6	+	.	Target "Motif:rnd-4_family-1005" 25 158
scaffold10	RepeatMasker	similarity	34156	34233	16.7	+	.	Target "Motif:rnd-1_family-0" 4 81
scaffold10	RepeatMasker	similarity	117549	117630	12.2	+	.	Target "Motif:rnd-1_family-0" 2 83
scaffold10	RepeatMasker	similarity	170574	170656	10.8	-	.	Target "Motif:rnd-1_family-0" 1 83
scaffold10	RepeatMasker	similarity	277562	277767	21.7	+	.	Target "Motif:rnd-3_family-6" 1 205
scaffold10	RepeatMasker	similarity	432617	432697	16.1	+	.	Target "Motif:rnd-1_family-0" 1 81
scaffold10	RepeatMasker	similarity	469881	469961	13.6	-	.	Target "Motif:rnd-1_family-0" 3 83
scaffold10	RepeatMasker	similarity	524929	525011	6.0	+	.	Target "Motif:rnd-1_family-0" 1 83
scaffold11	RepeatMasker	similarity	37137	37219	8.4	+	.	Target "Motif:rnd-1_family-0" 1 83
scaffold11	RepeatMasker	similarity	61482	61563	12.2	-	.	Target "Motif:rnd-1_family-0" 1 82
scaffold11	RepeatMasker	similarity	132695	132775	16.1	+	.	Target "Motif:rnd-1_family-0" 2 82
scaffold11	RepeatMasker	similarity	133053	133128	15.8	+	.	Target "Motif:rnd-1_family-0" 1 76
scaffold11	RepeatMasker	similarity	193527	193607	14.8	-	.	Target "Motif:rnd-1_family-0" 2 82
scaffold11	RepeatMasker	similarity	223611	223655	17.8	+	.	Target "Motif:rnd-1_family-1" 2 46
scaffold11	RepeatMasker	similarity	223774	223865	17.6	-	.	Target "Motif:rnd-4_family-246" 8 98
scaffold11	RepeatMasker	similarity	283652	283731	5.1	-	.	Target "Motif:rnd-1_family-0" 5 83
scaffold12	RepeatMasker	similarity	249108	249247	18.9	+	.	Target "Motif:rnd-1_family-22" 1 193
scaffold12	RepeatMasker	similarity	257306	257387	14.6	-	.	Target "Motif:rnd-1_family-0" 1 82
scaffold12	RepeatMasker	similarity	270579	270660	18.3	+	.	Target "Motif:rnd-1_family-0" 1 82
scaffold12	RepeatMasker	similarity	407895	407970	19.7	+	.	Target "Motif:rnd-1_family-0" 1 76
scaffold12	RepeatMasker	similarity	414559	414606	14.6	-	.	Target "Motif:rnd-4_family-906" 6 53
scaffold12	RepeatMasker	similarity	444504	444586	16.9	-	.	Target "Motif:rnd-1_family-0" 1 83
scaffold12	RepeatMasker	similarity	459386	459442	21.1	+	.	Target "Motif:rnd-4_family-906" 5 62
scaffold12	RepeatMasker	similarity	507036	507113	12.8	+	.	Target "Motif:rnd-1_family-0" 4 81
scaffold12	RepeatMasker	similarity	535158	535357	15.4	+	.	Target "Motif:rnd-4_family-246" 21 234
scaffold12	RepeatMasker	similarity	568808	568890	8.4	+	.	Target "Motif:rnd-1_family-34" 8 91
scaffold13	RepeatMasker	similarity	191732	191814	16.9	-	.	Target "Motif:rnd-1_family-0" 1 83
scaffold13	RepeatMasker	similarity	210444	210525	17.3	-	.	Target "Motif:rnd-1_family-0" 1 82
scaffold13	RepeatMasker	similarity	212883	212964	25.6	+	.	Target "Motif:rnd-1_family-0" 1 82
scaffold13	RepeatMasker	similarity	247576	247657	12.2	+	.	Target "Motif:rnd-1_family-0" 2 83
scaffold13	RepeatMasker	similarity	290772	290854	26.5	-	.	Target "Motif:rnd-1_family-0" 1 83
scaffold13	RepeatMasker	similarity	366066	366133	23.5	+	.	Target "Motif:rnd-1_family-2" 5 72
scaffold13	RepeatMasker	similarity	439819	439964	27.6	+	.	Target "Motif:rnd-4_family-1005" 3 154
scaffold13	RepeatMasker	similarity	440434	440539	22.6	+	.	Target "Motif:rnd-4_family-1005" 57 158
scaffold13	RepeatMasker	similarity	445066	445137	13.9	-	.	Target "Motif:rnd-1_family-0" 1 72
scaffold13	RepeatMasker	similarity	506117	506198	17.1	-	.	Target "Motif:rnd-1_family-0" 1 82
scaffold13	RepeatMasker	similarity	510233	510314	20.7	-	.	Target "Motif:rnd-1_family-0" 1 82
scaffold13	RepeatMasker	similarity	593697	593782	17.1	-	.	Target "Motif:rnd-1_family-0" 1 82
scaffold13	RepeatMasker	similarity	611880	611961	19.5	+	.	Target "Motif:rnd-1_family-0" 1 82
scaffold13	RepeatMasker	similarity	669732	669944	12.5	-	.	Target "Motif:rnd-1_family-4" 333 409
scaffold14	RepeatMasker	similarity	9418	9496	14.3	+	.	Target "Motif:rnd-1_family-0" 1 77
scaffold14	RepeatMasker	similarity	22397	22539	23.9	+	.	Target "Motif:rnd-1_family-28" 39 182
scaffold14	RepeatMasker	similarity	57436	57516	14.8	-	.	Target "Motif:rnd-1_family-0" 3 83
scaffold14	RepeatMasker	similarity	85375	85446	22.5	-	.	Target "Motif:rnd-1_family-0" 12 82
scaffold14	RepeatMasker	similarity	113913	113986	20.3	-	.	Target "Motif:rnd-1_family-0" 9 82
scaffold14	RepeatMasker	similarity	117568	117649	25.6	-	.	Target "Motif:rnd-1_family-0" 2 83
scaffold14	RepeatMasker	similarity	117734	117795	8.1	+	.	Target "Motif:rnd-3_family-6" 1 62
scaffold14	RepeatMasker	similarity	117796	117859	17.2	+	.	Target "Motif:rnd-1_family-27" 1 65
scaffold14	RepeatMasker	similarity	117865	117970	17.9	+	.	Target "Motif:rnd-3_family-6" 95 205
scaffold14	RepeatMasker	similarity	133014	133077	9.5	-	.	Target "Motif:rnd-4_family-246" 2 64
scaffold14	RepeatMasker	similarity	149030	149113	19.3	+	.	Target "Motif:rnd-1_family-0" 1 83
scaffold14	RepeatMasker	similarity	225914	226168	17.6	-	.	Target "Motif:rnd-4_family-246" 1 292
scaffold14	RepeatMasker	similarity	284630	284701	26.4	-	.	Target "Motif:rnd-1_family-2" 1 72
scaffold14	RepeatMasker	similarity	301742	301817	27.6	-	.	Target "Motif:rnd-1_family-34" 12 89
scaffold14	RepeatMasker	similarity	371667	371746	10.0	+	.	Target "Motif:rnd-1_family-0" 3 82
scaffold14	RepeatMasker	similarity	395597	395687	9.9	-	.	Target "Motif:rnd-1_family-0" 1 82
scaffold14	RepeatMasker	similarity	453692	453760	14.5	-	.	Target "Motif:rnd-1_family-0" 11 79
scaffold14	RepeatMasker	similarity	462880	462956	14.3	+	.	Target "Motif:rnd-1_family-0" 6 82
scaffold14	RepeatMasker	similarity	476105	476162	6.9	+	.	Target "Motif:rnd-1_family-0" 13 79
scaffold14	RepeatMasker	similarity	489031	489112	6.3	-	.	Target "Motif:rnd-1_family-0" 4 83
scaffold15	RepeatMasker	similarity	4	1303	12.9	-	.	Target "Motif:rnd-1_family-4" 1 1300
scaffold15	RepeatMasker	similarity	805	4695	7.4	+	.	Target "Motif:rnd-4_family-627" 1 3917
scaffold15	RepeatMasker	similarity	32957	33378	30.4	+	.	Target "Motif:rnd-4_family-615" 67 488
scaffold15	RepeatMasker	similarity	35090	35506	15.9	-	.	Target "Motif:rnd-1_family-5" 80 507
scaffold15	RepeatMasker	similarity	47722	47873	24.7	+	.	Target "Motif:rnd-1_family-28" 39 190
scaffold15	RepeatMasker	similarity	64166	64238	12.5	+	.	Target "Motif:rnd-1_family-0" 1 72
scaffold15	RepeatMasker	similarity	102149	102228	28.8	-	.	Target "Motif:rnd-1_family-0" 1 80
scaffold15	RepeatMasker	similarity	114460	114621	19.0	+	.	Target "Motif:rnd-4_family-1005" 1 160
scaffold15	RepeatMasker	similarity	223056	223137	11.0	-	.	Target "Motif:rnd-1_family-0" 1 83
scaffold15	RepeatMasker	similarity	236295	236367	17.8	+	.	Target "Motif:rnd-1_family-10" 244 316
scaffold15	RepeatMasker	similarity	304808	304890	13.2	+	.	Target "Motif:rnd-1_family-0" 1 83
scaffold15	RepeatMasker	similarity	337363	337436	19.8	+	.	Target "Motif:rnd-1_family-0" 2 72
scaffold15	RepeatMasker	similarity	495241	495547	28.1	+	.	Target "Motif:rnd-4_family-615" 140 446
scaffold15	RepeatMasker	similarity	498127	498302	19.9	+	.	Target "Motif:rnd-4_family-246" 85 290
scaffold15	RepeatMasker	similarity	542706	542787	15.8	+	.	Target "Motif:rnd-1_family-0" 1 82
scaffold16	RepeatMasker	similarity	5894	5976	15.0	+	.	Target "Motif:rnd-4_family-253" 2131 2211
scaffold16	RepeatMasker	similarity	76726	76807	23.2	+	.	Target "Motif:rnd-1_family-0" 1 82
scaffold16	RepeatMasker	similarity	91013	91093	12.3	+	.	Target "Motif:rnd-1_family-0" 2 82
scaffold16	RepeatMasker	similarity	125895	125960	14.9	-	.	Target "Motif:rnd-4_family-906" 1 61
scaffold16	RepeatMasker	similarity	183379	183765	19.1	-	.	Target "Motif:rnd-1_family-43" 1 358
scaffold16	RepeatMasker	similarity	184188	184260	17.7	+	.	Target "Motif:rnd-1_family-14" 178 245
scaffold16	RepeatMasker	similarity	186352	186510	17.2	+	.	Target "Motif:rnd-4_family-1005" 3 160
scaffold16	RepeatMasker	similarity	296135	296233	16.2	-	.	Target "Motif:rnd-3_family-6" 107 205
scaffold16	RepeatMasker	similarity	296249	296312	7.8	-	.	Target "Motif:rnd-1_family-27" 1 65
scaffold16	RepeatMasker	similarity	296313	296376	17.8	-	.	Target "Motif:rnd-3_family-6" 1 62
scaffold16	RepeatMasker	similarity	345426	345491	9.7	-	.	Target "Motif:rnd-1_family-16" 17 78
scaffold16	RepeatMasker	similarity	392137	392266	26.9	+	.	Target "Motif:rnd-4_family-246" 147 293
scaffold16	RepeatMasker	similarity	421468	421514	10.9	+	.	Target "Motif:rnd-4_family-906" 1 47
scaffold16	RepeatMasker	similarity	435955	436157	13.9	+	.	Target "Motif:rnd-1_family-24" 705 906
scaffold16	RepeatMasker	similarity	444077	444156	13.8	-	.	Target "Motif:rnd-1_family-0" 2 81
scaffold16	RepeatMasker	similarity	567001	567443	17.9	+	.	Target "Motif:rnd-1_family-4" 47 500
scaffold16	RepeatMasker	similarity	567052	567723	14.6	-	.	Target "Motif:rnd-4_family-627" 331 976
scaffold17	RepeatMasker	similarity	9	2051	18.8	+	.	Target "Motif:rnd-1_family-5" 687 2811
scaffold17	RepeatMasker	similarity	2052	4957	8.1	+	.	Target "Motif:rnd-3_family-59" 1 2903
scaffold17	RepeatMasker	similarity	5463	5567	16.6	+	.	Target "Motif:rnd-4_family-627" 2922 3016
scaffold17	RepeatMasker	similarity	5540	6161	16.7	+	.	Target "Motif:rnd-4_family-627" 3221 3658
scaffold17	RepeatMasker	similarity	8016	8601	11.2	-	.	Target "Motif:rnd-1_family-4" 1 409
scaffold17	RepeatMasker	similarity	168480	168800	29.0	-	.	Target "Motif:rnd-4_family-253" 2455 2775
scaffold17	RepeatMasker	similarity	235268	235345	9.0	-	.	Target "Motif:rnd-1_family-0" 1 79
scaffold17	RepeatMasker	similarity	243498	243580	9.6	-	.	Target "Motif:rnd-1_family-0" 1 83
scaffold17	RepeatMasker	similarity	383724	383801	20.5	+	.	Target "Motif:rnd-1_family-0" 5 82
scaffold17	RepeatMasker	similarity	387442	387619	21.8	+	.	Target "Motif:rnd-4_family-615" 319 502
scaffold17	RepeatMasker	similarity	389578	389682	20.9	-	.	Target "Motif:rnd-1_family-40" 43 152
scaffold17	RepeatMasker	similarity	420172	420254	15.7	-	.	Target "Motif:rnd-1_family-0" 1 83
scaffold17	RepeatMasker	similarity	438245	438363	25.2	+	.	Target "Motif:rnd-1_family-30" 511 645
scaffold17	RepeatMasker	similarity	440544	440623	16.2	+	.	Target "Motif:rnd-1_family-0" 4 83
scaffold17	RepeatMasker	similarity	466945	466988	18.2	-	.	Target "Motif:rnd-4_family-906" 18 61
scaffold18	RepeatMasker	similarity	306723	306805	19.3	-	.	Target "Motif:rnd-1_family-0" 1 83
scaffold19	RepeatMasker	similarity	344	422	11.4	-	.	Target "Motif:rnd-1_family-0" 5 83
scaffold19	RepeatMasker	similarity	927	1009	16.9	-	.	Target "Motif:rnd-4_family-253" 965 1047
scaffold19	RepeatMasker	similarity	1005	1133	9.5	+	.	Target "Motif:rnd-4_family-253" 1922 2049
scaffold19	RepeatMasker	similarity	21146	21228	22.9	+	.	Target "Motif:rnd-1_family-0" 1 83
scaffold19	RepeatMasker	similarity	34225	34304	17.5	+	.	Target "Motif:rnd-1_family-0" 4 83
scaffold19	RepeatMasker	similarity	34801	34882	11.0	-	.	Target "Motif:rnd-1_family-0" 1 82
scaffold19	RepeatMasker	similarity	48315	48478	21.4	+	.	Target "Motif:rnd-1_family-37" 1 163
scaffold19	RepeatMasker	similarity	88945	89023	15.2	-	.	Target "Motif:rnd-1_family-0" 5 83
scaffold19	RepeatMasker	similarity	113055	113102	20.8	+	.	Target "Motif:rnd-3_family-6" 132 179
scaffold19	RepeatMasker	similarity	360765	360847	7.2	-	.	Target "Motif:rnd-1_family-0" 1 83
scaffold19	RepeatMasker	similarity	409653	409732	13.9	-	.	Target "Motif:rnd-1_family-0" 2 80
scaffold19	RepeatMasker	similarity	413286	413355	8.6	+	.	Target "Motif:rnd-1_family-0" 12 81
scaffold19	RepeatMasker	similarity	416398	416511	20.4	+	.	Target "Motif:rnd-4_family-246" 2 109
scaffold19	RepeatMasker	similarity	416588	416646	16.1	+	.	Target "Motif:rnd-3_family-6" 7 62
scaffold19	RepeatMasker	similarity	416647	416716	6.2	+	.	Target "Motif:rnd-1_family-27" 1 65
scaffold20	RepeatMasker	similarity	16490	16691	16.3	-	.	Target "Motif:rnd-1_family-5" 232 430
scaffold20	RepeatMasker	similarity	85103	85210	14.0	-	.	Target "Motif:rnd-4_family-1005" 49 160
scaffold20	RepeatMasker	similarity	98887	99046	22.1	+	.	Target "Motif:rnd-4_family-1005" 3 160
scaffold20	RepeatMasker	similarity	157754	157816	20.6	+	.	Target "Motif:rnd-1_family-2" 10 72
scaffold20	RepeatMasker	similarity	186014	186072	16.9	-	.	Target "Motif:rnd-4_family-906" 1 59
scaffold20	RepeatMasker	similarity	240630	240709	26.2	-	.	Target "Motif:rnd-1_family-0" 1 80
scaffold20	RepeatMasker	similarity	252420	253026	24.2	-	.	Target "Motif:rnd-4_family-426" 12180 12628
scaffold20	RepeatMasker	similarity	311528	311637	14.8	-	.	Target "Motif:rnd-4_family-246" 9 112
scaffold20	RepeatMasker	similarity	321586	321764	3.9	-	.	Target "Motif:rnd-1_family-37" 1 180
scaffold20	RepeatMasker	similarity	321815	321948	10.4	+	.	Target "Motif:rnd-4_family-627" 3304 3437
scaffold20	RepeatMasker	similarity	326928	327621	10.2	+	.	Target "Motif:rnd-4_family-426" 847 1313
scaffold20	RepeatMasker	similarity	330359	331804	19.2	-	.	Target "Motif:rnd-4_family-426" 11385 12853
scaffold20	RepeatMasker	similarity	343737	343815	13.9	+	.	Target "Motif:rnd-1_family-0" 1 79
scaffold20	RepeatMasker	similarity	374911	375009	25.0	-	.	Target "Motif:rnd-4_family-1005" 18 113
scaffold20	RepeatMasker	similarity	376501	376573	6.8	+	.	Target "Motif:rnd-1_family-0" 11 83
scaffold20	RepeatMasker	similarity	380017	380084	13.9	-	.	Target "Motif:rnd-3_family-6" 140 204
scaffold20	RepeatMasker	similarity	380425	380662	35.1	+	.	Target "Motif:rnd-4_family-615" 44 276
scaffold20	RepeatMasker	similarity	397982	398333	28.9	-	.	Target "Motif:rnd-4_family-615" 67 404
scaffold20	RepeatMasker	similarity	406602	406680	20.2	+	.	Target "Motif:rnd-1_family-0" 4 83
scaffold20	RepeatMasker	similarity	428732	428785	17.3	-	.	Target "Motif:rnd-4_family-246" 244 295
scaffold20	RepeatMasker	similarity	505240	505514	17.0	+	.	Target "Motif:rnd-4_family-246" 2 293
scaffold21	RepeatMasker	similarity	82565	82645	24.7	+	.	Target "Motif:rnd-1_family-0" 3 83
scaffold21	RepeatMasker	similarity	82717	82815	17.2	+	.	Target "Motif:rnd-1_family-0" 4 83
scaffold21	RepeatMasker	similarity	87454	87523	22.9	+	.	Target "Motif:rnd-1_family-0" 5 74
scaffold21	RepeatMasker	similarity	239019	239102	18.8	-	.	Target "Motif:rnd-1_family-0" 1 82
scaffold21	RepeatMasker	similarity	345132	345278	22.9	-	.	Target "Motif:rnd-4_family-1005" 14 160
scaffold21	RepeatMasker	similarity	355742	355821	17.5	+	.	Target "Motif:rnd-1_family-0" 4 83
scaffold21	RepeatMasker	similarity	380247	380333	7.7	-	.	Target "Motif:rnd-1_family-0" 5 83
scaffold21	RepeatMasker	similarity	410648	410708	14.8	-	.	Target "Motif:rnd-1_family-0" 1 61
scaffold22	RepeatMasker	similarity	37301	37380	20.0	-	.	Target "Motif:rnd-1_family-0" 3 82
scaffold22	RepeatMasker	similarity	161872	161953	20.7	-	.	Target "Motif:rnd-1_family-0" 1 82
scaffold22	RepeatMasker	similarity	162717	162796	16.2	+	.	Target "Motif:rnd-1_family-0" 1 80
scaffold22	RepeatMasker	similarity	238901	238979	13.9	-	.	Target "Motif:rnd-1_family-0" 1 79
scaffold22	RepeatMasker	similarity	241647	241710	12.5	+	.	Target "Motif:rnd-1_family-27" 1 65
scaffold22	RepeatMasker	similarity	347417	347488	16.7	+	.	Target "Motif:rnd-1_family-2" 1 72
scaffold23	RepeatMasker	similarity	19405	19466	18.1	-	.	Target "Motif:rnd-4_family-906" 7 62
scaffold23	RepeatMasker	similarity	28062	28144	13.2	-	.	Target "Motif:rnd-1_family-0" 1 83
scaffold23	RepeatMasker	similarity	28157	28239	24.4	+	.	Target "Motif:rnd-1_family-0" 1 82
scaffold23	RepeatMasker	similarity	66385	66463	30.4	-	.	Target "Motif:rnd-1_family-0" 1 79
scaffold23	RepeatMasker	similarity	256882	256963	11.7	+	.	Target "Motif:rnd-1_family-0" 1 77
scaffold24	RepeatMasker	similarity	30109	30185	14.3	+	.	Target "Motif:rnd-1_family-0" 6 82
scaffold24	RepeatMasker	similarity	50849	50928	18.8	+	.	Target "Motif:rnd-1_family-0" 8 82
scaffold24	RepeatMasker	similarity	106433	106515	13.2	+	.	Target "Motif:rnd-1_family-0" 1 83
scaffold24	RepeatMasker	similarity	130564	130646	15.7	-	.	Target "Motif:rnd-1_family-0" 1 83
scaffold24	RepeatMasker	similarity	160193	160273	13.6	+	.	Target "Motif:rnd-1_family-0" 2 82
scaffold24	RepeatMasker	similarity	186354	186395	14.3	+	.	Target "Motif:rnd-1_family-0" 1 42
scaffold24	RepeatMasker	similarity	243286	243462	16.0	+	.	Target "Motif:rnd-1_family-22" 1 176
scaffold24	RepeatMasker	similarity	274784	274848	11.9	+	.	Target "Motif:rnd-1_family-42" 31 93
scaffold24	RepeatMasker	similarity	310870	310952	10.8	-	.	Target "Motif:rnd-1_family-0" 1 83
scaffold24	RepeatMasker	similarity	397292	397374	15.7	-	.	Target "Motif:rnd-1_family-0" 1 83
scaffold24	RepeatMasker	similarity	423174	423258	9.4	-	.	Target "Motif:rnd-3_family-6" 116 205
scaffold24	RepeatMasker	similarity	423284	423346	9.5	-	.	Target "Motif:rnd-1_family-27" 1 64
scaffold24	RepeatMasker	similarity	423347	423407	16.2	-	.	Target "Motif:rnd-3_family-6" 7 62
scaffold24	RepeatMasker	similarity	427060	427282	19.5	-	.	Target "Motif:rnd-4_family-627" 3217 3438
scaffold24	RepeatMasker	similarity	431402	437866	6.2	-	.	Target "Motif:rnd-4_family-426" 7591 12845
scaffold24	RepeatMasker	similarity	437797	437820	17.7	+	.	Target "Motif:rnd-4_family-627" 630 753
scaffold24	RepeatMasker	similarity	437821	437923	5.4	-	.	Target "Motif:rnd-1_family-4" 331 418
scaffold25	RepeatMasker	similarity	93498	93581	25.6	-	.	Target "Motif:rnd-1_family-0" 1 83
scaffold25	RepeatMasker	similarity	103976	104056	13.6	+	.	Target "Motif:rnd-1_family-0" 2 82
scaffold25	RepeatMasker	similarity	146667	146740	20.3	-	.	Target "Motif:rnd-1_family-0" 10 83
scaffold25	RepeatMasker	similarity	167198	167277	15.4	+	.	Target "Motif:rnd-1_family-0" 1 78
scaffold25	RepeatMasker	similarity	176395	176476	6.1	-	.	Target "Motif:rnd-1_family-34" 7 89
scaffold25	RepeatMasker	similarity	224300	224379	13.8	+	.	Target "Motif:rnd-1_family-0" 2 83
scaffold25	RepeatMasker	similarity	224398	224478	13.6	-	.	Target "Motif:rnd-1_family-0" 1 82
scaffold25	RepeatMasker	similarity	253016	253105	15.0	-	.	Target "Motif:rnd-1_family-0" 2 83
scaffold25	RepeatMasker	similarity	281307	281385	16.7	-	.	Target "Motif:rnd-1_family-0" 3 80
scaffold25	RepeatMasker	similarity	283327	283409	10.8	-	.	Target "Motif:rnd-1_family-0" 1 83
scaffold26	RepeatMasker	similarity	192253	192335	15.7	+	.	Target "Motif:rnd-1_family-0" 1 83
scaffold27	RepeatMasker	similarity	34480	34541	12.9	+	.	Target "Motif:rnd-4_family-906" 1 62
scaffold27	RepeatMasker	similarity	34769	34845	19.5	+	.	Target "Motif:rnd-1_family-0" 4 80
scaffold27	RepeatMasker	similarity	78243	78315	19.2	+	.	Target "Motif:rnd-1_family-0" 1 73
scaffold27	RepeatMasker	similarity	99808	99987	27.1	+	.	Target "Motif:rnd-1_family-37" 1 171
scaffold27	RepeatMasker	similarity	116681	117091	23.7	+	.	Target "Motif:rnd-4_family-615" 5 432
scaffold27	RepeatMasker	similarity	118769	118951	16.8	+	.	Target "Motif:rnd-4_family-615" 321 502
scaffold27	RepeatMasker	similarity	121468	121553	22.6	+	.	Target "Motif:rnd-1_family-0" 4 83
scaffold27	RepeatMasker	similarity	128727	128961	16.5	-	.	Target "Motif:rnd-3_family-6" 1 205
scaffold27	RepeatMasker	similarity	273357	273437	2.5	+	.	Target "Motif:rnd-1_family-20" 1 80
scaffold27	RepeatMasker	similarity	357822	357905	1.2	-	.	Target "Motif:rnd-1_family-34" 6 91
scaffold28	RepeatMasker	similarity	33508	33732	21.3	+	.	Target "Motif:rnd-1_family-28" 14 238
scaffold28	RepeatMasker	similarity	50003	50813	30.1	-	.	Target "Motif:rnd-4_family-253" 485 1289
scaffold28	RepeatMasker	similarity	67534	67730	21.9	+	.	Target "Motif:rnd-4_family-615" 188 374
scaffold28	RepeatMasker	similarity	89126	89180	14.6	-	.	Target "Motif:rnd-3_family-6" 151 205
scaffold28	RepeatMasker	similarity	89264	89299	5.6	+	.	Target "Motif:rnd-3_family-6" 170 205
scaffold28	RepeatMasker	similarity	89369	89447	7.6	-	.	Target "Motif:rnd-1_family-0" 5 83
scaffold28	RepeatMasker	similarity	89590	89671	25.6	-	.	Target "Motif:rnd-1_family-0" 1 82
scaffold28	RepeatMasker	similarity	179545	179626	12.2	+	.	Target "Motif:rnd-1_family-0" 2 83
scaffold28	RepeatMasker	similarity	198924	199071	22.3	+	.	Target "Motif:rnd-1_family-28" 39 186
scaffold28	RepeatMasker	similarity	200205	200560	12.4	+	.	Target "Motif:rnd-1_family-35" 567 945
scaffold28	RepeatMasker	similarity	267433	267682	17.3	+	.	Target "Motif:rnd-4_family-615" 243 496
scaffold28	RepeatMasker	similarity	323260	323357	22.9	-	.	Target "Motif:rnd-1_family-3" 34 138
scaffold28	RepeatMasker	similarity	334099	334194	14.1	+	.	Target "Motif:rnd-1_family-34" 4 91
scaffold28	RepeatMasker	similarity	375193	375406	14.7	-	.	Target "Motif:rnd-1_family-32" 4 215
scaffold28	RepeatMasker	similarity	375454	388246	8.3	+	.	Target "Motif:rnd-4_family-426" 1 12854
scaffold29	RepeatMasker	similarity	72988	73152	25.0	-	.	Target "Motif:rnd-3_family-6" 34 202
scaffold29	RepeatMasker	similarity	373597	373659	19.4	+	.	Target "Motif:rnd-4_family-906" 1 62
scaffold30	RepeatMasker	similarity	10326	10357	6.2	-	.	Target "Motif:rnd-4_family-253" 2678 2709
scaffold30	RepeatMasker	similarity	26673	26720	14.6	+	.	Target "Motif:rnd-1_family-0" 1 48
scaffold30	RepeatMasker	similarity	73174	73325	11.2	+	.	Target "Motif:rnd-1_family-40" 1 152
scaffold30	RepeatMasker	similarity	73426	73577	9.2	+	.	Target "Motif:rnd-1_family-40" 1 152
scaffold30	RepeatMasker	similarity	73657	73808	15.8	+	.	Target "Motif:rnd-1_family-40" 1 152
scaffold30	RepeatMasker	similarity	109197	109348	21.1	+	.	Target "Motif:rnd-1_family-40" 1 152
scaffold30	RepeatMasker	similarity	109434	109585	16.4	+	.	Target "Motif:rnd-1_family-40" 1 152
scaffold30	RepeatMasker	similarity	143946	144027	11.0	+	.	Target "Motif:rnd-1_family-0" 1 82
scaffold30	RepeatMasker	similarity	161655	161729	17.3	+	.	Target "Motif:rnd-1_family-0" 2 76
scaffold30	RepeatMasker	similarity	171374	171467	30.1	-	.	Target "Motif:rnd-1_family-14" 28 124
scaffold30	RepeatMasker	similarity	177113	177194	19.5	-	.	Target "Motif:rnd-1_family-0" 2 83
scaffold30	RepeatMasker	similarity	178387	178447	24.6	+	.	Target "Motif:rnd-3_family-6" 2 62
scaffold30	RepeatMasker	similarity	179909	179987	7.6	-	.	Target "Motif:rnd-1_family-0" 2 82
scaffold30	RepeatMasker	similarity	180573	180656	14.5	-	.	Target "Motif:rnd-1_family-0" 1 83
scaffold30	RepeatMasker	similarity	222801	222880	19.0	-	.	Target "Motif:rnd-1_family-20" 1 80
scaffold30	RepeatMasker	similarity	223059	223289	13.9	-	.	Target "Motif:rnd-4_family-246" 4 293
scaffold30	RepeatMasker	similarity	235137	235179	11.6	+	.	Target "Motif:rnd-1_family-0" 2 44
scaffold30	RepeatMasker	similarity	252256	252325	11.4	-	.	Target "Motif:rnd-1_family-0" 6 75
scaffold30	RepeatMasker	similarity	342869	342932	15.6	-	.	Target "Motif:rnd-1_family-27" 1 65
scaffold30	RepeatMasker	similarity	360868	360880	14.4	+	.	Target "Motif:rnd-1_family-5" 72 98
scaffold30	RepeatMasker	similarity	360881	361387	20.9	-	.	Target "Motif:rnd-4_family-627" 1 533
scaffold30	RepeatMasker	similarity	361388	362915	14.4	+	.	Target "Motif:rnd-1_family-5" 99 3472
scaffold30	RepeatMasker	similarity	362854	363999	9.9	-	.	Target "Motif:rnd-4_family-627" 2342 3493
scaffold31	RepeatMasker	similarity	3581	3790	26.1	-	.	Target "Motif:rnd-4_family-615" 146 371
scaffold31	RepeatMasker	similarity	21514	21597	14.5	-	.	Target "Motif:rnd-1_family-0" 1 83
scaffold31	RepeatMasker	similarity	159130	159188	12.5	+	.	Target "Motif:rnd-1_family-27" 1 56
scaffold31	RepeatMasker	similarity	160186	160245	21.7	-	.	Target "Motif:rnd-3_family-6" 1 61
scaffold31	RepeatMasker	similarity	160897	160945	6.2	-	.	Target "Motif:rnd-3_family-6" 3 50
scaffold31	RepeatMasker	similarity	282006	282087	24.4	-	.	Target "Motif:rnd-1_family-0" 1 82
scaffold31	RepeatMasker	similarity	291247	291318	23.6	+	.	Target "Motif:rnd-1_family-2" 1 72
scaffold31	RepeatMasker	similarity	353852	353931	15.0	-	.	Target "Motif:rnd-1_family-0" 4 83
scaffold32	RepeatMasker	similarity	21890	21970	24.7	+	.	Target "Motif:rnd-1_family-0" 3 83
scaffold32	RepeatMasker	similarity	43198	43277	17.7	+	.	Target "Motif:rnd-1_family-0" 1 83
scaffold32	RepeatMasker	similarity	50427	50505	10.1	-	.	Target "Motif:rnd-1_family-0" 3 81
scaffold32	RepeatMasker	similarity	65435	65494	16.7	-	.	Target "Motif:rnd-4_family-906" 1 62
scaffold32	RepeatMasker	similarity	100846	100987	19.1	-	.	Target "Motif:rnd-4_family-246" 5 167
scaffold32	RepeatMasker	similarity	101085	101174	10.7	+	.	Target "Motif:rnd-1_family-0" 7 83
scaffold32	RepeatMasker	similarity	202150	202233	7.2	+	.	Target "Motif:rnd-1_family-0" 1 83
scaffold32	RepeatMasker	similarity	305903	305980	7.7	+	.	Target "Motif:rnd-1_family-0" 2 79
scaffold32	RepeatMasker	similarity	335793	335873	11.1	-	.	Target "Motif:rnd-1_family-0" 2 82
scaffold33	RepeatMasker	similarity	53781	53863	9.6	-	.	Target "Motif:rnd-1_family-0" 1 83
scaffold33	RepeatMasker	similarity	78559	78636	12.8	-	.	Target "Motif:rnd-1_family-0" 6 83
scaffold34	RepeatMasker	similarity	38709	38795	16.1	-	.	Target "Motif:rnd-1_family-25" 1 91
scaffold34	RepeatMasker	similarity	38901	39000	20.0	-	.	Target "Motif:rnd-1_family-14" 1 117
scaffold34	RepeatMasker	similarity	187038	187108	8.4	-	.	Target "Motif:rnd-1_family-34" 20 91
scaffold34	RepeatMasker	similarity	188559	188786	22.7	-	.	Target "Motif:rnd-4_family-615" 6 229
scaffold34	RepeatMasker	similarity	196866	196951	13.6	-	.	Target "Motif:rnd-1_family-0" 1 83
scaffold34	RepeatMasker	similarity	197119	197200	14.6	+	.	Target "Motif:rnd-1_family-0" 1 82
scaffold34	RepeatMasker	similarity	217430	217537	21.3	-	.	Target "Motif:rnd-3_family-6" 95 204
scaffold34	RepeatMasker	similarity	217543	217668	12.7	-	.	Target "Motif:rnd-1_family-27" 1 108
scaffold34	RepeatMasker	similarity	227725	227955	25.2	+	.	Target "Motif:rnd-1_family-28" 13 243
scaffold34	RepeatMasker	similarity	254810	254889	18.8	-	.	Target "Motif:rnd-1_family-0" 2 81
scaffold34	RepeatMasker	similarity	259411	259470	18.3	+	.	Target "Motif:rnd-3_family-6" 3 62
scaffold34	RepeatMasker	similarity	259846	260148	24.0	-	.	Target "Motif:rnd-1_family-43" 11 312
scaffold34	RepeatMasker	similarity	262942	263001	16.7	-	.	Target "Motif:rnd-3_family-6" 1 60
scaffold34	RepeatMasker	similarity	265509	265591	17.2	+	.	Target "Motif:rnd-1_family-0" 3 78
scaffold34	RepeatMasker	similarity	312178	312269	10.8	-	.	Target "Motif:rnd-1_family-34" 7 91
scaffold35	RepeatMasker	similarity	85902	85978	9.1	-	.	Target "Motif:rnd-1_family-0" 2 79
scaffold36	RepeatMasker	similarity	1	1356	6.2	-	.	Target "Motif:rnd-3_family-59" 682 2037
scaffold36	RepeatMasker	similarity	1909	2037	5.4	-	.	Target "Motif:rnd-3_family-59" 1 129
scaffold36	RepeatMasker	similarity	2038	4822	5.8	-	.	Target "Motif:rnd-1_family-5" 27 2811
scaffold36	RepeatMasker	similarity	37706	37857	22.4	+	.	Target "Motif:rnd-4_family-615" 5 196
scaffold36	RepeatMasker	similarity	50532	50607	18.4	+	.	Target "Motif:rnd-4_family-1005" 82 159
scaffold36	RepeatMasker	similarity	68173	68243	21.1	-	.	Target "Motif:rnd-1_family-0" 3 73
scaffold36	RepeatMasker	similarity	104300	104371	13.2	-	.	Target "Motif:rnd-1_family-1" 1 62
scaffold36	RepeatMasker	similarity	167989	168191	20.8	+	.	Target "Motif:rnd-4_family-246" 2 205
scaffold36	RepeatMasker	similarity	168395	168452	17.9	+	.	Target "Motif:rnd-4_family-246" 240 295
scaffold36	RepeatMasker	similarity	173055	173136	23.2	+	.	Target "Motif:rnd-1_family-0" 1 82
scaffold36	RepeatMasker	similarity	220305	220386	12.2	+	.	Target "Motif:rnd-1_family-0" 1 82
scaffold36	RepeatMasker	similarity	242933	243015	8.5	+	.	Target "Motif:rnd-1_family-0" 1 82
scaffold37	RepeatMasker	similarity	33651	33701	19.6	+	.	Target "Motif:rnd-1_family-27" 10 61
scaffold37	RepeatMasker	similarity	154597	154675	20.2	+	.	Target "Motif:rnd-1_family-0" 4 83
scaffold37	RepeatMasker	similarity	291804	292030	23.2	+	.	Target "Motif:rnd-1_family-5" 232 453
scaffold37	RepeatMasker	similarity	292017	292706	19.5	-	.	Target "Motif:rnd-4_family-426" 1015 1503
scaffold37	RepeatMasker	similarity	292836	292952	15.4	+	.	Target "Motif:rnd-1_family-25" 4 124
scaffold37	RepeatMasker	similarity	292950	294052	12.1	-	.	Target "Motif:rnd-4_family-627" 2331 3435
scaffold37	RepeatMasker	similarity	295318	295498	18.2	-	.	Target "Motif:rnd-4_family-627" 886 1066
scaffold37	RepeatMasker	similarity	297346	298382	34.2	-	.	Target "Motif:rnd-1_family-5" 1341 2401
scaffold37	RepeatMasker	similarity	298812	299723	19.1	-	.	Target "Motif:rnd-4_family-627" 192 892
scaffold37	RepeatMasker	similarity	299724	299985	9.8	+	.	Target "Motif:rnd-1_family-32" 1 215
scaffold37	RepeatMasker	similarity	300083	300398	10.1	-	.	Target "Motif:rnd-1_family-32" 1 215
scaffold38	RepeatMasker	similarity	135590	135743	16.2	-	.	Target "Motif:rnd-4_family-615" 51 207
scaffold38	RepeatMasker	similarity	224308	224382	12.0	+	.	Target "Motif:rnd-1_family-0" 9 83
scaffold39	RepeatMasker	similarity	146408	146484	13.0	-	.	Target "Motif:rnd-1_family-0" 6 83
scaffold39	RepeatMasker	similarity	176584	176663	15.0	+	.	Target "Motif:rnd-1_family-0" 4 83
scaffold39	RepeatMasker	similarity	261958	262037	15.0	+	.	Target "Motif:rnd-1_family-0" 3 82
scaffold40	RepeatMasker	similarity	32579	32660	13.6	+	.	Target "Motif:rnd-4_family-615" 5 85
scaffold40	RepeatMasker	similarity	32651	32779	16.5	+	.	Target "Motif:rnd-4_family-615" 285 412
scaffold40	RepeatMasker	similarity	181625	181662	10.5	+	.	Target "Motif:rnd-4_family-906" 1 38
scaffold41	RepeatMasker	similarity	51474	51552	12.7	+	.	Target "Motif:rnd-1_family-0" 1 79
scaffold41	RepeatMasker	similarity	166154	166232	7.6	+	.	Target "Motif:rnd-1_family-0" 1 79
scaffold41	RepeatMasker	similarity	177162	177239	11.5	+	.	Target "Motif:rnd-1_family-0" 1 83
scaffold41	RepeatMasker	similarity	180216	180293	21.8	+	.	Target "Motif:rnd-1_family-0" 5 82
scaffold41	RepeatMasker	similarity	222289	222370	7.3	+	.	Target "Motif:rnd-1_family-0" 2 83
scaffold42	RepeatMasker	similarity	27387	27445	16.9	-	.	Target "Motif:rnd-4_family-906" 1 62
scaffold42	RepeatMasker	similarity	149538	149613	14.5	+	.	Target "Motif:rnd-1_family-0" 6 81
scaffold42	RepeatMasker	similarity	164905	164990	15.1	-	.	Target "Motif:rnd-4_family-246" 201 287
scaffold42	RepeatMasker	similarity	164998	165271	14.6	-	.	Target "Motif:rnd-4_family-246" 2 293
scaffold42	RepeatMasker	similarity	231685	231757	12.3	-	.	Target "Motif:rnd-1_family-0" 10 82
scaffold43	RepeatMasker	similarity	133759	133817	14.3	+	.	Target "Motif:rnd-1_family-20" 15 71
scaffold43	RepeatMasker	similarity	211566	211827	31.7	+	.	Target "Motif:rnd-4_family-253" 2513 2768
scaffold43	RepeatMasker	similarity	211926	212238	26.9	+	.	Target "Motif:rnd-4_family-253" 2908 3221
scaffold44	RepeatMasker	similarity	600	2769	18.9	-	.	Target "Motif:rnd-1_family-5" 579 2811
scaffold44	RepeatMasker	similarity	2766	2813	15.5	-	.	Target "Motif:rnd-1_family-4" 360 500
scaffold44	RepeatMasker	similarity	2814	3157	14.4	+	.	Target "Motif:rnd-4_family-627" 519 844
scaffold44	RepeatMasker	similarity	3158	3211	15.5	-	.	Target "Motif:rnd-1_family-4" 194 359
scaffold44	RepeatMasker	similarity	41216	41297	12.3	-	.	Target "Motif:rnd-1_family-0" 2 82
scaffold44	RepeatMasker	similarity	43197	43278	18.3	+	.	Target "Motif:rnd-1_family-0" 1 82
scaffold44	RepeatMasker	similarity	107450	107538	10.1	+	.	Target "Motif:rnd-1_family-34" 1 91
scaffold44	RepeatMasker	similarity	113522	114068	25.5	+	.	Target "Motif:rnd-4_family-426" 840 1385
scaffold44	RepeatMasker	similarity	114299	114401	24.0	+	.	Target "Motif:rnd-4_family-1005" 54 159
scaffold44	RepeatMasker	similarity	258290	258534	15.5	-	.	Target "Motif:rnd-1_family-14" 1 245
scaffold45	RepeatMasker	similarity	1833	1914	6.2	+	.	Target "Motif:rnd-1_family-0" 1 81
scaffold45	RepeatMasker	similarity	47272	47359	15.9	+	.	Target "Motif:rnd-1_family-0" 1 83
scaffold46	RepeatMasker	similarity	7941	8000	10.3	-	.	Target "Motif:rnd-3_family-6" 146 205
scaffold46	RepeatMasker	similarity	7994	8060	16.4	+	.	Target "Motif:rnd-4_family-1005" 3 76
scaffold46	RepeatMasker	similarity	8124	8213	1.1	-	.	Target "Motif:rnd-1_family-34" 1 87
scaffold46	RepeatMasker	similarity	110305	110387	11.0	-	.	Target "Motif:rnd-1_family-0" 1 82
scaffold46	RepeatMasker	similarity	143739	143821	9.6	+	.	Target "Motif:rnd-1_family-0" 1 83
scaffold46	RepeatMasker	similarity	171039	171100	17.7	-	.	Target "Motif:rnd-4_family-906" 2 58
scaffold47	RepeatMasker	similarity	2168	2231	11.3	-	.	Target "Motif:rnd-4_family-906" 1 62
scaffold47	RepeatMasker	similarity	65974	66054	12.3	+	.	Target "Motif:rnd-1_family-0" 3 83
scaffold48	RepeatMasker	similarity	12509	12587	17.7	+	.	Target "Motif:rnd-1_family-0" 5 83
scaffold48	RepeatMasker	similarity	171040	171116	7.8	+	.	Target "Motif:rnd-1_family-0" 7 83
scaffold48	RepeatMasker	similarity	190222	190299	5.2	-	.	Target "Motif:rnd-1_family-0" 7 83
scaffold48	RepeatMasker	similarity	205840	205919	18.8	-	.	Target "Motif:rnd-1_family-0" 1 80
scaffold49	RepeatMasker	similarity	83948	84026	10.1	-	.	Target "Motif:rnd-1_family-0" 4 82
scaffold49	RepeatMasker	similarity	143179	143220	9.5	-	.	Target "Motif:rnd-1_family-34" 1 43
scaffold50	RepeatMasker	similarity	24831	24911	21.0	+	.	Target "Motif:rnd-1_family-0" 3 83
scaffold50	RepeatMasker	similarity	46515	46596	19.7	+	.	Target "Motif:rnd-4_family-615" 5 95
scaffold50	RepeatMasker	similarity	46590	46753	24.6	+	.	Target "Motif:rnd-4_family-615" 284 442
scaffold51	RepeatMasker	similarity	27966	28048	13.2	+	.	Target "Motif:rnd-1_family-0" 1 83
scaffold51	RepeatMasker	similarity	61854	61899	10.9	+	.	Target "Motif:rnd-1_family-0" 38 83
scaffold51	RepeatMasker	similarity	110226	110304	19.0	+	.	Target "Motif:rnd-1_family-0" 4 82
scaffold51	RepeatMasker	similarity	150478	150558	14.8	+	.	Target "Motif:rnd-1_family-0" 3 83
scaffold51	RepeatMasker	similarity	176501	176581	14.8	-	.	Target "Motif:rnd-1_family-0" 1 83
scaffold51	RepeatMasker	similarity	196099	196560	26.1	-	.	Target "Motif:rnd-4_family-426" 847 1305
scaffold52	RepeatMasker	similarity	84	201	14.5	-	.	Target "Motif:rnd-4_family-627" 3008 3124
scaffold52	RepeatMasker	similarity	17231	17312	14.6	+	.	Target "Motif:rnd-1_family-0" 2 83
scaffold52	RepeatMasker	similarity	58965	59046	14.6	+	.	Target "Motif:rnd-1_family-0" 2 83
scaffold52	RepeatMasker	similarity	161225	161288	17.2	+	.	Target "Motif:rnd-1_family-19" 345 409
scaffold52	RepeatMasker	similarity	172985	173076	15.2	+	.	Target "Motif:rnd-1_family-42" 1 92
scaffold52	RepeatMasker	similarity	207143	207578	20.2	+	.	Target "Motif:rnd-4_family-615" 5 496
scaffold52	RepeatMasker	similarity	212520	224235	10.7	-	.	Target "Motif:rnd-4_family-426" 3853 12821
scaffold52	RepeatMasker	similarity	225768	225914	8.8	-	.	Target "Motif:rnd-4_family-193" 1 148
scaffold52	RepeatMasker	similarity	225915	226112	4.6	-	.	Target "Motif:rnd-1_family-17" 1 198
scaffold52	RepeatMasker	similarity	226361	226458	7.1	+	.	Target "Motif:rnd-1_family-18" 1 96
scaffold52	RepeatMasker	similarity	226459	226593	4.5	-	.	Target "Motif:rnd-1_family-29" 1 134
scaffold52	RepeatMasker	similarity	226594	226783	7.1	+	.	Target "Motif:rnd-1_family-18" 97 286
scaffold53	RepeatMasker	similarity	16877	16944	10.3	+	.	Target "Motif:rnd-1_family-0" 1 69
scaffold53	RepeatMasker	similarity	145613	145695	14.5	-	.	Target "Motif:rnd-1_family-0" 1 83
scaffold53	RepeatMasker	similarity	157712	157863	16.4	-	.	Target "Motif:rnd-1_family-40" 1 152
scaffold53	RepeatMasker	similarity	157930	158066	21.9	-	.	Target "Motif:rnd-1_family-40" 16 152
scaffold53	RepeatMasker	similarity	195425	195501	23.4	+	.	Target "Motif:rnd-1_family-0" 6 82
scaffold54	RepeatMasker	similarity	86146	86229	9.6	+	.	Target "Motif:rnd-1_family-0" 1 83
scaffold54	RepeatMasker	similarity	150158	150237	11.4	-	.	Target "Motif:rnd-1_family-34" 4 88
scaffold54	RepeatMasker	similarity	193537	193615	15.2	-	.	Target "Motif:rnd-1_family-0" 1 81
scaffold54	RepeatMasker	similarity	211300	211380	16.1	+	.	Target "Motif:rnd-1_family-0" 2 82
scaffold55	RepeatMasker	similarity	85534	85602	20.3	+	.	Target "Motif:rnd-1_family-2" 4 72
scaffold55	RepeatMasker	similarity	161764	161819	15.8	+	.	Target "Motif:rnd-1_family-0" 33 83
scaffold56	RepeatMasker	similarity	34464	34606	19.5	-	.	Target "Motif:rnd-4_family-1005" 3 160
scaffold56	RepeatMasker	similarity	140588	140739	16.4	+	.	Target "Motif:rnd-1_family-40" 1 152
scaffold56	RepeatMasker	similarity	140797	140946	17.3	+	.	Target "Motif:rnd-1_family-40" 3 152
scaffold57	RepeatMasker	similarity	24958	25036	11.4	-	.	Target "Motif:rnd-1_family-0" 1 79
scaffold57	RepeatMasker	similarity	79858	79928	22.5	+	.	Target "Motif:rnd-1_family-22" 1 73
scaffold57	RepeatMasker	similarity	82277	82359	15.8	-	.	Target "Motif:rnd-1_family-0" 1 82
scaffold57	RepeatMasker	similarity	83914	83994	21.0	-	.	Target "Motif:rnd-1_family-0" 1 81
scaffold57	RepeatMasker	similarity	134814	135108	16.1	+	.	Target "Motif:rnd-4_family-246" 1 290
scaffold57	RepeatMasker	similarity	203406	203488	20.5	-	.	Target "Motif:rnd-1_family-0" 1 83
scaffold58	RepeatMasker	similarity	7314	7752	29.1	+	.	Target "Motif:rnd-4_family-615" 20 463
scaffold58	RepeatMasker	similarity	41948	42046	19.0	-	.	Target "Motif:rnd-1_family-34" 5 91
scaffold58	RepeatMasker	similarity	200814	200899	18.1	+	.	Target "Motif:rnd-1_family-0" 5 82
scaffold58	RepeatMasker	similarity	205141	205211	10.0	-	.	Target "Motif:rnd-1_family-2" 3 72
scaffold58	RepeatMasker	similarity	210352	210423	5.6	-	.	Target "Motif:rnd-1_family-0" 1 72
scaffold59	RepeatMasker	similarity	22121	22173	5.7	-	.	Target "Motif:rnd-1_family-34" 39 91
scaffold59	RepeatMasker	similarity	25686	25748	7.9	+	.	Target "Motif:rnd-1_family-33" 1 63
scaffold59	RepeatMasker	similarity	25786	25848	7.9	+	.	Target "Motif:rnd-1_family-33" 1 63
scaffold59	RepeatMasker	similarity	25891	25949	10.2	+	.	Target "Motif:rnd-1_family-33" 1 59
scaffold59	RepeatMasker	similarity	25993	26026	5.9	+	.	Target "Motif:rnd-1_family-33" 1 34
scaffold59	RepeatMasker	similarity	26104	26156	7.5	+	.	Target "Motif:rnd-1_family-33" 7 59
scaffold59	RepeatMasker	similarity	26200	26262	4.8	+	.	Target "Motif:rnd-1_family-33" 1 63
scaffold59	RepeatMasker	similarity	26308	26367	10.0	+	.	Target "Motif:rnd-1_family-33" 1 60
scaffold59	RepeatMasker	similarity	26531	26580	14.0	+	.	Target "Motif:rnd-1_family-33" 8 57
scaffold59	RepeatMasker	similarity	26626	26688	12.7	+	.	Target "Motif:rnd-1_family-33" 1 63
scaffold59	RepeatMasker	similarity	26734	26796	7.9	+	.	Target "Motif:rnd-1_family-33" 1 63
scaffold59	RepeatMasker	similarity	26842	26900	10.2	+	.	Target "Motif:rnd-1_family-33" 1 59
scaffold59	RepeatMasker	similarity	26944	27006	0.0	+	.	Target "Motif:rnd-1_family-33" 1 63
scaffold59	RepeatMasker	similarity	27052	27114	3.2	+	.	Target "Motif:rnd-1_family-33" 1 63
scaffold59	RepeatMasker	similarity	27202	27264	1.6	+	.	Target "Motif:rnd-1_family-33" 1 63
scaffold59	RepeatMasker	similarity	27310	27372	6.3	+	.	Target "Motif:rnd-1_family-33" 1 63
scaffold59	RepeatMasker	similarity	27415	27473	5.1	+	.	Target "Motif:rnd-1_family-33" 1 59
scaffold59	RepeatMasker	similarity	27517	27579	4.8	+	.	Target "Motif:rnd-1_family-33" 1 63
scaffold59	RepeatMasker	similarity	27625	27687	6.3	+	.	Target "Motif:rnd-1_family-33" 1 63
scaffold59	RepeatMasker	similarity	27730	27792	4.8	+	.	Target "Motif:rnd-1_family-33" 1 63
scaffold59	RepeatMasker	similarity	27835	27897	4.8	+	.	Target "Motif:rnd-1_family-33" 1 63
scaffold59	RepeatMasker	similarity	27940	28002	7.9	+	.	Target "Motif:rnd-1_family-33" 1 63
scaffold59	RepeatMasker	similarity	28045	28107	7.9	+	.	Target "Motif:rnd-1_family-33" 1 63
scaffold59	RepeatMasker	similarity	29981	30163	22.5	+	.	Target "Motif:rnd-1_family-28" 5 187
scaffold59	RepeatMasker	similarity	33911	33972	16.4	-	.	Target "Motif:rnd-1_family-16" 21 81
scaffold59	RepeatMasker	similarity	59087	59148	16.1	-	.	Target "Motif:rnd-4_family-906" 1 62
scaffold60	RepeatMasker	similarity	15328	15486	27.0	-	.	Target "Motif:rnd-1_family-28" 1 159
scaffold60	RepeatMasker	similarity	32036	32078	16.3	+	.	Target "Motif:rnd-4_family-253" 2626 2668
scaffold60	RepeatMasker	similarity	42367	42553	14.1	-	.	Target "Motif:rnd-4_family-246" 10 195
scaffold60	RepeatMasker	similarity	161719	161796	6.5	-	.	Target "Motif:rnd-1_family-0" 6 82
scaffold61	RepeatMasker	similarity	45828	46450	28.2	+	.	Target "Motif:rnd-4_family-253" 459 1084
scaffold61	RepeatMasker	similarity	46812	46863	21.1	+	.	Target "Motif:rnd-4_family-253" 1454 1505
scaffold61	RepeatMasker	similarity	47909	48895	27.6	+	.	Target "Motif:rnd-4_family-253" 2261 3237
scaffold61	RepeatMasker	similarity	185605	194755	7.9	-	.	Target "Motif:rnd-4_family-426" 3481 12628
scaffold61	RepeatMasker	similarity	194748	195891	11.2	-	.	Target "Motif:rnd-4_family-426" 2137 3279
scaffold61	RepeatMasker	similarity	195893	197027	10.3	-	.	Target "Motif:rnd-4_family-426" 847 1982
scaffold61	RepeatMasker	similarity	197021	200254	10.7	+	.	Target "Motif:rnd-4_family-426" 2994 6233
scaffold62	RepeatMasker	similarity	15649	15719	12.7	-	.	Target "Motif:rnd-1_family-34" 1 72
scaffold62	RepeatMasker	similarity	107088	107160	25.0	+	.	Target "Motif:rnd-1_family-2" 1 72
scaffold63	RepeatMasker	similarity	69698	69926	26.9	+	.	Target "Motif:rnd-1_family-28" 13 239
scaffold63	RepeatMasker	similarity	139947	140007	18.0	-	.	Target "Motif:rnd-3_family-6" 141 205
scaffold63	RepeatMasker	similarity	140080	140133	9.3	-	.	Target "Motif:rnd-1_family-27" 11 65
scaffold64	RepeatMasker	similarity	139382	139463	12.2	+	.	Target "Motif:rnd-1_family-0" 1 82
scaffold65	RepeatMasker	similarity	154	2169	22.4	-	.	Target "Motif:rnd-1_family-5" 3 3625
scaffold65	RepeatMasker	similarity	1656	2417	23.6	+	.	Target "Motif:rnd-4_family-627" 1 793
scaffold65	RepeatMasker	similarity	1768	3101	16.6	+	.	Target "Motif:rnd-4_family-426" 12018 12850
scaffold65	RepeatMasker	similarity	14176	14257	12.2	-	.	Target "Motif:rnd-1_family-0" 1 83
scaffold65	RepeatMasker	similarity	64479	64560	18.3	-	.	Target "Motif:rnd-1_family-0" 1 82
scaffold65	RepeatMasker	similarity	135278	135353	14.5	-	.	Target "Motif:rnd-1_family-0" 7 82
scaffold65	RepeatMasker	similarity	143711	143805	14.7	+	.	Target "Motif:rnd-1_family-21" 2 99
scaffold66	RepeatMasker	similarity	104649	104727	16.7	+	.	Target "Motif:rnd-1_family-0" 1 78
scaffold66	RepeatMasker	similarity	177167	177248	13.6	+	.	Target "Motif:rnd-1_family-0" 2 82
scaffold66	RepeatMasker	similarity	177456	177539	11.1	-	.	Target "Motif:rnd-1_family-0" 3 83
scaffold66	RepeatMasker	similarity	182411	182511	17.2	+	.	Target "Motif:rnd-4_family-246" 146 246
scaffold67	RepeatMasker	similarity	1	846	9.0	-	.	Target "Motif:rnd-1_family-5" 1 868
scaffold67	RepeatMasker	similarity	867	2379	22.1	-	.	Target "Motif:rnd-1_family-4" 315 3656
scaffold67	RepeatMasker	similarity	2380	2723	16.0	+	.	Target "Motif:rnd-4_family-627" 519 844
scaffold67	RepeatMasker	similarity	2724	2776	22.1	-	.	Target "Motif:rnd-1_family-4" 194 314
scaffold67	RepeatMasker	similarity	4046	4435	19.9	-	.	Target "Motif:rnd-1_family-5" 74 462
scaffold67	RepeatMasker	similarity	4436	4496	23.6	+	.	Target "Motif:rnd-4_family-627" 57 531
scaffold67	RepeatMasker	similarity	27940	28020	11.2	+	.	Target "Motif:rnd-1_family-0" 1 82
scaffold67	RepeatMasker	similarity	68096	68178	13.2	+	.	Target "Motif:rnd-1_family-0" 1 83
scaffold67	RepeatMasker	similarity	154808	154886	30.4	+	.	Target "Motif:rnd-1_family-0" 5 83
scaffold68	RepeatMasker	similarity	26660	26714	14.6	-	.	Target "Motif:rnd-1_family-14" 77 132
scaffold68	RepeatMasker	similarity	31454	31535	11.0	+	.	Target "Motif:rnd-1_family-0" 2 83
scaffold69	RepeatMasker	similarity	75496	75580	18.3	-	.	Target "Motif:rnd-1_family-0" 1 83
scaffold69	RepeatMasker	similarity	127726	127808	15.7	+	.	Target "Motif:rnd-1_family-0" 1 83
scaffold70	RepeatMasker	similarity	90376	90456	17.5	+	.	Target "Motif:rnd-1_family-0" 1 80
scaffold70	RepeatMasker	similarity	90477	90539	4.8	-	.	Target "Motif:rnd-1_family-0" 2 83
scaffold70	RepeatMasker	similarity	144695	144772	20.5	-	.	Target "Motif:rnd-1_family-0" 3 83
scaffold70	RepeatMasker	similarity	154816	154897	4.9	-	.	Target "Motif:rnd-1_family-0" 1 83
scaffold71	RepeatMasker	similarity	52669	52750	13.4	+	.	Target "Motif:rnd-1_family-0" 1 83
scaffold71	RepeatMasker	similarity	85630	85702	5.5	-	.	Target "Motif:rnd-1_family-0" 11 83
scaffold72	RepeatMasker	similarity	2306	2387	19.5	+	.	Target "Motif:rnd-1_family-0" 2 83
scaffold72	RepeatMasker	similarity	32296	32513	10.2	-	.	Target "Motif:rnd-4_family-615" 127 333
scaffold72	RepeatMasker	similarity	32548	32761	15.9	-	.	Target "Motif:rnd-4_family-615" 71 277
scaffold72	RepeatMasker	similarity	32736	32877	13.6	-	.	Target "Motif:rnd-4_family-615" 151 283
scaffold72	RepeatMasker	similarity	32929	33032	19.6	-	.	Target "Motif:rnd-4_family-615" 71 172
scaffold72	RepeatMasker	similarity	36218	36303	13.4	+	.	Target "Motif:rnd-1_family-0" 1 82
scaffold72	RepeatMasker	similarity	36404	36459	5.4	-	.	Target "Motif:rnd-1_family-0" 2 57
scaffold72	RepeatMasker	similarity	109380	109459	21.2	-	.	Target "Motif:rnd-1_family-0" 4 83
scaffold72	RepeatMasker	similarity	151670	151743	20.3	-	.	Target "Motif:rnd-1_family-0" 1 74
scaffold73	RepeatMasker	similarity	30607	30774	26.3	-	.	Target "Motif:rnd-1_family-19" 202 367
scaffold73	RepeatMasker	similarity	54643	54715	17.8	+	.	Target "Motif:rnd-1_family-0" 6 78
scaffold73	RepeatMasker	similarity	141426	141865	24.7	-	.	Target "Motif:rnd-4_family-615" 5 498
scaffold74	RepeatMasker	similarity	18542	18618	19.5	-	.	Target "Motif:rnd-1_family-0" 5 81
scaffold74	RepeatMasker	similarity	59374	59454	7.4	-	.	Target "Motif:rnd-1_family-0" 1 81
scaffold74	RepeatMasker	similarity	122626	122706	14.3	-	.	Target "Motif:rnd-1_family-0" 2 78
scaffold75	RepeatMasker	similarity	6450	6748	30.7	-	.	Target "Motif:rnd-1_family-19" 111 409
scaffold75	RepeatMasker	similarity	8447	8784	23.2	+	.	Target "Motif:rnd-1_family-19" 75 409
scaffold75	RepeatMasker	similarity	27042	27440	30.0	+	.	Target "Motif:rnd-1_family-19" 10 409
scaffold75	RepeatMasker	similarity	34879	34925	8.7	+	.	Target "Motif:rnd-1_family-22" 1 48
scaffold75	RepeatMasker	similarity	41403	41436	11.8	-	.	Target "Motif:rnd-4_family-627" 91 124
scaffold75	RepeatMasker	similarity	41446	41740	9.2	+	.	Target "Motif:rnd-1_family-19" 5 291
scaffold75	RepeatMasker	similarity	52358	52678	32.6	+	.	Target "Motif:rnd-1_family-19" 50 395
scaffold75	RepeatMasker	similarity	95578	95644	13.4	+	.	Target "Motif:rnd-1_family-20" 1 76
scaffold75	RepeatMasker	similarity	97899	98076	8.4	+	.	Target "Motif:rnd-1_family-37" 1 179
scaffold75	RepeatMasker	similarity	98077	98235	5.6	+	.	Target "Motif:rnd-1_family-14" 87 245
scaffold75	RepeatMasker	similarity	99259	99327	10.1	-	.	Target "Motif:rnd-1_family-20" 1 74
scaffold75	RepeatMasker	similarity	104782	105077	8.1	+	.	Target "Motif:rnd-1_family-43" 1 299
scaffold75	RepeatMasker	similarity	105312	105570	17.8	+	.	Target "Motif:rnd-1_family-3" 1 147
scaffold75	RepeatMasker	similarity	111497	111718	18.9	-	.	Target "Motif:rnd-1_family-19" 2 245
scaffold75	RepeatMasker	similarity	114895	115284	29.6	-	.	Target "Motif:rnd-1_family-19" 10 409
scaffold75	RepeatMasker	similarity	117003	117040	13.2	+	.	Target "Motif:rnd-1_family-16" 44 81
scaffold75	RepeatMasker	similarity	123582	123655	5.4	+	.	Target "Motif:rnd-1_family-42" 20 93
scaffold75	RepeatMasker	similarity	130428	130536	22.2	-	.	Target "Motif:rnd-1_family-19" 9 117
scaffold75	RepeatMasker	similarity	140739	140784	13.3	-	.	Target "Motif:rnd-1_family-20" 16 61
scaffold75	RepeatMasker	similarity	141412	141468	18.4	-	.	Target "Motif:rnd-1_family-21" 53 102
scaffold75	RepeatMasker	similarity	147087	149141	5.6	-	.	Target "Motif:rnd-3_family-59" 1 2057
scaffold75	RepeatMasker	similarity	149142	149906	12.5	-	.	Target "Motif:rnd-1_family-5" 2057 2811
scaffold76	RepeatMasker	similarity	1	366	14.1	+	.	Target "Motif:rnd-1_family-4" 211 411
scaffold76	RepeatMasker	similarity	200	2201	6.6	-	.	Target "Motif:rnd-1_family-5" 20 2021
scaffold76	RepeatMasker	similarity	2202	3754	8.7	-	.	Target "Motif:rnd-1_family-4" 1 1554
scaffold76	RepeatMasker	similarity	56655	56730	8.0	+	.	Target "Motif:rnd-1_family-0" 4 82
scaffold76	RepeatMasker	similarity	124850	124921	14.8	-	.	Target "Motif:rnd-4_family-1005" 92 160
scaffold76	RepeatMasker	similarity	131136	131432	10.8	+	.	Target "Motif:rnd-4_family-246" 1 295
scaffold76	RepeatMasker	similarity	140335	140494	8.1	+	.	Target "Motif:rnd-4_family-1005" 1 160
scaffold76	RepeatMasker	similarity	145010	145504	29.6	-	.	Target "Motif:rnd-4_family-615" 7 494
scaffold77	RepeatMasker	similarity	12431	12507	9.2	-	.	Target "Motif:rnd-1_family-0" 6 82
scaffold77	RepeatMasker	similarity	82158	82232	17.3	+	.	Target "Motif:rnd-1_family-0" 1 75
scaffold78	RepeatMasker	similarity	1	88	3.4	-	.	Target "Motif:rnd-1_family-9" 1 88
scaffold78	RepeatMasker	similarity	89	234	17.9	-	.	Target "Motif:rnd-4_family-627" 28 282
scaffold78	RepeatMasker	similarity	280	3169	17.7	+	.	Target "Motif:rnd-4_family-627" 544 3435
scaffold78	RepeatMasker	similarity	3170	3248	7.6	+	.	Target "Motif:rnd-1_family-32" 137 215
scaffold78	RepeatMasker	similarity	3247	3411	20.5	+	.	Target "Motif:rnd-4_family-426" 12540 12710
scaffold78	RepeatMasker	similarity	6776	6945	27.6	+	.	Target "Motif:rnd-4_family-1005" 10 159
scaffold78	RepeatMasker	similarity	50190	50268	23.1	+	.	Target "Motif:rnd-1_family-42" 10 83
scaffold78	RepeatMasker	similarity	128212	128254	0.0	+	.	Target "Motif:rnd-1_family-0" 7 45
scaffold79	RepeatMasker	similarity	37184	37265	9.8	-	.	Target "Motif:rnd-1_family-0" 1 82
scaffold79	RepeatMasker	similarity	79630	79776	19.6	+	.	Target "Motif:rnd-4_family-1005" 16 160
scaffold79	RepeatMasker	similarity	88050	88113	14.5	-	.	Target "Motif:rnd-4_family-906" 1 62
scaffold79	RepeatMasker	similarity	93958	94034	6.4	+	.	Target "Motif:rnd-1_family-37" 98 162
scaffold79	RepeatMasker	similarity	94474	94546	11.0	+	.	Target "Motif:rnd-1_family-0" 1 73
scaffold79	RepeatMasker	similarity	94586	94805	17.4	+	.	Target "Motif:rnd-3_family-6" 1 205
scaffold79	RepeatMasker	similarity	113251	113300	18.0	-	.	Target "Motif:rnd-4_family-906" 1 50
scaffold80	RepeatMasker	similarity	10741	10816	10.5	+	.	Target "Motif:rnd-1_family-0" 8 83
scaffold80	RepeatMasker	similarity	102761	102894	11.9	-	.	Target "Motif:rnd-4_family-1005" 24 160
scaffold80	RepeatMasker	similarity	114452	114560	14.2	-	.	Target "Motif:rnd-4_family-1005" 51 160
scaffold80	RepeatMasker	similarity	125569	125778	22.6	-	.	Target "Motif:rnd-4_family-615" 264 471
scaffold81	RepeatMasker	similarity	25904	25965	17.7	+	.	Target "Motif:rnd-4_family-906" 1 62
scaffold81	RepeatMasker	similarity	80420	80534	7.8	+	.	Target "Motif:rnd-4_family-627" 88 207
scaffold81	RepeatMasker	similarity	85365	85443	12.7	-	.	Target "Motif:rnd-1_family-0" 1 80
scaffold81	RepeatMasker	similarity	87634	87699	15.2	-	.	Target "Motif:rnd-1_family-2" 1 72
scaffold81	RepeatMasker	similarity	92592	92674	14.5	-	.	Target "Motif:rnd-1_family-0" 1 83
scaffold81	RepeatMasker	similarity	94747	94974	21.2	-	.	Target "Motif:rnd-4_family-246" 2 236
scaffold82	RepeatMasker	similarity	114210	115473	18.1	-	.	Target "Motif:rnd-1_family-5" 1 753
scaffold82	RepeatMasker	similarity	115474	116729	6.0	+	.	Target "Motif:rnd-1_family-5" 519 1774
scaffold83	RepeatMasker	similarity	442	570	7.0	-	.	Target "Motif:rnd-3_family-59" 1 129
scaffold83	RepeatMasker	similarity	571	3258	4.8	-	.	Target "Motif:rnd-1_family-5" 124 2811
scaffold83	RepeatMasker	similarity	26225	27325	7.7	+	.	Target "Motif:rnd-1_family-35" 1 947
scaffold83	RepeatMasker	similarity	30730	30848	20.3	-	.	Target "Motif:rnd-1_family-7" 26 143
scaffold83	RepeatMasker	similarity	41012	41192	26.3	+	.	Target "Motif:rnd-1_family-28" 60 237
scaffold83	RepeatMasker	similarity	43417	43516	26.6	+	.	Target "Motif:rnd-1_family-19" 305 402
scaffold83	RepeatMasker	similarity	84725	84774	16.3	-	.	Target "Motif:rnd-1_family-16" 29 77
scaffold83	RepeatMasker	similarity	110276	110391	10.3	-	.	Target "Motif:rnd-1_family-4" 1 116
scaffold83	RepeatMasker	similarity	110392	116516	7.8	-	.	Target "Motif:rnd-4_family-426" 1465 7618
scaffold83	RepeatMasker	similarity	116460	116618	25.3	-	.	Target "Motif:rnd-4_family-627" 409 589
scaffold83	RepeatMasker	similarity	116492	116667	14.8	+	.	Target "Motif:rnd-4_family-627" 3007 3187
scaffold84	RepeatMasker	similarity	40329	40405	7.8	+	.	Target "Motif:rnd-1_family-0" 1 78
scaffold84	RepeatMasker	similarity	109782	109869	23.0	+	.	Target "Motif:rnd-1_family-0" 1 83
scaffold85	RepeatMasker	similarity	23856	23936	14.8	+	.	Target "Motif:rnd-1_family-0" 2 82
scaffold85	RepeatMasker	similarity	23993	24075	27.7	+	.	Target "Motif:rnd-1_family-0" 1 83
scaffold85	RepeatMasker	similarity	63677	63759	18.1	-	.	Target "Motif:rnd-1_family-0" 1 83
scaffold85	RepeatMasker	similarity	73705	73786	13.6	+	.	Target "Motif:rnd-1_family-0" 2 83
scaffold86	RepeatMasker	similarity	12188	12289	11.9	-	.	Target "Motif:rnd-1_family-13" 136 232
scaffold86	RepeatMasker	similarity	12301	12405	20.4	-	.	Target "Motif:rnd-1_family-7" 34 136
scaffold86	RepeatMasker	similarity	12397	12475	13.9	+	.	Target "Motif:rnd-1_family-36" 37 115
scaffold86	RepeatMasker	similarity	22198	22244	8.5	+	.	Target "Motif:rnd-1_family-26" 10 57
scaffold87	RepeatMasker	similarity	15361	15443	10.8	-	.	Target "Motif:rnd-1_family-0" 1 83
scaffold87	RepeatMasker	similarity	37757	37825	15.0	+	.	Target "Motif:rnd-3_family-6" 1 61
scaffold87	RepeatMasker	similarity	90995	91068	12.2	-	.	Target "Motif:rnd-1_family-0" 9 82
scaffold88	RepeatMasker	similarity	16019	16101	21.6	-	.	Target "Motif:rnd-1_family-0" 1 79
scaffold88	RepeatMasker	similarity	47830	47912	21.7	+	.	Target "Motif:rnd-1_family-0" 1 83
scaffold89	RepeatMasker	similarity	1223	1491	18.7	+	.	Target "Motif:rnd-1_family-10" 1 268
scaffold89	RepeatMasker	similarity	2250	2924	11.0	-	.	Target "Motif:rnd-4_family-426" 12180 12840
scaffold89	RepeatMasker	similarity	52580	52662	18.1	-	.	Target "Motif:rnd-1_family-0" 1 83
scaffold90	RepeatMasker	similarity	34000	34085	19.1	+	.	Target "Motif:rnd-4_family-1005" 28 110
scaffold90	RepeatMasker	similarity	56481	56685	23.8	-	.	Target "Motif:rnd-1_family-28" 39 243
scaffold90	RepeatMasker	similarity	78026	78171	21.2	+	.	Target "Motif:rnd-1_family-28" 39 184
scaffold91	RepeatMasker	similarity	44864	44927	12.9	-	.	Target "Motif:rnd-4_family-906" 1 62
scaffold92	RepeatMasker	similarity	70349	70410	14.8	-	.	Target "Motif:rnd-4_family-906" 2 62
scaffold92	RepeatMasker	similarity	81009	81080	16.7	+	.	Target "Motif:rnd-1_family-2" 1 72
scaffold92	RepeatMasker	similarity	81091	81278	18.4	+	.	Target "Motif:rnd-4_family-246" 34 261
scaffold93	RepeatMasker	similarity	26188	26250	22.6	+	.	Target "Motif:rnd-4_family-906" 1 62
scaffold93	RepeatMasker	similarity	45502	45586	15.9	+	.	Target "Motif:rnd-1_family-0" 2 83
scaffold94	RepeatMasker	similarity	7160	7315	19.8	+	.	Target "Motif:rnd-1_family-14" 84 245
scaffold94	RepeatMasker	similarity	26702	26766	6.3	+	.	Target "Motif:rnd-1_family-27" 1 65
scaffold94	RepeatMasker	similarity	26808	26865	12.1	+	.	Target "Motif:rnd-3_family-6" 127 184
scaffold94	RepeatMasker	similarity	69022	69102	13.6	+	.	Target "Motif:rnd-1_family-0" 1 82
scaffold95	RepeatMasker	similarity	93	174	18.3	+	.	Target "Motif:rnd-1_family-0" 1 82
scaffold96	RepeatMasker	similarity	69192	69321	22.2	-	.	Target "Motif:rnd-1_family-6" 63 194
scaffold96	RepeatMasker	similarity	69317	69819	12.5	+	.	Target "Motif:rnd-1_family-5" 18 521
scaffold96	RepeatMasker	similarity	69596	69902	12.9	-	.	Target "Motif:rnd-4_family-627" 523 807
scaffold96	RepeatMasker	similarity	69892	70137	30.6	+	.	Target "Motif:rnd-1_family-14" 1 245
scaffold96	RepeatMasker	similarity	70558	71148	17.1	-	.	Target "Motif:rnd-4_family-426" 2 590
scaffold96	RepeatMasker	similarity	73369	73777	12.8	+	.	Target "Motif:rnd-1_family-5" 42 429
scaffold96	RepeatMasker	similarity	75753	75998	24.9	+	.	Target "Motif:rnd-1_family-14" 1 245
scaffold96	RepeatMasker	similarity	76062	77024	22.9	+	.	Target "Motif:rnd-1_family-4" 559 1526
scaffold96	RepeatMasker	similarity	77465	78003	12.6	-	.	Target "Motif:rnd-1_family-5" 1 436
scaffold96	RepeatMasker	similarity	78004	78147	20.4	+	.	Target "Motif:rnd-4_family-627" 3019 3167
scaffold98	RepeatMasker	similarity	37	579	20.4	-	.	Target "Motif:rnd-1_family-4" 593 1135
scaffold98	RepeatMasker	similarity	657	969	14.2	+	.	Target "Motif:rnd-4_family-627" 519 811
scaffold98	RepeatMasker	similarity	744	1055	13.4	-	.	Target "Motif:rnd-1_family-4" 190 500
scaffold98	RepeatMasker	similarity	1427	1748	14.1	+	.	Target "Motif:rnd-1_family-32" 1 215
scaffold98	RepeatMasker	similarity	2634	3075	15.7	-	.	Target "Motif:rnd-4_family-426" 847 1290
scaffold98	RepeatMasker	similarity	13012	13095	20.1	+	.	Target "Motif:rnd-1_family-34" 12 91
scaffold98	RepeatMasker	similarity	13706	14068	7.2	+	.	Target "Motif:rnd-1_family-32" 1 215
scaffold98	RepeatMasker	similarity	20147	20294	10.7	+	.	Target "Motif:rnd-1_family-25" 1 129
scaffold98	RepeatMasker	similarity	20261	20509	6.0	+	.	Target "Motif:rnd-1_family-32" 1 215
scaffold98	RepeatMasker	similarity	21028	23693	13.6	-	.	Target "Motif:rnd-4_family-627" 764 3435
scaffold98	RepeatMasker	similarity	24882	25010	9.3	-	.	Target "Motif:rnd-3_family-59" 1 129
scaffold98	RepeatMasker	similarity	25011	25760	11.9	-	.	Target "Motif:rnd-1_family-5" 2071 2811
scaffold98	RepeatMasker	similarity	29389	29797	10.7	-	.	Target "Motif:rnd-1_family-5" 42 428
scaffold98	RepeatMasker	similarity	29836	32270	7.7	-	.	Target "Motif:rnd-4_family-426" 5734 8171
scaffold98	RepeatMasker	similarity	32274	32637	9.1	+	.	Target "Motif:rnd-1_family-32" 1 215
scaffold98	RepeatMasker	similarity	38389	38752	9.0	+	.	Target "Motif:rnd-1_family-32" 1 215
scaffold98	RepeatMasker	similarity	40430	40881	8.4	+	.	Target "Motif:rnd-4_family-426" 12175 12628
scaffold98	RepeatMasker	similarity	54163	54545	14.7	-	.	Target "Motif:rnd-4_family-627" 3207 3438
scaffold98	RepeatMasker	similarity	54635	55307	16.4	+	.	Target "Motif:rnd-4_family-426" 830 1506
scaffold98	RepeatMasker	similarity	55225	59930	8.5	-	.	Target "Motif:rnd-4_family-426" 7985 12688
scaffold99	RepeatMasker	similarity	20273	20357	25.9	-	.	Target "Motif:rnd-4_family-615" 361 446
scaffold100	RepeatMasker	similarity	1	926	4.9	-	.	Target "Motif:rnd-3_family-59" 1 926
scaffold100	RepeatMasker	similarity	927	3724	20.5	-	.	Target "Motif:rnd-1_family-5" 1 2811
scaffold100	RepeatMasker	similarity	16694	16839	17.1	+	.	Target "Motif:rnd-4_family-246" 127 291
scaffold100	RepeatMasker	similarity	32157	32655	19.7	-	.	Target "Motif:rnd-4_family-615" 2 501
scaffold100	RepeatMasker	similarity	36806	36885	20.0	+	.	Target "Motif:rnd-1_family-0" 3 82
scaffold101	RepeatMasker	similarity	37481	37557	14.3	+	.	Target "Motif:rnd-1_family-0" 3 80
scaffold102	RepeatMasker	similarity	1	222	4.0	-	.	Target "Motif:rnd-1_family-5" 18 239
scaffold102	RepeatMasker	similarity	223	358	18.2	+	.	Target "Motif:rnd-4_family-627" 296 676
scaffold102	RepeatMasker	similarity	390	462	28.8	-	.	Target "Motif:rnd-1_family-45" 2 74
scaffold102	RepeatMasker	similarity	8777	9162	11.7	+	.	Target "Motif:rnd-1_family-39" 1 386
scaffold102	RepeatMasker	similarity	9163	10130	25.8	-	.	Target "Motif:rnd-4_family-193" 2 1006
scaffold102	RepeatMasker	similarity	10133	10316	19.1	-	.	Target "Motif:rnd-1_family-17" 2 197
scaffold102	RepeatMasker	similarity	10920	11024	17.2	+	.	Target "Motif:rnd-1_family-18" 1 101
scaffold102	RepeatMasker	similarity	11025	11141	17.1	-	.	Target "Motif:rnd-1_family-29" 1 134
scaffold102	RepeatMasker	similarity	11142	11430	17.2	+	.	Target "Motif:rnd-1_family-18" 102 383
scaffold102	RepeatMasker	similarity	13756	13798	11.6	-	.	Target "Motif:rnd-3_family-6" 163 205
scaffold102	RepeatMasker	similarity	20555	20617	4.8	-	.	Target "Motif:rnd-1_family-42" 32 93
scaffold102	RepeatMasker	similarity	34257	34527	18.6	-	.	Target "Motif:rnd-1_family-12" 1 268
scaffold102	RepeatMasker	similarity	38413	38633	8.2	-	.	Target "Motif:rnd-1_family-12" 284 516
scaffold102	RepeatMasker	similarity	38648	38791	15.2	-	.	Target "Motif:rnd-1_family-12" 379 516
scaffold102	RepeatMasker	similarity	48131	48368	27.2	-	.	Target "Motif:rnd-1_family-14" 1 245
scaffold102	RepeatMasker	similarity	48950	51762	4.5	+	.	Target "Motif:rnd-1_family-5" 1 2811
scaffold102	RepeatMasker	similarity	51763	51885	8.1	+	.	Target "Motif:rnd-3_family-59" 1 123
scaffold102	RepeatMasker	similarity	53141	53697	10.1	+	.	Target "Motif:rnd-3_family-59" 1379 1935
scaffold103	RepeatMasker	similarity	34593	34830	25.6	-	.	Target "Motif:rnd-1_family-14" 1 245
scaffold106	RepeatMasker	similarity	6809	6980	18.1	-	.	Target "Motif:rnd-1_family-10" 8 178
scaffold106	RepeatMasker	similarity	8913	9422	11.9	+	.	Target "Motif:rnd-1_family-12" 2 516
scaffold106	RepeatMasker	similarity	19446	19536	15.6	+	.	Target "Motif:rnd-1_family-42" 1 93
scaffold106	RepeatMasker	similarity	29524	29774	2.5	-	.	Target "Motif:rnd-1_family-14" 1 245
scaffold106	RepeatMasker	similarity	38466	38708	11.5	+	.	Target "Motif:rnd-1_family-28" 1 243
scaffold106	RepeatMasker	similarity	39519	39598	10.4	+	.	Target "Motif:rnd-1_family-38" 336 421
scaffold106	RepeatMasker	similarity	39581	39672	9.9	-	.	Target "Motif:rnd-1_family-36" 36 127
scaffold106	RepeatMasker	similarity	39673	39779	13.7	+	.	Target "Motif:rnd-1_family-7" 6 147
scaffold106	RepeatMasker	similarity	39789	40146	17.6	+	.	Target "Motif:rnd-1_family-13" 1 265
scaffold106	RepeatMasker	similarity	43114	43710	5.9	+	.	Target "Motif:rnd-1_family-10" 1 574
scaffold106	RepeatMasker	similarity	46685	46781	21.6	+	.	Target "Motif:rnd-1_family-19" 307 404
scaffold107	RepeatMasker	similarity	21604	21776	23.7	+	.	Target "Motif:rnd-4_family-615" 319 481
scaffold107	RepeatMasker	similarity	41327	41577	5.0	-	.	Target "Motif:rnd-1_family-32" 1 215
scaffold107	RepeatMasker	similarity	41566	41691	5.6	-	.	Target "Motif:rnd-1_family-25" 1 129
scaffold107	RepeatMasker	similarity	41705	41801	12.1	+	.	Target "Motif:rnd-1_family-25" 1 100
scaffold107	RepeatMasker	similarity	41746	44535	5.2	+	.	Target "Motif:rnd-1_family-5" 20 2810
scaffold107	RepeatMasker	similarity	44537	44861	5.8	+	.	Target "Motif:rnd-3_family-59" 1 325
scaffold108	RepeatMasker	similarity	5709	5777	19.1	-	.	Target "Motif:rnd-1_family-21" 30 102
scaffold108	RepeatMasker	similarity	23336	26519	12.8	-	.	Target "Motif:rnd-4_family-253" 36 3237
scaffold108	RepeatMasker	similarity	34907	35545	10.7	-	.	Target "Motif:rnd-1_family-35" 1 495
scaffold109	RepeatMasker	similarity	23301	23394	2.2	-	.	Target "Motif:rnd-1_family-34" 1 91
scaffold109	RepeatMasker	similarity	44172	44254	10.8	+	.	Target "Motif:rnd-1_family-0" 1 83
scaffold110	RepeatMasker	similarity	7923	7995	11.1	+	.	Target "Motif:rnd-1_family-0" 4 76
scaffold111	RepeatMasker	similarity	1	1801	10.3	-	.	Target "Motif:rnd-3_family-59" 1 1801
scaffold111	RepeatMasker	similarity	1802	4568	13.7	-	.	Target "Motif:rnd-1_family-5" 42 2811
scaffold111	RepeatMasker	similarity	4607	4790	12.0	-	.	Target "Motif:rnd-4_family-627" 3219 3402
scaffold111	RepeatMasker	similarity	4677	4806	13.2	+	.	Target "Motif:rnd-1_family-9" 17 146
scaffold111	RepeatMasker	similarity	39897	40041	22.1	+	.	Target "Motif:rnd-1_family-28" 42 186
scaffold111	RepeatMasker	similarity	42219	42360	14.8	+	.	Target "Motif:rnd-4_family-193" 656 799
scaffold113	RepeatMasker	similarity	8883	8962	13.8	-	.	Target "Motif:rnd-1_family-0" 3 83
scaffold114	RepeatMasker	similarity	18716	18799	18.1	-	.	Target "Motif:rnd-1_family-34" 7 91
scaffold115	RepeatMasker	similarity	19883	19934	9.6	+	.	Target "Motif:rnd-4_family-906" 9 62
scaffold115	RepeatMasker	similarity	29750	29919	13.1	+	.	Target "Motif:rnd-4_family-627" 642 807
scaffold115	RepeatMasker	similarity	29780	30043	6.4	-	.	Target "Motif:rnd-4_family-627" 3182 3446
scaffold116	RepeatMasker	similarity	8221	8463	21.3	+	.	Target "Motif:rnd-4_family-246" 14 295
scaffold117	RepeatMasker	similarity	2625	2851	19.9	-	.	Target "Motif:rnd-1_family-35" 719 947
scaffold117	RepeatMasker	similarity	2850	2875	0.0	+	.	Target "Motif:rnd-1_family-18" 435 460
scaffold117	RepeatMasker	similarity	12800	12902	20.6	-	.	Target "Motif:rnd-1_family-21" 1 102
scaffold117	RepeatMasker	similarity	14122	14244	24.4	-	.	Target "Motif:rnd-1_family-11" 1 151
scaffold117	RepeatMasker	similarity	14378	14513	24.9	-	.	Target "Motif:rnd-1_family-18" 76 207
scaffold117	RepeatMasker	similarity	14514	14750	19.1	-	.	Target "Motif:rnd-1_family-13" 3 242
scaffold117	RepeatMasker	similarity	14589	14791	23.1	+	.	Target "Motif:rnd-1_family-17" 1 198
scaffold117	RepeatMasker	similarity	26241	26301	27.9	-	.	Target "Motif:rnd-1_family-11" 1 62
scaffold117	RepeatMasker	similarity	29010	29084	9.3	+	.	Target "Motif:rnd-1_family-38" 338 421
scaffold117	RepeatMasker	similarity	29067	29154	11.8	-	.	Target "Motif:rnd-1_family-36" 42 127
scaffold117	RepeatMasker	similarity	29155	29229	16.8	+	.	Target "Motif:rnd-1_family-7" 6 147
scaffold118	RepeatMasker	similarity	2277	2601	9.1	-	.	Target "Motif:rnd-1_family-18" 107 460
scaffold118	RepeatMasker	similarity	2602	2734	10.6	+	.	Target "Motif:rnd-1_family-29" 1 134
scaffold118	RepeatMasker	similarity	2735	2830	9.1	-	.	Target "Motif:rnd-1_family-18" 1 106
scaffold118	RepeatMasker	similarity	6165	6284	20.2	+	.	Target "Motif:rnd-1_family-7" 29 147
scaffold118	RepeatMasker	similarity	12853	12936	12.7	-	.	Target "Motif:rnd-1_family-16" 9 78
scaffold118	RepeatMasker	similarity	13054	13206	19.7	-	.	Target "Motif:rnd-1_family-10" 240 408
scaffold118	RepeatMasker	similarity	13437	13529	19.0	-	.	Target "Motif:rnd-1_family-12" 1 85
scaffold119	RepeatMasker	similarity	611	705	21.5	-	.	Target "Motif:rnd-1_family-21" 2 102
scaffold119	RepeatMasker	similarity	27219	28272	16.8	-	.	Target "Motif:rnd-1_family-35" 1 931
scaffold119	RepeatMasker	similarity	29228	29283	16.1	+	.	Target "Motif:rnd-1_family-20" 18 74
scaffold121	RepeatMasker	similarity	5881	6106	29.6	-	.	Target "Motif:rnd-1_family-28" 10 235
scaffold121	RepeatMasker	similarity	9403	9487	26.2	+	.	Target "Motif:rnd-1_family-19" 325 409
scaffold121	RepeatMasker	similarity	14985	15040	21.4	-	.	Target "Motif:rnd-1_family-19" 346 402
scaffold122	RepeatMasker	similarity	4911	5145	20.7	-	.	Target "Motif:rnd-3_family-6" 1 204
scaffold122	RepeatMasker	similarity	5118	5151	8.8	+	.	Target "Motif:rnd-3_family-6" 172 205
scaffold122	RepeatMasker	similarity	5367	5781	17.6	-	.	Target "Motif:rnd-1_family-41" 1 248
scaffold122	RepeatMasker	similarity	5784	5934	15.8	-	.	Target "Motif:rnd-1_family-7" 11 145
scaffold124	RepeatMasker	similarity	8580	9172	4.7	-	.	Target "Motif:rnd-1_family-10" 1 574
scaffold124	RepeatMasker	similarity	9764	10702	6.0	-	.	Target "Motif:rnd-1_family-24" 1 939
scaffold124	RepeatMasker	similarity	23449	23533	8.2	+	.	Target "Motif:rnd-1_family-41" 59 144
scaffold125	RepeatMasker	similarity	536	1618	10.8	-	.	Target "Motif:rnd-1_family-35" 1 947
scaffold125	RepeatMasker	similarity	19042	19193	18.4	+	.	Target "Motif:rnd-1_family-40" 1 152
scaffold125	RepeatMasker	similarity	19297	19448	16.4	+	.	Target "Motif:rnd-1_family-40" 1 152
scaffold125	RepeatMasker	similarity	19543	19694	12.5	+	.	Target "Motif:rnd-1_family-40" 1 152
scaffold127	RepeatMasker	similarity	1	771	6.1	-	.	Target "Motif:rnd-1_family-4" 8 778
scaffold127	RepeatMasker	similarity	779	1720	11.6	+	.	Target "Motif:rnd-3_family-59" 146 1087
scaffold127	RepeatMasker	similarity	1970	3988	7.4	+	.	Target "Motif:rnd-3_family-59" 1337 3355
scaffold127	RepeatMasker	similarity	4062	4596	12.8	+	.	Target "Motif:rnd-1_family-5" 1 435
scaffold127	RepeatMasker	similarity	5248	6381	19.3	-	.	Target "Motif:rnd-1_family-5" 1 1139
scaffold127	RepeatMasker	similarity	22403	22746	22.7	+	.	Target "Motif:rnd-4_family-627" 3008 3355
scaffold127	RepeatMasker	similarity	22763	22997	39.6	-	.	Target "Motif:rnd-1_family-14" 10 245
scaffold127	RepeatMasker	similarity	22919	23394	18.9	-	.	Target "Motif:rnd-1_family-4" 15 533
scaffold127	RepeatMasker	similarity	23862	24262	14.5	-	.	Target "Motif:rnd-4_family-426" 1122 1368
scaffold128	RepeatMasker	similarity	6802	6944	8.2	+	.	Target "Motif:rnd-1_family-21" 1 135
scaffold128	RepeatMasker	similarity	6913	6976	11.1	-	.	Target "Motif:rnd-1_family-21" 58 135
scaffold128	RepeatMasker	similarity	12625	13034	4.2	+	.	Target "Motif:rnd-1_family-19" 1 409
scaffold128	RepeatMasker	similarity	15133	18343	10.6	-	.	Target "Motif:rnd-4_family-253" 15 3237
scaffold129	RepeatMasker	similarity	7305	7535	27.5	-	.	Target "Motif:rnd-1_family-19" 51 290
scaffold129	RepeatMasker	similarity	19363	19546	18.1	-	.	Target "Motif:rnd-1_family-19" 223 402
scaffold130	RepeatMasker	similarity	537	714	12.1	+	.	Target "Motif:rnd-1_family-3" 1 147
scaffold130	RepeatMasker	similarity	793	1230	15.5	-	.	Target "Motif:rnd-1_family-13" 1 264
scaffold130	RepeatMasker	similarity	1359	1461	17.8	-	.	Target "Motif:rnd-1_family-7" 29 130
scaffold130	RepeatMasker	similarity	5775	6109	10.5	-	.	Target "Motif:rnd-1_family-10" 1 573
scaffold130	RepeatMasker	similarity	6110	6236	7.9	-	.	Target "Motif:rnd-1_family-10" 1 127
scaffold130	RepeatMasker	similarity	17952	18082	18.9	+	.	Target "Motif:rnd-1_family-28" 56 185
scaffold131	RepeatMasker	similarity	4850	5049	11.9	+	.	Target "Motif:rnd-1_family-10" 319 551
scaffold131	RepeatMasker	similarity	21880	21959	7.5	-	.	Target "Motif:rnd-1_family-20" 1 80
scaffold132	RepeatMasker	similarity	8336	8430	10.9	-	.	Target "Motif:rnd-1_family-42" 1 93
scaffold132	RepeatMasker	similarity	10427	10681	21.4	-	.	Target "Motif:rnd-1_family-12" 265 516
scaffold132	RepeatMasker	similarity	11830	12070	2.5	+	.	Target "Motif:rnd-1_family-14" 1 245
scaffold132	RepeatMasker	similarity	12502	12678	9.6	+	.	Target "Motif:rnd-1_family-37" 1 180
scaffold132	RepeatMasker	similarity	21255	21433	11.3	-	.	Target "Motif:rnd-1_family-37" 2 180
scaffold132	RepeatMasker	similarity	21710	21763	7.4	-	.	Target "Motif:rnd-1_family-12" 446 499
scaffold133	RepeatMasker	similarity	9217	9822	8.2	-	.	Target "Motif:rnd-1_family-24" 291 903
scaffold133	RepeatMasker	similarity	14598	14747	18.1	+	.	Target "Motif:rnd-1_family-12" 363 497
scaffold133	RepeatMasker	similarity	14769	14915	26.7	+	.	Target "Motif:rnd-4_family-193" 697 837
scaffold135	RepeatMasker	similarity	5	364	11.4	-	.	Target "Motif:rnd-1_family-24" 8 367
scaffold135	RepeatMasker	similarity	4741	5066	13.2	+	.	Target "Motif:rnd-1_family-3" 1 140
scaffold135	RepeatMasker	similarity	8159	8255	24.8	+	.	Target "Motif:rnd-1_family-10" 316 408
scaffold136	RepeatMasker	similarity	1272	1459	29.6	-	.	Target "Motif:rnd-1_family-10" 42 227
scaffold136	RepeatMasker	similarity	7788	8375	10.2	+	.	Target "Motif:rnd-1_family-30" 73 660
scaffold136	RepeatMasker	similarity	8943	9498	9.3	+	.	Target "Motif:rnd-1_family-10" 1 573
scaffold136	RepeatMasker	similarity	9501	9680	7.2	+	.	Target "Motif:rnd-1_family-37" 1 180
scaffold137	RepeatMasker	similarity	17156	17228	19.4	+	.	Target "Motif:rnd-1_family-2" 1 72
scaffold138	RepeatMasker	similarity	1633	2276	31.2	-	.	Target "Motif:rnd-4_family-172" 739 1390
scaffold138	RepeatMasker	similarity	2650	2969	32.0	-	.	Target "Motif:rnd-4_family-172" 1 316
scaffold138	RepeatMasker	similarity	14017	14163	18.3	+	.	Target "Motif:rnd-1_family-28" 39 185
scaffold139	RepeatMasker	similarity	9555	9799	1.6	+	.	Target "Motif:rnd-1_family-14" 1 245
scaffold139	RepeatMasker	similarity	10534	10792	22.2	-	.	Target "Motif:rnd-4_family-426" 22 261
scaffold140	RepeatMasker	similarity	4892	5255	6.3	+	.	Target "Motif:rnd-1_family-32" 1 215
scaffold140	RepeatMasker	similarity	6380	9086	5.5	+	.	Target "Motif:rnd-1_family-5" 96 2811
scaffold140	RepeatMasker	similarity	9087	9209	3.2	+	.	Target "Motif:rnd-3_family-59" 1 123
scaffold140	RepeatMasker	similarity	10465	12441	5.9	+	.	Target "Motif:rnd-3_family-59" 1379 3355
scaffold140	RepeatMasker	similarity	12515	13061	11.6	+	.	Target "Motif:rnd-1_family-5" 1 435
scaffold140	RepeatMasker	similarity	13097	16451	4.9	-	.	Target "Motif:rnd-3_family-59" 1 3355
scaffold140	RepeatMasker	similarity	16452	17246	10.7	-	.	Target "Motif:rnd-1_family-5" 2508 2811
scaffold140	RepeatMasker	similarity	17247	18546	12.5	+	.	Target "Motif:rnd-1_family-4" 1 1300
scaffold142	RepeatMasker	similarity	13104	13348	14.5	-	.	Target "Motif:rnd-1_family-14" 1 245
scaffold142	RepeatMasker	similarity	16791	17591	3.8	-	.	Target "Motif:rnd-4_family-172" 1 797
scaffold143	RepeatMasker	similarity	2367	2511	18.6	+	.	Target "Motif:rnd-1_family-3" 1 147
scaffold144	RepeatMasker	similarity	1	2511	5.4	-	.	Target "Motif:rnd-3_family-59" 1 2511
scaffold144	RepeatMasker	similarity	2513	3474	13.0	-	.	Target "Motif:rnd-1_family-5" 1872 2810
scaffold144	RepeatMasker	similarity	3729	4692	22.7	-	.	Target "Motif:rnd-1_family-4" 563 1516
scaffold144	RepeatMasker	similarity	4795	5324	15.3	-	.	Target "Motif:rnd-4_family-627" 3008 3546
scaffold144	RepeatMasker	similarity	10722	11089	4.3	-	.	Target "Motif:rnd-1_family-10" 1 574
scaffold144	RepeatMasker	similarity	12278	12932	17.5	+	.	Target "Motif:rnd-4_family-627" 3008 3653
scaffold144	RepeatMasker	similarity	12958	15093	18.9	+	.	Target "Motif:rnd-1_family-5" 613 2811
scaffold144	RepeatMasker	similarity	15094	17571	6.7	+	.	Target "Motif:rnd-3_family-59" 1 2478
scaffold145	RepeatMasker	similarity	1	82	4.9	+	.	Target "Motif:rnd-1_family-16" 1 81
scaffold145	RepeatMasker	similarity	16120	16264	3.5	-	.	Target "Motif:rnd-1_family-18" 1 145
scaffold146	RepeatMasker	similarity	2161	2312	16.4	-	.	Target "Motif:rnd-1_family-40" 1 152
scaffold146	RepeatMasker	similarity	2407	2558	20.4	-	.	Target "Motif:rnd-1_family-40" 1 152
scaffold147	RepeatMasker	similarity	1	378	7.7	-	.	Target "Motif:rnd-4_family-627" 2942 3339
scaffold147	RepeatMasker	similarity	4	685	18.0	+	.	Target "Motif:rnd-4_family-627" 204 904
scaffold147	RepeatMasker	similarity	3853	3922	10.5	-	.	Target "Motif:rnd-1_family-20" 7 73
scaffold147	RepeatMasker	similarity	13461	16768	8.0	-	.	Target "Motif:rnd-4_family-426" 9455 12778
scaffold147	RepeatMasker	similarity	16728	16852	9.5	-	.	Target "Motif:rnd-1_family-5" 345 461
scaffold148	RepeatMasker	similarity	8984	10049	18.9	-	.	Target "Motif:rnd-1_family-35" 1 947
scaffold149	RepeatMasker	similarity	10485	10592	5.6	+	.	Target "Motif:rnd-1_family-3" 11 118
scaffold151	RepeatMasker	similarity	12167	12213	6.5	+	.	Target "Motif:rnd-1_family-22" 1 48
scaffold151	RepeatMasker	similarity	12209	12357	11.3	+	.	Target "Motif:rnd-1_family-14" 103 245
scaffold151	RepeatMasker	similarity	14486	14789	13.4	+	.	Target "Motif:rnd-1_family-3" 1 147
scaffold151	RepeatMasker	similarity	14789	14921	23.1	+	.	Target "Motif:rnd-1_family-13" 117 242
scaffold151	RepeatMasker	similarity	14933	15046	16.8	+	.	Target "Motif:rnd-1_family-13" 49 162
scaffold152	RepeatMasker	similarity	1032	1168	16.1	-	.	Target "Motif:rnd-1_family-41" 3 144
scaffold152	RepeatMasker	similarity	6978	7072	19.4	-	.	Target "Motif:rnd-1_family-42" 1 93
scaffold152	RepeatMasker	similarity	12072	12122	5.9	-	.	Target "Motif:rnd-1_family-20" 1 51
scaffold152	RepeatMasker	similarity	14591	14663	30.1	+	.	Target "Motif:rnd-1_family-10" 52 124
scaffold153	RepeatMasker	similarity	15273	15405	9.9	+	.	Target "Motif:rnd-1_family-21" 1 135
scaffold153	RepeatMasker	similarity	15374	15493	9.2	-	.	Target "Motif:rnd-1_family-21" 1 135
scaffold154	RepeatMasker	similarity	5915	6477	7.8	+	.	Target "Motif:rnd-1_family-10" 1 573
scaffold154	RepeatMasker	similarity	6539	6689	8.0	+	.	Target "Motif:rnd-1_family-37" 16 180
scaffold154	RepeatMasker	similarity	9844	10089	3.3	+	.	Target "Motif:rnd-1_family-14" 1 245
scaffold154	RepeatMasker	similarity	10824	11100	24.9	-	.	Target "Motif:rnd-4_family-426" 2 261
scaffold157	RepeatMasker	similarity	1	258	17.8	-	.	Target "Motif:rnd-1_family-3" 1 147
scaffold158	RepeatMasker	similarity	1	146	5.5	-	.	Target "Motif:rnd-1_family-23" 33 178
scaffold158	RepeatMasker	similarity	14006	14074	22.4	-	.	Target "Motif:rnd-1_family-39" 320 386
scaffold158	RepeatMasker	similarity	14066	14131	16.7	-	.	Target "Motif:rnd-1_family-39" 159 227
scaffold159	RepeatMasker	similarity	1	13570	10.2	+	.	Target "Motif:rnd-4_family-426" 4 12842
scaffold159	RepeatMasker	similarity	13599	13843	35.1	+	.	Target "Motif:rnd-1_family-14" 1 245
scaffold159	RepeatMasker	similarity	13886	14385	5.8	-	.	Target "Motif:rnd-4_family-426" 972 1329
scaffold160	RepeatMasker	similarity	6621	6780	18.6	-	.	Target "Motif:rnd-1_family-3" 1 144
scaffold160	RepeatMasker	similarity	7240	8063	12.4	+	.	Target "Motif:rnd-4_family-172" 1 823
scaffold160	RepeatMasker	similarity	9658	9798	13.0	+	.	Target "Motif:rnd-1_family-22" 1 194
scaffold160	RepeatMasker	similarity	9801	9928	15.6	-	.	Target "Motif:rnd-1_family-7" 2 130
scaffold160	RepeatMasker	similarity	9905	9980	16.0	-	.	Target "Motif:rnd-1_family-38" 338 423
scaffold160	RepeatMasker	similarity	13167	13274	12.6	-	.	Target "Motif:rnd-1_family-13" 141 242
scaffold160	RepeatMasker	similarity	13279	13404	20.5	-	.	Target "Motif:rnd-1_family-7" 12 147
scaffold160	RepeatMasker	similarity	13405	13488	8.3	+	.	Target "Motif:rnd-1_family-36" 37 122
scaffold161	RepeatMasker	similarity	1117	1209	2.1	-	.	Target "Motif:rnd-1_family-42" 1 93
scaffold161	RepeatMasker	similarity	7145	7666	10.5	+	.	Target "Motif:rnd-1_family-12" 1 516
scaffold162	RepeatMasker	similarity	1	288	6.9	+	.	Target "Motif:rnd-1_family-30" 373 660
scaffold162	RepeatMasker	similarity	638	1227	6.8	+	.	Target "Motif:rnd-1_family-10" 1 573
scaffold162	RepeatMasker	similarity	12642	12776	6.0	+	.	Target "Motif:rnd-1_family-29" 1 134
scaffold162	RepeatMasker	similarity	12699	12874	10.9	-	.	Target "Motif:rnd-1_family-23" 1 183
scaffold162	RepeatMasker	similarity	13114	13306	5.7	+	.	Target "Motif:rnd-1_family-17" 1 198
scaffold162	RepeatMasker	similarity	13307	13950	6.1	+	.	Target "Motif:rnd-4_family-193" 1 686
scaffold163	RepeatMasker	similarity	243	463	7.8	+	.	Target "Motif:rnd-1_family-10" 1 223
scaffold164	RepeatMasker	similarity	1961	2206	2.9	-	.	Target "Motif:rnd-1_family-14" 1 245
scaffold164	RepeatMasker	similarity	10673	11081	16.5	-	.	Target "Motif:rnd-1_family-19" 2 409
scaffold165	RepeatMasker	similarity	13233	13355	8.4	+	.	Target "Motif:rnd-1_family-21" 1 135
scaffold165	RepeatMasker	similarity	13324	13462	6.8	-	.	Target "Motif:rnd-1_family-21" 3 135
scaffold167	RepeatMasker	similarity	2197	2289	6.5	+	.	Target "Motif:rnd-1_family-42" 1 93
scaffold167	RepeatMasker	similarity	5532	5632	3.9	-	.	Target "Motif:rnd-1_family-37" 79 179
scaffold167	RepeatMasker	similarity	5633	5811	4.5	-	.	Target "Motif:rnd-1_family-37" 1 180
scaffold167	RepeatMasker	similarity	5849	6125	4.4	-	.	Target "Motif:rnd-1_family-10" 299 574
scaffold167	RepeatMasker	similarity	12779	12900	26.1	-	.	Target "Motif:rnd-1_family-23" 16 133
scaffold167	RepeatMasker	similarity	12886	12974	9.1	-	.	Target "Motif:rnd-1_family-41" 47 144
scaffold168	RepeatMasker	similarity	2694	2822	12.4	+	.	Target "Motif:rnd-1_family-36" 1 129
scaffold168	RepeatMasker	similarity	2810	2883	5.4	-	.	Target "Motif:rnd-1_family-38" 351 424
scaffold168	RepeatMasker	similarity	5677	5768	4.3	-	.	Target "Motif:rnd-1_family-42" 1 93
scaffold168	RepeatMasker	similarity	5918	5969	14.3	-	.	Target "Motif:rnd-1_family-13" 1 49
scaffold168	RepeatMasker	similarity	6693	6946	27.7	-	.	Target "Motif:rnd-1_family-19" 29 289
scaffold169	RepeatMasker	similarity	1	326	15.4	-	.	Target "Motif:rnd-1_family-5" 42 347
scaffold169	RepeatMasker	similarity	365	721	9.6	-	.	Target "Motif:rnd-4_family-426" 12179 12411
scaffold169	RepeatMasker	similarity	715	1175	16.2	-	.	Target "Motif:rnd-1_family-5" 20 428
scaffold169	RepeatMasker	similarity	3401	3673	14.1	-	.	Target "Motif:rnd-4_family-627" 3266 3493
scaffold169	RepeatMasker	similarity	3837	3937	18.0	-	.	Target "Motif:rnd-4_family-627" 2926 3016
scaffold169	RepeatMasker	similarity	4468	5309	10.0	-	.	Target "Motif:rnd-4_family-627" 1491 2332
scaffold170	RepeatMasker	similarity	5	283	25.2	-	.	Target "Motif:rnd-1_family-24" 1 306
scaffold170	RepeatMasker	similarity	4887	5054	6.0	-	.	Target "Motif:rnd-4_family-193" 531 707
scaffold170	RepeatMasker	similarity	5051	5473	5.7	+	.	Target "Motif:rnd-1_family-38" 1 424
scaffold170	RepeatMasker	similarity	5461	5589	14.7	-	.	Target "Motif:rnd-1_family-36" 1 129
scaffold170	RepeatMasker	similarity	6334	6566	12.7	+	.	Target "Motif:rnd-1_family-14" 12 245
scaffold170	RepeatMasker	similarity	12866	12957	10.2	+	.	Target "Motif:rnd-4_family-193" 900 991
scaffold171	RepeatMasker	similarity	5414	5591	5.1	+	.	Target "Motif:rnd-1_family-37" 1 179
scaffold171	RepeatMasker	similarity	6851	7332	5.3	+	.	Target "Motif:rnd-1_family-5" 20 433
scaffold171	RepeatMasker	similarity	7429	7615	23.6	+	.	Target "Motif:rnd-1_family-13" 3 172
scaffold171	RepeatMasker	similarity	9920	10221	32.5	-	.	Target "Motif:rnd-1_family-38" 1 305
scaffold172	RepeatMasker	similarity	11308	11401	19.5	-	.	Target "Motif:rnd-1_family-21" 3 102
scaffold172	RepeatMasker	similarity	12063	12235	15.1	+	.	Target "Motif:rnd-1_family-3" 1 138
scaffold175	RepeatMasker	similarity	4768	4980	15.6	+	.	Target "Motif:rnd-1_family-35" 23 272
scaffold175	RepeatMasker	similarity	11039	11308	7.4	+	.	Target "Motif:rnd-1_family-43" 1 270
scaffold175	RepeatMasker	similarity	11292	11844	8.2	+	.	Target "Motif:rnd-1_family-35" 220 768
scaffold176	RepeatMasker	similarity	37	1237	19.9	-	.	Target "Motif:rnd-4_family-627" 3029 3653
scaffold176	RepeatMasker	similarity	1236	1480	36.3	-	.	Target "Motif:rnd-1_family-14" 1 245
scaffold176	RepeatMasker	similarity	5673	11912	8.0	+	.	Target "Motif:rnd-4_family-426" 1 6300
scaffold177	RepeatMasker	similarity	2564	2968	5.3	-	.	Target "Motif:rnd-4_family-253" 1860 2260
scaffold177	RepeatMasker	similarity	10911	11045	19.3	+	.	Target "Motif:rnd-1_family-39" 81 218
scaffold177	RepeatMasker	similarity	11557	11647	7.8	-	.	Target "Motif:rnd-1_family-36" 37 126
scaffold177	RepeatMasker	similarity	11648	11704	18.8	+	.	Target "Motif:rnd-1_family-7" 7 133
scaffold178	RepeatMasker	similarity	1	58	8.6	+	.	Target "Motif:rnd-1_family-41" 21 84
scaffold178	RepeatMasker	similarity	38	145	30.5	+	.	Target "Motif:rnd-1_family-23" 78 183
scaffold178	RepeatMasker	similarity	70	160	23.0	-	.	Target "Motif:rnd-1_family-29" 43 130
scaffold178	RepeatMasker	similarity	179	300	22.9	-	.	Target "Motif:rnd-1_family-13" 121 249
scaffold180	RepeatMasker	similarity	5165	5227	6.3	-	.	Target "Motif:rnd-1_family-37" 46 108
scaffold180	RepeatMasker	similarity	5247	5635	11.6	-	.	Target "Motif:rnd-1_family-12" 136 516
scaffold180	RepeatMasker	similarity	5631	5786	19.6	-	.	Target "Motif:rnd-1_family-10" 245 397
scaffold180	RepeatMasker	similarity	5896	5979	20.2	-	.	Target "Motif:rnd-1_family-12" 1 85
scaffold180	RepeatMasker	similarity	6051	6143	7.7	-	.	Target "Motif:rnd-1_family-12" 1 93
scaffold180	RepeatMasker	similarity	6311	6459	15.5	-	.	Target "Motif:rnd-1_family-14" 103 245
scaffold180	RepeatMasker	similarity	6455	6501	8.7	-	.	Target "Motif:rnd-1_family-22" 1 48
scaffold180	RepeatMasker	similarity	9908	10828	10.1	+	.	Target "Motif:rnd-1_family-24" 18 939
scaffold181	RepeatMasker	similarity	4581	4623	12.5	+	.	Target "Motif:rnd-1_family-7" 1 38
scaffold181	RepeatMasker	similarity	4624	4706	12.1	-	.	Target "Motif:rnd-1_family-36" 36 119
scaffold181	RepeatMasker	similarity	4707	4827	12.5	+	.	Target "Motif:rnd-1_family-7" 39 147
scaffold181	RepeatMasker	similarity	10318	10491	9.2	-	.	Target "Motif:rnd-1_family-14" 40 212
scaffold182	RepeatMasker	similarity	3494	3626	17.8	-	.	Target "Motif:rnd-1_family-39" 255 386
scaffold182	RepeatMasker	similarity	6134	6287	26.7	+	.	Target "Motif:rnd-1_family-18" 63 203
scaffold183	RepeatMasker	similarity	4275	5341	16.6	-	.	Target "Motif:rnd-1_family-35" 1 931
scaffold184	RepeatMasker	similarity	3634	3717	9.5	-	.	Target "Motif:rnd-1_family-36" 37 122
scaffold184	RepeatMasker	similarity	3718	3891	17.6	+	.	Target "Motif:rnd-1_family-3" 2 147
scaffold184	RepeatMasker	similarity	4467	4585	10.9	+	.	Target "Motif:rnd-1_family-24" 295 413
scaffold184	RepeatMasker	similarity	10023	10084	8.8	-	.	Target "Motif:rnd-1_family-20" 15 73
scaffold184	RepeatMasker	similarity	10285	10626	15.2	+	.	Target "Motif:rnd-1_family-3" 1 147
scaffold184	RepeatMasker	similarity	10680	10799	18.4	-	.	Target "Motif:rnd-1_family-13" 115 221
scaffold184	RepeatMasker	similarity	10775	10887	23.0	+	.	Target "Motif:rnd-1_family-13" 81 193
scaffold185	RepeatMasker	similarity	8590	9021	14.3	+	.	Target "Motif:rnd-1_family-13" 1 265
scaffold185	RepeatMasker	similarity	9107	9232	19.7	-	.	Target "Motif:rnd-1_family-7" 1 112
scaffold185	RepeatMasker	similarity	9238	9327	20.0	+	.	Target "Motif:rnd-1_family-36" 35 126
scaffold185	RepeatMasker	similarity	9605	9860	17.7	+	.	Target "Motif:rnd-1_family-35" 711 947
scaffold186	RepeatMasker	similarity	1	350	13.1	-	.	Target "Motif:rnd-4_family-627" 1 304
scaffold186	RepeatMasker	similarity	454	1098	29.9	+	.	Target "Motif:rnd-1_family-4" 593 1240
scaffold186	RepeatMasker	similarity	1841	2590	18.3	+	.	Target "Motif:rnd-1_family-5" 2071 2811
scaffold186	RepeatMasker	similarity	2591	2757	13.2	+	.	Target "Motif:rnd-3_family-59" 1 167
scaffold186	RepeatMasker	similarity	3982	4329	13.5	+	.	Target "Motif:rnd-4_family-627" 840 1187
scaffold186	RepeatMasker	similarity	5485	6576	12.6	+	.	Target "Motif:rnd-4_family-627" 2342 3438
scaffold186	RepeatMasker	similarity	7461	8558	12.0	-	.	Target "Motif:rnd-3_family-59" 1379 2484
scaffold186	RepeatMasker	similarity	9770	9936	11.4	-	.	Target "Motif:rnd-3_family-59" 1 167
scaffold186	RepeatMasker	similarity	9937	11128	10.2	-	.	Target "Motif:rnd-1_family-5" 1620 2811
scaffold187	RepeatMasker	similarity	5469	5519	16.0	-	.	Target "Motif:rnd-1_family-36" 37 86
scaffold187	RepeatMasker	similarity	5518	5591	14.0	+	.	Target "Motif:rnd-1_family-7" 29 136
scaffold187	RepeatMasker	similarity	5607	5862	16.7	+	.	Target "Motif:rnd-1_family-13" 1 265
scaffold187	RepeatMasker	similarity	8022	8180	23.6	-	.	Target "Motif:rnd-1_family-13" 49 206
scaffold187	RepeatMasker	similarity	8192	8310	20.2	-	.	Target "Motif:rnd-1_family-13" 133 242
scaffold187	RepeatMasker	similarity	8324	8453	15.5	-	.	Target "Motif:rnd-1_family-3" 34 144
scaffold187	RepeatMasker	similarity	8454	8541	10.3	+	.	Target "Motif:rnd-1_family-36" 36 126
scaffold187	RepeatMasker	similarity	8542	8578	15.5	-	.	Target "Motif:rnd-1_family-3" 1 33
scaffold188	RepeatMasker	similarity	6971	7109	30.4	-	.	Target "Motif:rnd-1_family-17" 30 171
scaffold188	RepeatMasker	similarity	6996	7419	11.8	+	.	Target "Motif:rnd-1_family-11" 1 244
scaffold188	RepeatMasker	similarity	7563	7672	19.8	-	.	Target "Motif:rnd-1_family-7" 4 147
scaffold188	RepeatMasker	similarity	7673	7735	3.2	+	.	Target "Motif:rnd-1_family-36" 67 129
scaffold188	RepeatMasker	similarity	7716	7789	14.9	-	.	Target "Motif:rnd-1_family-38" 340 421
scaffold189	RepeatMasker	similarity	1311	1393	14.5	-	.	Target "Motif:rnd-1_family-0" 1 83
scaffold189	RepeatMasker	similarity	1781	1869	11.4	+	.	Target "Motif:rnd-1_family-3" 31 118
scaffold189	RepeatMasker	similarity	1885	1951	14.9	+	.	Target "Motif:rnd-1_family-13" 133 202
scaffold189	RepeatMasker	similarity	2022	2289	14.3	+	.	Target "Motif:rnd-1_family-13" 1 247
scaffold189	RepeatMasker	similarity	5329	5432	7.7	-	.	Target "Motif:rnd-1_family-12" 409 512
scaffold189	RepeatMasker	similarity	10436	10634	24.4	+	.	Target "Motif:rnd-1_family-13" 41 249
scaffold189	RepeatMasker	similarity	10661	10742	21.5	+	.	Target "Motif:rnd-1_family-29" 51 130
scaffold189	RepeatMasker	similarity	10667	10774	29.5	-	.	Target "Motif:rnd-1_family-23" 78 183
scaffold189	RepeatMasker	similarity	10754	10811	8.6	-	.	Target "Motif:rnd-1_family-41" 21 84
scaffold190	RepeatMasker	similarity	4301	4393	6.5	-	.	Target "Motif:rnd-1_family-42" 1 93
scaffold190	RepeatMasker	similarity	7591	7714	20.2	+	.	Target "Motif:rnd-1_family-13" 70 193
scaffold190	RepeatMasker	similarity	8820	8951	15.7	-	.	Target "Motif:rnd-1_family-19" 240 388
scaffold191	RepeatMasker	similarity	2494	2634	3.0	+	.	Target "Motif:rnd-1_family-21" 1 135
scaffold191	RepeatMasker	similarity	2603	2725	5.0	-	.	Target "Motif:rnd-1_family-21" 1 135
scaffold191	RepeatMasker	similarity	5023	5371	5.5	+	.	Target "Motif:rnd-1_family-39" 35 386
scaffold191	RepeatMasker	similarity	5405	6014	11.2	-	.	Target "Motif:rnd-4_family-193" 1 1029
scaffold191	RepeatMasker	similarity	6015	6199	4.4	-	.	Target "Motif:rnd-1_family-17" 3 198
scaffold191	RepeatMasker	similarity	6358	6462	6.7	+	.	Target "Motif:rnd-1_family-18" 1 103
scaffold191	RepeatMasker	similarity	6463	6596	8.3	-	.	Target "Motif:rnd-1_family-29" 1 133
scaffold191	RepeatMasker	similarity	6597	6937	6.7	+	.	Target "Motif:rnd-1_family-18" 104 439
scaffold191	RepeatMasker	similarity	8024	8203	16.5	+	.	Target "Motif:rnd-1_family-17" 2 172
scaffold191	RepeatMasker	similarity	8193	8287	15.4	+	.	Target "Motif:rnd-4_family-193" 398 489
scaffold192	RepeatMasker	similarity	130	597	29.3	-	.	Target "Motif:rnd-1_family-30" 181 651
scaffold192	RepeatMasker	similarity	5721	5796	14.3	+	.	Target "Motif:rnd-1_family-7" 17 112
scaffold193	RepeatMasker	similarity	4265	4358	5.4	-	.	Target "Motif:rnd-1_family-42" 1 93
scaffold193	RepeatMasker	similarity	9065	9204	15.8	+	.	Target "Motif:rnd-1_family-12" 384 516
scaffold193	RepeatMasker	similarity	9310	9492	15.4	-	.	Target "Motif:rnd-1_family-35" 763 947
scaffold193	RepeatMasker	similarity	9477	9777	10.3	-	.	Target "Motif:rnd-1_family-35" 314 613
scaffold194	RepeatMasker	similarity	2433	2518	27.1	-	.	Target "Motif:rnd-3_family-6" 121 205
scaffold194	RepeatMasker	similarity	4560	7789	9.3	-	.	Target "Motif:rnd-4_family-253" 1 3237
scaffold194	RepeatMasker	similarity	9760	9839	2.5	-	.	Target "Motif:rnd-1_family-20" 1 80
scaffold195	RepeatMasker	similarity	853	930	27.3	-	.	Target "Motif:rnd-1_family-13" 27 103
scaffold195	RepeatMasker	similarity	4269	4484	24.4	+	.	Target "Motif:rnd-1_family-13" 30 256
scaffold196	RepeatMasker	similarity	2842	2934	25.0	-	.	Target "Motif:rnd-1_family-21" 10 101
scaffold196	RepeatMasker	similarity	3637	3709	11.3	-	.	Target "Motif:rnd-1_family-21" 1 71
scaffold196	RepeatMasker	similarity	8784	8891	17.6	-	.	Target "Motif:rnd-1_family-19" 302 409
scaffold197	RepeatMasker	similarity	12	1081	14.1	+	.	Target "Motif:rnd-1_family-5" 1759 2810
scaffold197	RepeatMasker	similarity	1083	1205	6.5	+	.	Target "Motif:rnd-3_family-59" 1 123
scaffold197	RepeatMasker	similarity	2461	4089	2.1	+	.	Target "Motif:rnd-4_family-627" 828 2454
scaffold197	RepeatMasker	similarity	4090	4268	12.8	-	.	Target "Motif:rnd-1_family-37" 1 179
scaffold197	RepeatMasker	similarity	9422	9599	12.9	-	.	Target "Motif:rnd-1_family-37" 2 179
scaffold197	RepeatMasker	similarity	9667	9791	6.4	+	.	Target "Motif:rnd-4_family-627" 2450 2574
scaffold199	RepeatMasker	similarity	1	79	6.3	-	.	Target "Motif:rnd-4_family-193" 506 584
scaffold199	RepeatMasker	similarity	75	206	3.0	+	.	Target "Motif:rnd-1_family-19" 2 132
scaffold199	RepeatMasker	similarity	261	458	5.6	+	.	Target "Motif:rnd-1_family-12" 320 515
scaffold199	RepeatMasker	similarity	5168	6106	8.9	+	.	Target "Motif:rnd-1_family-24" 1 939
scaffold199	RepeatMasker	similarity	6496	7091	7.6	+	.	Target "Motif:rnd-1_family-10" 1 574
scaffold199	RepeatMasker	similarity	7098	7390	5.5	+	.	Target "Motif:rnd-1_family-19" 118 409
scaffold199	RepeatMasker	similarity	7389	7841	9.0	-	.	Target "Motif:rnd-4_family-193" 1 510
scaffold199	RepeatMasker	similarity	7842	8022	6.3	-	.	Target "Motif:rnd-1_family-17" 1 198
scaffold199	RepeatMasker	similarity	8184	8749	7.7	+	.	Target "Motif:rnd-1_family-18" 1 460
scaffold200	RepeatMasker	similarity	7345	7436	2.2	+	.	Target "Motif:rnd-1_family-34" 1 91
scaffold200	RepeatMasker	similarity	9257	9295	5.1	+	.	Target "Motif:rnd-1_family-39" 1 39
scaffold202	RepeatMasker	similarity	1297	1340	11.4	+	.	Target "Motif:rnd-1_family-14" 202 245
scaffold202	RepeatMasker	similarity	1482	1561	12.5	-	.	Target "Motif:rnd-1_family-20" 1 80
scaffold202	RepeatMasker	similarity	4236	4757	8.9	+	.	Target "Motif:rnd-1_family-12" 1 516
scaffold202	RepeatMasker	similarity	8852	9028	7.4	-	.	Target "Motif:rnd-1_family-37" 1 179
scaffold204	RepeatMasker	similarity	1922	1973	15.4	+	.	Target "Motif:rnd-1_family-26" 3 54
scaffold205	RepeatMasker	similarity	4244	4556	24.3	-	.	Target "Motif:rnd-1_family-10" 1 573
scaffold205	RepeatMasker	similarity	4576	4821	2.0	+	.	Target "Motif:rnd-1_family-14" 1 245
scaffold206	RepeatMasker	similarity	2561	2806	5.7	+	.	Target "Motif:rnd-1_family-14" 1 245
scaffold206	RepeatMasker	similarity	8378	8429	17.3	-	.	Target "Motif:rnd-1_family-3" 87 138
scaffold207	RepeatMasker	similarity	270	442	20.5	+	.	Target "Motif:rnd-1_family-3" 1 147
scaffold208	RepeatMasker	similarity	4185	4235	25.5	-	.	Target "Motif:rnd-4_family-627" 274 324
scaffold208	RepeatMasker	similarity	7294	7631	20.3	+	.	Target "Motif:rnd-1_family-13" 1 261
scaffold209	RepeatMasker	similarity	1693	1818	16.7	+	.	Target "Motif:rnd-1_family-36" 1 127
scaffold209	RepeatMasker	similarity	1801	1928	18.8	-	.	Target "Motif:rnd-1_family-38" 287 422
scaffold209	RepeatMasker	similarity	8220	8431	3.3	+	.	Target "Motif:rnd-4_family-172" 1 212
scaffold210	RepeatMasker	similarity	7823	8239	8.1	+	.	Target "Motif:rnd-1_family-43" 1 409
scaffold211	RepeatMasker	similarity	1807	1999	7.8	+	.	Target "Motif:rnd-1_family-12" 308 499
scaffold212	RepeatMasker	similarity	8041	8113	12.3	+	.	Target "Motif:rnd-1_family-24" 341 413
scaffold213	RepeatMasker	similarity	1985	2027	9.5	+	.	Target "Motif:rnd-1_family-26" 3 44
scaffold213	RepeatMasker	similarity	2553	2662	15.9	+	.	Target "Motif:rnd-1_family-13" 157 264
scaffold213	RepeatMasker	similarity	7142	7189	8.3	+	.	Target "Motif:rnd-1_family-26" 12 59
scaffold214	RepeatMasker	similarity	3678	3749	8.3	-	.	Target "Motif:rnd-1_family-3" 36 107
scaffold214	RepeatMasker	similarity	7658	7721	6.3	-	.	Target "Motif:rnd-1_family-42" 31 93
scaffold215	RepeatMasker	similarity	3022	3131	11.8	+	.	Target "Motif:rnd-1_family-7" 36 145
scaffold215	RepeatMasker	similarity	3131	3182	10.5	-	.	Target "Motif:rnd-1_family-13" 1 48
scaffold215	RepeatMasker	similarity	3200	3308	14.6	-	.	Target "Motif:rnd-1_family-13" 118 221
scaffold215	RepeatMasker	similarity	3318	3387	17.1	+	.	Target "Motif:rnd-1_family-13" 70 139
scaffold215	RepeatMasker	similarity	3323	3396	28.4	-	.	Target "Motif:rnd-1_family-17" 5 79
scaffold215	RepeatMasker	similarity	4746	4821	23.7	+	.	Target "Motif:rnd-1_family-3" 65 140
scaffold216	RepeatMasker	similarity	4479	4724	13.2	+	.	Target "Motif:rnd-1_family-14" 1 245
scaffold217	RepeatMasker	similarity	271	394	26.6	-	.	Target "Motif:rnd-1_family-10" 1 124
scaffold218	RepeatMasker	similarity	7287	7404	5.9	+	.	Target "Motif:rnd-1_family-39" 1 118
scaffold219	RepeatMasker	similarity	1301	1376	19.7	-	.	Target "Motif:rnd-1_family-7" 66 147
scaffold219	RepeatMasker	similarity	1482	1572	7.8	+	.	Target "Motif:rnd-1_family-36" 36 127
scaffold219	RepeatMasker	similarity	1534	1577	11.4	-	.	Target "Motif:rnd-1_family-7" 1 47
scaffold219	RepeatMasker	similarity	1555	1611	12.3	-	.	Target "Motif:rnd-1_family-38" 357 421
scaffold219	RepeatMasker	similarity	1760	1839	1.2	+	.	Target "Motif:rnd-1_family-20" 1 80
scaffold219	RepeatMasker	similarity	2761	2853	14.1	+	.	Target "Motif:rnd-1_family-21" 10 102
scaffold220	RepeatMasker	similarity	3950	4082	17.5	-	.	Target "Motif:rnd-1_family-11" 7 248
scaffold220	RepeatMasker	similarity	4907	5397	19.7	-	.	Target "Motif:rnd-1_family-13" 1 265
scaffold220	RepeatMasker	similarity	5397	5517	20.7	-	.	Target "Motif:rnd-1_family-3" 11 137
scaffold220	RepeatMasker	similarity	5556	5686	5.4	-	.	Target "Motif:rnd-1_family-10" 394 526
scaffold221	RepeatMasker	similarity	1	608	4.9	+	.	Target "Motif:rnd-4_family-172" 412 1020
scaffold221	RepeatMasker	similarity	5741	6136	30.6	+	.	Target "Motif:rnd-1_family-19" 10 406
scaffold222	RepeatMasker	similarity	2110	2467	4.3	+	.	Target "Motif:rnd-1_family-39" 30 386
scaffold222	RepeatMasker	similarity	4451	4567	17.0	-	.	Target "Motif:rnd-1_family-38" 277 394
scaffold222	RepeatMasker	similarity	4859	5275	26.2	+	.	Target "Motif:rnd-1_family-30" 236 651
scaffold223	RepeatMasker	similarity	925	1169	2.0	+	.	Target "Motif:rnd-1_family-14" 1 245
scaffold224	RepeatMasker	similarity	1	6666	6.5	-	.	Target "Motif:rnd-4_family-426" 1527 8203
scaffold224	RepeatMasker	similarity	6547	6658	18.3	-	.	Target "Motif:rnd-4_family-627" 279 621
scaffold224	RepeatMasker	similarity	6659	6894	6.8	+	.	Target "Motif:rnd-1_family-4" 1 236
scaffold225	RepeatMasker	similarity	2797	3735	6.8	+	.	Target "Motif:rnd-1_family-24" 1 939
scaffold225	RepeatMasker	similarity	4125	4492	6.0	+	.	Target "Motif:rnd-1_family-10" 1 368
scaffold225	RepeatMasker	similarity	4503	4600	20.0	-	.	Target "Motif:rnd-1_family-43" 70 167
scaffold225	RepeatMasker	similarity	5107	5914	12.8	+	.	Target "Motif:rnd-4_family-172" 1 824
scaffold225	RepeatMasker	similarity	5983	6097	31.6	+	.	Target "Motif:rnd-1_family-19" 38 155
scaffold226	RepeatMasker	similarity	1680	2750	8.6	+	.	Target "Motif:rnd-1_family-35" 1 947
scaffold226	RepeatMasker	similarity	6021	6131	18.3	-	.	Target "Motif:rnd-1_family-13" 135 242
scaffold226	RepeatMasker	similarity	6149	6204	20.0	-	.	Target "Motif:rnd-1_family-7" 58 112
scaffold226	RepeatMasker	similarity	6210	6331	19.8	-	.	Target "Motif:rnd-1_family-12" 395 499
scaffold227	RepeatMasker	similarity	1878	1925	6.2	+	.	Target "Motif:rnd-1_family-26" 12 59
scaffold227	RepeatMasker	similarity	3697	4272	8.0	+	.	Target "Motif:rnd-1_family-10" 1 574
scaffold227	RepeatMasker	similarity	4513	4658	17.8	-	.	Target "Motif:rnd-1_family-7" 1 147
scaffold227	RepeatMasker	similarity	4634	4709	13.3	-	.	Target "Motif:rnd-1_family-38" 338 423
scaffold228	RepeatMasker	similarity	1	2228	8.8	-	.	Target "Motif:rnd-4_family-253" 38 2261
scaffold228	RepeatMasker	similarity	3501	3593	4.3	-	.	Target "Motif:rnd-1_family-42" 1 93
scaffold230	RepeatMasker	similarity	3016	3435	31.6	-	.	Target "Motif:rnd-1_family-35" 421 837
scaffold230	RepeatMasker	similarity	3524	3704	29.7	-	.	Target "Motif:rnd-1_family-35" 159 332
scaffold231	RepeatMasker	similarity	5621	6134	11.2	-	.	Target "Motif:rnd-1_family-12" 1 512
scaffold232	RepeatMasker	similarity	213	349	17.8	-	.	Target "Motif:rnd-1_family-3" 11 147
scaffold235	RepeatMasker	similarity	1	379	10.6	+	.	Target "Motif:rnd-1_family-5" 2433 2811
scaffold235	RepeatMasker	similarity	380	2308	11.5	+	.	Target "Motif:rnd-3_family-59" 1 1536
scaffold235	RepeatMasker	similarity	2079	2391	17.8	-	.	Target "Motif:rnd-4_family-627" 519 807
scaffold235	RepeatMasker	similarity	2290	3389	19.4	+	.	Target "Motif:rnd-1_family-4" 396 1517
scaffold235	RepeatMasker	similarity	3873	4035	28.2	+	.	Target "Motif:rnd-1_family-37" 16 179
scaffold235	RepeatMasker	similarity	5827	6034	16.4	-	.	Target "Motif:rnd-1_family-9" 110 298
scaffold236	RepeatMasker	similarity	3444	3686	9.1	-	.	Target "Motif:rnd-1_family-28" 1 243
scaffold236	RepeatMasker	similarity	5529	5565	8.1	-	.	Target "Motif:rnd-4_family-627" 91 127
scaffold237	RepeatMasker	similarity	1	238	6.3	+	.	Target "Motif:rnd-1_family-9" 1 228
scaffold237	RepeatMasker	similarity	276	3064	5.4	+	.	Target "Motif:rnd-1_family-5" 1 2810
scaffold237	RepeatMasker	similarity	4472	5871	6.3	+	.	Target "Motif:rnd-4_family-627" 855 2254
scaffold238	RepeatMasker	similarity	829	1102	9.6	-	.	Target "Motif:rnd-4_family-253" 1 278
scaffold239	RepeatMasker	similarity	1	405	15.5	+	.	Target "Motif:rnd-3_family-59" 2894 3298
scaffold239	RepeatMasker	similarity	548	1173	14.7	+	.	Target "Motif:rnd-1_family-5" 1 550
scaffold239	RepeatMasker	similarity	1061	5850	8.8	-	.	Target "Motif:rnd-4_family-426" 6214 10318
scaffold240	RepeatMasker	similarity	4562	4974	6.1	+	.	Target "Motif:rnd-1_family-19" 1 409
scaffold240	RepeatMasker	similarity	5019	5083	11.7	+	.	Target "Motif:rnd-1_family-20" 15 77
scaffold241	RepeatMasker	similarity	3689	3738	24.0	-	.	Target "Motif:rnd-4_family-906" 8 57
scaffold242	RepeatMasker	similarity	133	212	12.5	-	.	Target "Motif:rnd-1_family-20" 1 80
scaffold242	RepeatMasker	similarity	3472	3747	14.9	+	.	Target "Motif:rnd-1_family-10" 216 486
scaffold244	RepeatMasker	similarity	7	237	13.8	+	.	Target "Motif:rnd-1_family-3" 1 144
scaffold244	RepeatMasker	similarity	245	363	24.3	+	.	Target "Motif:rnd-1_family-13" 133 242
scaffold244	RepeatMasker	similarity	3380	3808	9.9	-	.	Target "Motif:rnd-1_family-35" 509 947
scaffold245	RepeatMasker	similarity	121	233	22.0	+	.	Target "Motif:rnd-1_family-13" 101 203
scaffold247	RepeatMasker	similarity	3234	3313	5.0	+	.	Target "Motif:rnd-1_family-20" 1 80
scaffold247	RepeatMasker	similarity	3853	3986	5.5	-	.	Target "Motif:rnd-1_family-21" 3 132
scaffold247	RepeatMasker	similarity	4254	4345	9.9	+	.	Target "Motif:rnd-4_family-193" 343 434
scaffold247	RepeatMasker	similarity	4955	5007	3.8	-	.	Target "Motif:rnd-4_family-193" 1 53
scaffold247	RepeatMasker	similarity	5008	5143	1.5	-	.	Target "Motif:rnd-1_family-17" 57 198
scaffold247	RepeatMasker	similarity	5415	5490	6.6	+	.	Target "Motif:rnd-1_family-23" 4 79
scaffold248	RepeatMasker	similarity	1	287	11.2	+	.	Target "Motif:rnd-4_family-627" 227 515
scaffold248	RepeatMasker	similarity	155	420	23.1	-	.	Target "Motif:rnd-4_family-627" 2874 3158
scaffold248	RepeatMasker	similarity	492	949	8.9	-	.	Target "Motif:rnd-3_family-59" 2898 3355
scaffold248	RepeatMasker	similarity	2105	2401	15.5	-	.	Target "Motif:rnd-4_family-627" 894 1189
scaffold248	RepeatMasker	similarity	3786	3846	8.2	-	.	Target "Motif:rnd-3_family-59" 1 61
scaffold248	RepeatMasker	similarity	3847	5412	11.1	-	.	Target "Motif:rnd-1_family-5" 1246 2811
scaffold249	RepeatMasker	similarity	2715	2811	20.0	-	.	Target "Motif:rnd-1_family-21" 2 102
scaffold249	RepeatMasker	similarity	4408	4443	11.1	+	.	Target "Motif:rnd-1_family-21" 1 36
scaffold253	RepeatMasker	similarity	2864	3285	13.8	-	.	Target "Motif:rnd-1_family-18" 1 460
scaffold253	RepeatMasker	similarity	3178	3306	10.9	+	.	Target "Motif:rnd-1_family-29" 1 134
scaffold254	RepeatMasker	similarity	1	113	2.6	+	.	Target "Motif:rnd-1_family-17" 80 198
scaffold254	RepeatMasker	similarity	114	1044	8.5	+	.	Target "Motif:rnd-4_family-193" 1 1006
scaffold254	RepeatMasker	similarity	1045	1427	3.7	-	.	Target "Motif:rnd-1_family-39" 1 386
scaffold255	RepeatMasker	similarity	1	247	8.3	-	.	Target "Motif:rnd-1_family-32" 1 130
scaffold255	RepeatMasker	similarity	178	783	10.1	-	.	Target "Motif:rnd-1_family-5" 1 498
scaffold255	RepeatMasker	similarity	857	1748	8.8	-	.	Target "Motif:rnd-1_family-5" 1 429
scaffold255	RepeatMasker	similarity	1820	4921	5.8	-	.	Target "Motif:rnd-3_family-59" 254 3355
scaffold256	RepeatMasker	similarity	449	954	16.7	-	.	Target "Motif:rnd-1_family-13" 1 261
scaffold256	RepeatMasker	similarity	964	1167	14.2	-	.	Target "Motif:rnd-1_family-7" 1 147
scaffold256	RepeatMasker	similarity	1145	1228	13.1	-	.	Target "Motif:rnd-1_family-38" 327 421
scaffold256	RepeatMasker	similarity	1656	1811	19.5	+	.	Target "Motif:rnd-1_family-3" 1 138
scaffold256	RepeatMasker	similarity	4783	4873	4.4	-	.	Target "Motif:rnd-1_family-24" 692 782
scaffold257	RepeatMasker	similarity	3666	3823	18.7	+	.	Target "Motif:rnd-4_family-627" 655 811
scaffold257	RepeatMasker	similarity	3687	4227	9.3	-	.	Target "Motif:rnd-1_family-5" 1 429
scaffold257	RepeatMasker	similarity	4301	4815	6.4	-	.	Target "Motif:rnd-3_family-59" 2841 3355
scaffold258	RepeatMasker	similarity	426	457	6.2	+	.	Target "Motif:rnd-4_family-627" 91 122
scaffold258	RepeatMasker	similarity	886	1019	10.0	+	.	Target "Motif:rnd-1_family-21" 1 135
scaffold258	RepeatMasker	similarity	988	1108	8.3	-	.	Target "Motif:rnd-1_family-21" 1 135
scaffold258	RepeatMasker	similarity	2830	4773	10.9	-	.	Target "Motif:rnd-4_family-426" 1923 3871
scaffold259	RepeatMasker	similarity	951	1017	24.2	-	.	Target "Motif:rnd-1_family-37" 103 169
scaffold260	RepeatMasker	similarity	1945	2072	24.6	-	.	Target "Motif:rnd-1_family-18" 150 284
scaffold260	RepeatMasker	similarity	2059	2249	26.2	-	.	Target "Motif:rnd-1_family-13" 3 195
scaffold260	RepeatMasker	similarity	2097	2293	9.0	+	.	Target "Motif:rnd-1_family-17" 2 198
scaffold260	RepeatMasker	similarity	2294	3027	10.3	+	.	Target "Motif:rnd-4_family-193" 1 739
scaffold261	RepeatMasker	similarity	3324	3869	10.6	-	.	Target "Motif:rnd-1_family-5" 1 434
scaffold261	RepeatMasker	similarity	3943	4607	7.2	-	.	Target "Motif:rnd-3_family-59" 2691 3355
scaffold262	RepeatMasker	similarity	9	2051	16.0	+	.	Target "Motif:rnd-1_family-5" 706 2811
scaffold262	RepeatMasker	similarity	2052	4529	7.1	+	.	Target "Motif:rnd-3_family-59" 1 2478
scaffold264	RepeatMasker	similarity	1	977	21.8	+	.	Target "Motif:rnd-4_family-627" 2498 3472
scaffold264	RepeatMasker	similarity	1245	2093	10.5	+	.	Target "Motif:rnd-4_family-426" 12105 12715
scaffold264	RepeatMasker	similarity	4131	4422	9.2	-	.	Target "Motif:rnd-1_family-5" 184 429
scaffold265	RepeatMasker	similarity	487	703	10.8	-	.	Target "Motif:rnd-1_family-18" 87 348
scaffold265	RepeatMasker	similarity	704	838	11.2	+	.	Target "Motif:rnd-1_family-29" 1 134
scaffold265	RepeatMasker	similarity	837	1690	10.4	+	.	Target "Motif:rnd-4_family-193" 26 1028
scaffold265	RepeatMasker	similarity	839	908	10.8	-	.	Target "Motif:rnd-1_family-18" 1 86
scaffold265	RepeatMasker	similarity	1731	1834	5.8	-	.	Target "Motif:rnd-1_family-39" 273 376
scaffold265	RepeatMasker	similarity	2489	2693	15.8	-	.	Target "Motif:rnd-1_family-17" 1 197
scaffold265	RepeatMasker	similarity	2596	2736	22.0	+	.	Target "Motif:rnd-1_family-11" 58 194
scaffold266	RepeatMasker	similarity	77	1105	8.8	-	.	Target "Motif:rnd-4_family-193" 1 1029
scaffold266	RepeatMasker	similarity	1106	1311	3.2	-	.	Target "Motif:rnd-1_family-17" 1 198
scaffold266	RepeatMasker	similarity	1542	1647	9.3	+	.	Target "Motif:rnd-1_family-18" 1 103
scaffold266	RepeatMasker	similarity	1648	1781	8.3	-	.	Target "Motif:rnd-1_family-29" 1 133
scaffold266	RepeatMasker	similarity	1782	2115	9.3	+	.	Target "Motif:rnd-1_family-18" 104 430
scaffold266	RepeatMasker	similarity	2341	2463	10.8	+	.	Target "Motif:rnd-1_family-21" 1 135
scaffold266	RepeatMasker	similarity	2432	2574	11.2	-	.	Target "Motif:rnd-1_family-21" 1 135
scaffold267	RepeatMasker	similarity	2123	2192	19.8	-	.	Target "Motif:rnd-1_family-21" 1 66
scaffold267	RepeatMasker	similarity	3360	3402	18.6	+	.	Target "Motif:rnd-1_family-11" 22 64
scaffold268	RepeatMasker	similarity	4149	4264	6.9	+	.	Target "Motif:rnd-1_family-12" 389 504
scaffold269	RepeatMasker	similarity	1	113	17.7	+	.	Target "Motif:rnd-1_family-3" 26 138
scaffold269	RepeatMasker	similarity	2074	2342	7.3	-	.	Target "Motif:rnd-1_family-18" 105 364
scaffold269	RepeatMasker	similarity	2343	2477	9.7	+	.	Target "Motif:rnd-1_family-29" 1 134
scaffold269	RepeatMasker	similarity	2478	2583	7.3	-	.	Target "Motif:rnd-1_family-18" 1 104
scaffold269	RepeatMasker	similarity	2696	2857	23.7	-	.	Target "Motif:rnd-1_family-11" 19 184
scaffold269	RepeatMasker	similarity	2732	2902	8.9	+	.	Target "Motif:rnd-1_family-17" 1 169
scaffold271	RepeatMasker	similarity	417	586	25.5	+	.	Target "Motif:rnd-4_family-627" 3219 3384
scaffold272	RepeatMasker	similarity	426	492	20.0	+	.	Target "Motif:rnd-1_family-21" 1 65
scaffold272	RepeatMasker	similarity	498	629	15.7	-	.	Target "Motif:rnd-1_family-21" 9 131
scaffold272	RepeatMasker	similarity	1121	4156	9.0	-	.	Target "Motif:rnd-4_family-253" 202 3237
scaffold273	RepeatMasker	similarity	1570	1680	9.0	+	.	Target "Motif:rnd-1_family-10" 2 119
scaffold273	RepeatMasker	similarity	3463	3576	29.7	+	.	Target "Motif:rnd-1_family-29" 14 133
scaffold274	RepeatMasker	similarity	258	430	11.6	+	.	Target "Motif:rnd-1_family-25" 1 128
scaffold274	RepeatMasker	similarity	397	646	8.0	+	.	Target "Motif:rnd-1_family-32" 2 215
scaffold274	RepeatMasker	similarity	1948	2539	8.6	-	.	Target "Motif:rnd-4_family-627" 3221 3837
scaffold274	RepeatMasker	similarity	2703	2807	19.4	-	.	Target "Motif:rnd-4_family-627" 2922 3016
scaffold274	RepeatMasker	similarity	3334	4019	8.3	-	.	Target "Motif:rnd-4_family-627" 1647 2332
scaffold275	RepeatMasker	similarity	593	643	13.7	-	.	Target "Motif:rnd-1_family-7" 37 87
scaffold275	RepeatMasker	similarity	647	752	13.7	-	.	Target "Motif:rnd-1_family-12" 404 499
scaffold275	RepeatMasker	similarity	1325	1742	18.1	+	.	Target "Motif:rnd-1_family-11" 1 245
scaffold275	RepeatMasker	similarity	1834	1957	18.8	-	.	Target "Motif:rnd-1_family-7" 23 141
scaffold275	RepeatMasker	similarity	1916	1991	24.5	+	.	Target "Motif:rnd-1_family-3" 70 139
scaffold275	RepeatMasker	similarity	3690	3768	2.5	+	.	Target "Motif:rnd-1_family-20" 1 79
scaffold276	RepeatMasker	similarity	2325	2442	6.8	+	.	Target "Motif:rnd-4_family-172" 652 769
scaffold276	RepeatMasker	similarity	2437	2779	5.2	+	.	Target "Motif:rnd-4_family-172" 1055 1397
scaffold277	RepeatMasker	similarity	3	76	6.8	+	.	Target "Motif:rnd-4_family-193" 373 446
scaffold277	RepeatMasker	similarity	1801	1889	23.0	+	.	Target "Motif:rnd-4_family-253" 1472 1554
scaffold278	RepeatMasker	similarity	2836	3259	8.5	-	.	Target "Motif:rnd-1_family-24" 1 425
scaffold280	RepeatMasker	similarity	46	373	16.1	+	.	Target "Motif:rnd-1_family-13" 3 265
scaffold280	RepeatMasker	similarity	1334	1486	10.5	-	.	Target "Motif:rnd-4_family-253" 2582 2734
scaffold281	RepeatMasker	similarity	354	437	10.7	+	.	Target "Motif:rnd-1_family-38" 327 421
scaffold281	RepeatMasker	similarity	420	511	8.8	-	.	Target "Motif:rnd-1_family-36" 36 127
scaffold281	RepeatMasker	similarity	512	618	13.7	+	.	Target "Motif:rnd-1_family-7" 6 147
scaffold281	RepeatMasker	similarity	621	1140	18.2	+	.	Target "Motif:rnd-1_family-13" 1 265
scaffold283	RepeatMasker	similarity	204	327	10.0	+	.	Target "Motif:rnd-1_family-21" 1 135
scaffold283	RepeatMasker	similarity	302	419	6.6	-	.	Target "Motif:rnd-1_family-21" 1 128
scaffold283	RepeatMasker	similarity	2259	2330	19.4	+	.	Target "Motif:rnd-1_family-36" 55 126
scaffold283	RepeatMasker	similarity	2319	2734	5.3	-	.	Target "Motif:rnd-1_family-38" 1 417
scaffold283	RepeatMasker	similarity	3678	3754	2.6	+	.	Target "Motif:rnd-4_family-172" 117 193
scaffold284	RepeatMasker	similarity	2812	3727	19.1	-	.	Target "Motif:rnd-4_family-627" 2521 3438
scaffold285	RepeatMasker	similarity	916	990	5.3	-	.	Target "Motif:rnd-1_family-20" 1 76
scaffold285	RepeatMasker	similarity	3434	3525	8.7	+	.	Target "Motif:rnd-1_family-23" 92 183
scaffold285	RepeatMasker	similarity	3448	3579	8.4	-	.	Target "Motif:rnd-1_family-29" 4 134
scaffold286	RepeatMasker	similarity	1	150	6.0	-	.	Target "Motif:rnd-1_family-4" 1 150
scaffold286	RepeatMasker	similarity	3582	3703	4.9	-	.	Target "Motif:rnd-1_family-18" 24 145
scaffold288	RepeatMasker	similarity	1	250	4.0	+	.	Target "Motif:rnd-1_family-18" 211 460
scaffold290	RepeatMasker	similarity	1	3631	8.9	+	.	Target "Motif:rnd-4_family-426" 8154 11786
scaffold291	RepeatMasker	similarity	1	193	4.7	-	.	Target "Motif:rnd-4_family-172" 1 193
scaffold291	RepeatMasker	similarity	1200	1620	4.3	+	.	Target "Motif:rnd-1_family-38" 1 424
scaffold291	RepeatMasker	similarity	1608	1736	18.6	-	.	Target "Motif:rnd-1_family-36" 1 129
scaffold292	RepeatMasker	similarity	1	1276	8.1	-	.	Target "Motif:rnd-3_family-59" 1 1276
scaffold292	RepeatMasker	similarity	1278	3193	17.3	-	.	Target "Motif:rnd-1_family-5" 813 2810
scaffold292	RepeatMasker	similarity	3201	3539	17.8	+	.	Target "Motif:rnd-4_family-627" 3008 3350
scaffold293	RepeatMasker	similarity	1	1352	5.8	+	.	Target "Motif:rnd-1_family-5" 1460 2811
scaffold293	RepeatMasker	similarity	1353	1481	10.1	+	.	Target "Motif:rnd-3_family-59" 1 129
scaffold293	RepeatMasker	similarity	1893	3527	7.2	+	.	Target "Motif:rnd-3_family-59" 541 2175
scaffold295	RepeatMasker	similarity	1	538	5.8	+	.	Target "Motif:rnd-3_family-59" 2818 3355
scaffold295	RepeatMasker	similarity	610	1239	10.7	+	.	Target "Motif:rnd-1_family-5" 1 522
scaffold295	RepeatMasker	similarity	1152	1301	4.7	-	.	Target "Motif:rnd-3_family-59" 1 150
scaffold295	RepeatMasker	similarity	1302	3405	13.1	-	.	Target "Motif:rnd-1_family-5" 696 2811
scaffold296	RepeatMasker	similarity	46	196	15.6	+	.	Target "Motif:rnd-1_family-13" 119 254
scaffold296	RepeatMasker	similarity	200	335	14.0	+	.	Target "Motif:rnd-1_family-41" 3 144
scaffold296	RepeatMasker	similarity	2365	2963	8.2	-	.	Target "Motif:rnd-1_family-10" 1 573
scaffold299	RepeatMasker	similarity	1	68	4.4	-	.	Target "Motif:rnd-1_family-23" 101 168
scaffold299	RepeatMasker	similarity	258	408	7.3	+	.	Target "Motif:rnd-1_family-17" 1 198
scaffold299	RepeatMasker	similarity	409	1351	8.5	+	.	Target "Motif:rnd-4_family-193" 1 991
scaffold299	RepeatMasker	similarity	1360	1742	4.7	-	.	Target "Motif:rnd-1_family-39" 1 386
scaffold300	RepeatMasker	similarity	187	3080	9.3	-	.	Target "Motif:rnd-3_family-59" 1 2895
scaffold300	RepeatMasker	similarity	3081	3298	8.8	-	.	Target "Motif:rnd-1_family-5" 2594 2811
scaffold302	RepeatMasker	similarity	1	86	5.8	-	.	Target "Motif:rnd-1_family-39" 1 86
scaffold302	RepeatMasker	similarity	1015	1094	3.8	-	.	Target "Motif:rnd-1_family-20" 1 80
scaffold302	RepeatMasker	similarity	3008	3121	4.5	+	.	Target "Motif:rnd-1_family-21" 1 126
scaffold303	RepeatMasker	similarity	48	461	24.8	+	.	Target "Motif:rnd-1_family-38" 2 405
scaffold305	RepeatMasker	similarity	1	1426	15.1	+	.	Target "Motif:rnd-4_family-627" 2010 3435
scaffold305	RepeatMasker	similarity	1427	2887	9.9	+	.	Target "Motif:rnd-3_family-59" 1401 2861
scaffold307	RepeatMasker	similarity	1	53	5.7	-	.	Target "Motif:rnd-1_family-23" 1 53
scaffold307	RepeatMasker	similarity	262	392	2.3	+	.	Target "Motif:rnd-1_family-17" 1 130
scaffold307	RepeatMasker	similarity	394	578	11.3	+	.	Target "Motif:rnd-4_family-193" 726 915
scaffold309	RepeatMasker	similarity	1372	1463	9.9	-	.	Target "Motif:rnd-1_family-36" 37 127
scaffold309	RepeatMasker	similarity	1464	1553	15.0	+	.	Target "Motif:rnd-1_family-7" 6 147
scaffold309	RepeatMasker	similarity	1693	2131	10.1	-	.	Target "Motif:rnd-1_family-13" 1 265
scaffold310	RepeatMasker	similarity	111	503	7.9	-	.	Target "Motif:rnd-4_family-193" 1 400
scaffold310	RepeatMasker	similarity	450	675	27.0	+	.	Target "Motif:rnd-1_family-13" 48 264
scaffold310	RepeatMasker	similarity	504	701	4.0	-	.	Target "Motif:rnd-1_family-17" 1 198
scaffold310	RepeatMasker	similarity	792	1223	7.0	+	.	Target "Motif:rnd-1_family-18" 1 451
scaffold310	RepeatMasker	similarity	1224	1631	4.2	-	.	Target "Motif:rnd-1_family-19" 1 409
scaffold310	RepeatMasker	similarity	1762	1908	7.5	+	.	Target "Motif:rnd-1_family-21" 1 135
scaffold310	RepeatMasker	similarity	1877	1999	10.8	-	.	Target "Motif:rnd-1_family-21" 1 135
scaffold311	RepeatMasker	similarity	973	1115	7.7	+	.	Target "Motif:rnd-1_family-12" 374 516
scaffold313	RepeatMasker	similarity	1	1834	7.4	-	.	Target "Motif:rnd-1_family-5" 1 1023
scaffold313	RepeatMasker	similarity	1835	2783	16.4	-	.	Target "Motif:rnd-1_family-5" 1885 2811
scaffold314	RepeatMasker	similarity	1	2714	6.4	+	.	Target "Motif:rnd-4_family-426" 10040 12787
scaffold316	RepeatMasker	similarity	1	1315	12.6	+	.	Target "Motif:rnd-4_family-426" 1696 3012
scaffold316	RepeatMasker	similarity	1085	2674	10.5	-	.	Target "Motif:rnd-4_family-426" 11260 12811
scaffold317	RepeatMasker	similarity	58	142	24.4	-	.	Target "Motif:rnd-1_family-18" 167 250
scaffold317	RepeatMasker	similarity	427	631	21.9	-	.	Target "Motif:rnd-1_family-13" 17 262
scaffold317	RepeatMasker	similarity	2268	2416	23.5	-	.	Target "Motif:rnd-1_family-39" 221 383
scaffold322	RepeatMasker	similarity	447	522	28.0	-	.	Target "Motif:rnd-1_family-13" 29 103
scaffold325	RepeatMasker	similarity	1	1374	7.7	-	.	Target "Motif:rnd-3_family-59" 1 1374
scaffold325	RepeatMasker	similarity	1375	2323	15.1	-	.	Target "Motif:rnd-1_family-5" 1885 2811
scaffold327	RepeatMasker	similarity	1	568	5.8	-	.	Target "Motif:rnd-1_family-10" 7 573
scaffold327	RepeatMasker	similarity	924	1335	7.3	-	.	Target "Motif:rnd-1_family-30" 249 660
scaffold328	RepeatMasker	similarity	4	2245	13.3	+	.	Target "Motif:rnd-1_family-5" 75 2309
scaffold330	RepeatMasker	similarity	211	2191	8.8	-	.	Target "Motif:rnd-3_family-59" 916 2898
scaffold331	RepeatMasker	similarity	1	344	11.0	-	.	Target "Motif:rnd-4_family-426" 735 1071
scaffold331	RepeatMasker	similarity	227	2162	8.7	+	.	Target "Motif:rnd-4_family-426" 2521 4446
scaffold332	RepeatMasker	similarity	1	2128	9.3	-	.	Target "Motif:rnd-4_family-426" 5044 7172
scaffold333	RepeatMasker	similarity	1	2127	7.3	+	.	Target "Motif:rnd-4_family-426" 5044 7172
scaffold335	RepeatMasker	similarity	2014	2098	3.5	-	.	Target "Motif:rnd-1_family-12" 428 512
scaffold336	RepeatMasker	similarity	251	493	10.7	+	.	Target "Motif:rnd-1_family-28" 1 243
scaffold337	RepeatMasker	similarity	1	82	0.0	+	.	Target "Motif:rnd-1_family-32" 134 215
scaffold337	RepeatMasker	similarity	820	1452	9.8	-	.	Target "Motif:rnd-1_family-5" 1 532
scaffold337	RepeatMasker	similarity	1526	2088	5.0	-	.	Target "Motif:rnd-3_family-59" 2793 3355
scaffold339	RepeatMasker	similarity	1213	1420	14.9	+	.	Target "Motif:rnd-4_family-627" 91 310
scaffold340	RepeatMasker	similarity	1	114	10.5	+	.	Target "Motif:rnd-4_family-193" 584 710
scaffold340	RepeatMasker	similarity	197	292	10.5	+	.	Target "Motif:rnd-1_family-12" 1 97
scaffold340	RepeatMasker	similarity	500	660	20.9	+	.	Target "Motif:rnd-1_family-10" 240 397
scaffold340	RepeatMasker	similarity	656	1053	10.6	+	.	Target "Motif:rnd-1_family-12" 1 512
scaffold340	RepeatMasker	similarity	1061	1384	7.7	+	.	Target "Motif:rnd-4_family-193" 696 1029
scaffold340	RepeatMasker	similarity	1415	1708	4.4	-	.	Target "Motif:rnd-1_family-39" 90 386
scaffold341	RepeatMasker	similarity	1218	1277	18.3	+	.	Target "Motif:rnd-1_family-21" 42 102
scaffold342	RepeatMasker	similarity	1	2019	6.8	-	.	Target "Motif:rnd-4_family-426" 10040 12061
scaffold343	RepeatMasker	similarity	30	92	21.3	+	.	Target "Motif:rnd-1_family-20" 15 75
scaffold343	RepeatMasker	similarity	356	466	21.9	+	.	Target "Motif:rnd-1_family-19" 306 409
scaffold343	RepeatMasker	similarity	1739	2004	8.3	-	.	Target "Motif:rnd-4_family-172" 117 382
scaffold344	RepeatMasker	similarity	1	1990	5.3	+	.	Target "Motif:rnd-4_family-426" 8127 10116
scaffold345	RepeatMasker	similarity	2	1390	4.1	+	.	Target "Motif:rnd-4_family-172" 1 1397
scaffold346	RepeatMasker	similarity	705	1028	6.5	+	.	Target "Motif:rnd-1_family-18" 133 460
scaffold349	RepeatMasker	similarity	1	1876	5.5	-	.	Target "Motif:rnd-1_family-5" 411 2286
scaffold350	RepeatMasker	similarity	1	402	6.7	-	.	Target "Motif:rnd-1_family-10" 1 405
scaffold350	RepeatMasker	similarity	792	1730	8.2	-	.	Target "Motif:rnd-1_family-24" 1 939
scaffold350	RepeatMasker	similarity	1791	1867	2.6	-	.	Target "Motif:rnd-4_family-193" 633 709
scaffold351	RepeatMasker	similarity	913	1367	4.6	-	.	Target "Motif:rnd-1_family-18" 1 460
scaffold351	RepeatMasker	similarity	1272	1388	4.3	+	.	Target "Motif:rnd-1_family-29" 1 134
scaffold351	RepeatMasker	similarity	1670	1862	4.6	+	.	Target "Motif:rnd-1_family-17" 1 184
scaffold354	RepeatMasker	similarity	1	1757	4.4	+	.	Target "Motif:rnd-1_family-5" 1055 2811
scaffold354	RepeatMasker	similarity	1758	1814	7.0	+	.	Target "Motif:rnd-3_family-59" 1 57
scaffold355	RepeatMasker	similarity	884	1228	2.6	+	.	Target "Motif:rnd-4_family-172" 1 345
scaffold355	RepeatMasker	similarity	1228	1637	6.1	-	.	Target "Motif:rnd-1_family-19" 1 409
scaffold355	RepeatMasker	similarity	1639	1756	5.1	+	.	Target "Motif:rnd-4_family-172" 345 462
scaffold356	RepeatMasker	similarity	164	226	23.8	+	.	Target "Motif:rnd-1_family-27" 1 64
scaffold356	RepeatMasker	similarity	379	434	19.6	-	.	Target "Motif:rnd-4_family-615" 5 60
scaffold357	RepeatMasker	similarity	1	1742	4.9	+	.	Target "Motif:rnd-4_family-426" 8185 9926
scaffold361	RepeatMasker	similarity	311	608	7.6	-	.	Target "Motif:rnd-1_family-18" 106 394
scaffold361	RepeatMasker	similarity	609	742	8.3	+	.	Target "Motif:rnd-1_family-29" 1 133
scaffold361	RepeatMasker	similarity	743	848	7.6	-	.	Target "Motif:rnd-1_family-18" 1 105
scaffold361	RepeatMasker	similarity	1071	1108	0.0	+	.	Target "Motif:rnd-1_family-17" 1 37
scaffold362	RepeatMasker	similarity	1	1263	15.8	+	.	Target "Motif:rnd-4_family-627" 2173 3438
scaffold362	RepeatMasker	similarity	1262	1478	23.8	-	.	Target "Motif:rnd-1_family-5" 612 828
scaffold362	RepeatMasker	similarity	1533	1641	4.1	-	.	Target "Motif:rnd-1_family-5" 340 431
scaffold367	RepeatMasker	similarity	1	1096	5.2	-	.	Target "Motif:rnd-1_family-5" 18 1113
scaffold370	RepeatMasker	similarity	1	1550	4.9	-	.	Target "Motif:rnd-1_family-5" 275 1824
scaffold371	RepeatMasker	similarity	1036	1125	25.3	-	.	Target "Motif:rnd-1_family-18" 162 250
scaffold371	RepeatMasker	similarity	1435	1528	16.7	-	.	Target "Motif:rnd-1_family-13" 179 264
scaffold372	RepeatMasker	similarity	567	695	3.1	-	.	Target "Motif:rnd-4_family-172" 1269 1397
scaffold372	RepeatMasker	similarity	687	1463	8.9	-	.	Target "Motif:rnd-4_family-172" 379 1158
scaffold372	RepeatMasker	similarity	1478	1525	19.2	+	.	Target "Motif:rnd-1_family-20" 15 61
scaffold373	RepeatMasker	similarity	463	822	5.2	-	.	Target "Motif:rnd-1_family-18" 106 460
scaffold373	RepeatMasker	similarity	823	939	3.5	+	.	Target "Motif:rnd-1_family-29" 1 134
scaffold373	RepeatMasker	similarity	940	1044	5.2	-	.	Target "Motif:rnd-1_family-18" 1 105
scaffold373	RepeatMasker	similarity	1398	1524	6.5	+	.	Target "Motif:rnd-1_family-17" 1 131
scaffold375	RepeatMasker	similarity	162	389	28.6	-	.	Target "Motif:rnd-1_family-10" 1 225
scaffold375	RepeatMasker	similarity	791	1483	32.0	-	.	Target "Motif:rnd-1_family-30" 238 927
scaffold378	RepeatMasker	similarity	429	720	27.2	+	.	Target "Motif:rnd-1_family-24" 1 319
scaffold378	RepeatMasker	similarity	1221	1331	25.2	+	.	Target "Motif:rnd-1_family-24" 817 927
scaffold380	RepeatMasker	similarity	112	955	8.5	-	.	Target "Motif:rnd-1_family-24" 96 939
scaffold382	RepeatMasker	similarity	851	1278	6.0	-	.	Target "Motif:rnd-1_family-18" 23 451
scaffold382	RepeatMasker	similarity	1276	1399	4.0	-	.	Target "Motif:rnd-1_family-39" 58 181
scaffold383	RepeatMasker	similarity	3	73	8.4	-	.	Target "Motif:rnd-4_family-627" 3266 3336
scaffold383	RepeatMasker	similarity	356	1393	25.0	+	.	Target "Motif:rnd-3_family-59" 124 1161
scaffold384	RepeatMasker	similarity	1	1030	5.9	+	.	Target "Motif:rnd-1_family-5" 1781 2810
scaffold384	RepeatMasker	similarity	1032	1389	7.3	+	.	Target "Motif:rnd-3_family-59" 1 358
scaffold387	RepeatMasker	similarity	1	949	7.9	-	.	Target "Motif:rnd-3_family-59" 1 949
scaffold387	RepeatMasker	similarity	950	1362	6.8	-	.	Target "Motif:rnd-1_family-5" 2399 2811
scaffold388	RepeatMasker	similarity	1	1342	6.6	-	.	Target "Motif:rnd-3_family-59" 1298 2639
scaffold390	RepeatMasker	similarity	907	987	12.5	-	.	Target "Motif:rnd-1_family-20" 1 80
scaffold393	RepeatMasker	similarity	291	336	2.2	-	.	Target "Motif:rnd-1_family-24" 56 101
scaffold393	RepeatMasker	similarity	496	593	8.2	+	.	Target "Motif:rnd-1_family-21" 34 135
scaffold393	RepeatMasker	similarity	562	682	9.2	-	.	Target "Motif:rnd-1_family-21" 1 135
scaffold395	RepeatMasker	similarity	1	333	19.5	+	.	Target "Motif:rnd-4_family-627" 3330 3653
scaffold395	RepeatMasker	similarity	325	1188	20.5	+	.	Target "Motif:rnd-1_family-4" 555 1422
scaffold397	RepeatMasker	similarity	1063	1118	19.6	+	.	Target "Motif:rnd-1_family-20" 18 74
scaffold403	RepeatMasker	similarity	1	746	3.6	+	.	Target "Motif:rnd-3_family-59" 2610 3355
scaffold403	RepeatMasker	similarity	818	1091	13.9	+	.	Target "Motif:rnd-1_family-5" 1 159
scaffold404	RepeatMasker	similarity	1	952	5.0	-	.	Target "Motif:rnd-4_family-426" 10103 11056
scaffold406	RepeatMasker	similarity	1	1079	16.3	+	.	Target "Motif:rnd-1_family-5" 987 2077
scaffold413	RepeatMasker	similarity	1	403	8.7	-	.	Target "Motif:rnd-4_family-627" 816 1217
scaffold413	RepeatMasker	similarity	756	1000	9.8	-	.	Target "Motif:rnd-3_family-59" 770 1014
scaffold414	RepeatMasker	similarity	752	818	9.0	+	.	Target "Motif:rnd-1_family-18" 358 424
scaffold415	RepeatMasker	similarity	1	336	20.6	-	.	Target "Motif:rnd-4_family-627" 3008 3347
scaffold415	RepeatMasker	similarity	12	381	23.4	+	.	Target "Motif:rnd-4_family-627" 204 592
scaffold415	RepeatMasker	similarity	839	990	8.6	-	.	Target "Motif:rnd-4_family-627" 1789 1940
scaffold417	RepeatMasker	similarity	1	966	6.0	+	.	Target "Motif:rnd-4_family-426" 7096 8061
scaffold418	RepeatMasker	similarity	1	962	6.4	-	.	Target "Motif:rnd-3_family-59" 315 1276
scaffold419	RepeatMasker	similarity	1	220	6.4	-	.	Target "Motif:rnd-1_family-4" 1 220
scaffold419	RepeatMasker	similarity	743	949	2.9	-	.	Target "Motif:rnd-3_family-59" 2282 2488
scaffold422	RepeatMasker	similarity	154	418	10.8	-	.	Target "Motif:rnd-1_family-3" 1 147
scaffold424	RepeatMasker	similarity	210	600	5.9	+	.	Target "Motif:rnd-1_family-38" 1 391
scaffold430	RepeatMasker	similarity	1	337	11.8	+	.	Target "Motif:rnd-4_family-627" 252 594
scaffold430	RepeatMasker	similarity	264	815	18.7	-	.	Target "Motif:rnd-1_family-5" 1873 2401
scaffold433	RepeatMasker	similarity	1	848	3.9	+	.	Target "Motif:rnd-1_family-5" 1050 1897
scaffold434	RepeatMasker	similarity	1	433	3.5	+	.	Target "Motif:rnd-4_family-172" 965 1397
scaffold437	RepeatMasker	similarity	1	155	4.7	+	.	Target "Motif:rnd-1_family-17" 47 198
scaffold437	RepeatMasker	similarity	156	808	6.6	+	.	Target "Motif:rnd-4_family-193" 1 673
scaffold438	RepeatMasker	similarity	39	421	5.0	+	.	Target "Motif:rnd-1_family-39" 1 386
scaffold438	RepeatMasker	similarity	476	804	9.4	-	.	Target "Motif:rnd-4_family-193" 644 976
scaffold441	RepeatMasker	similarity	1	774	7.5	-	.	Target "Motif:rnd-4_family-426" 995 1772
scaffold445	RepeatMasker	similarity	112	517	5.4	-	.	Target "Motif:rnd-1_family-19" 2 409
scaffold446	RepeatMasker	similarity	129	763	20.6	-	.	Target "Motif:rnd-1_family-4" 1095 1735
scaffold447	RepeatMasker	similarity	584	751	1.8	+	.	Target "Motif:rnd-1_family-39" 1 168
scaffold448	RepeatMasker	similarity	2	750	8.5	+	.	Target "Motif:rnd-4_family-426" 4371 5120
scaffold451	RepeatMasker	similarity	139	548	4.9	-	.	Target "Motif:rnd-1_family-19" 1 409
scaffold452	RepeatMasker	similarity	1	296	5.1	+	.	Target "Motif:rnd-1_family-38" 129 424
scaffold452	RepeatMasker	similarity	284	413	14.7	-	.	Target "Motif:rnd-1_family-36" 1 129
scaffold456	RepeatMasker	similarity	420	698	17.8	-	.	Target "Motif:rnd-1_family-13" 1 261
scaffold473	RepeatMasker	similarity	1	84	7.1	+	.	Target "Motif:rnd-1_family-38" 340 424
scaffold473	RepeatMasker	similarity	93	172	12.5	-	.	Target "Motif:rnd-1_family-36" 1 80
scaffold477	RepeatMasker	similarity	1	79	4.3	-	.	Target "Motif:rnd-1_family-23" 108 189
scaffold477	RepeatMasker	similarity	80	195	5.2	+	.	Target "Motif:rnd-1_family-29" 1 134
scaffold477	RepeatMasker	similarity	196	297	4.3	-	.	Target "Motif:rnd-1_family-23" 1 107
scaffold477	RepeatMasker	similarity	514	567	1.9	+	.	Target "Motif:rnd-1_family-17" 57 110
scaffold478	RepeatMasker	similarity	1	566	11.1	-	.	Target "Motif:rnd-1_family-30" 64 630
scaffold479	RepeatMasker	similarity	1	458	9.8	-	.	Target "Motif:rnd-1_family-24" 1 459
scaffold480	RepeatMasker	similarity	1	117	1.7	+	.	Target "Motif:rnd-3_family-59" 3239 3355
scaffold480	RepeatMasker	similarity	189	564	12.0	+	.	Target "Motif:rnd-1_family-5" 1 262
scaffold481	RepeatMasker	similarity	1	561	5.2	-	.	Target "Motif:rnd-3_family-59" 2018 2578
scaffold487	RepeatMasker	similarity	310	541	6.0	-	.	Target "Motif:rnd-3_family-59" 2257 2488
scaffold488	RepeatMasker	similarity	1	536	3.6	+	.	Target "Motif:rnd-4_family-172" 867 1397
scaffold491	RepeatMasker	similarity	400	502	20.6	-	.	Target "Motif:rnd-1_family-21" 1 102
scaffold492	RepeatMasker	similarity	1	503	5.6	-	.	Target "Motif:rnd-3_family-59" 2076 2578
