# Supplementary material for: Genomic Comparison of Two Species of Samsoniella with Other Genera in the Family Cordycipitaceae
Source: J Fungi (Basel). 2023 Nov 27;9(12):1146. doi: 10.3390/jof9121146 (PMC10744563; doi:10.3390/jof9121146)
Supplement: Supplementary file 1 [file jof-09-01146-s001.zip › Samsoniella hepiali ICMM 82-2-chr.fasta.out.gff3]

##gff-version 3
##sequence-region chr.fasta
#ID	Source	Feature	Start	End	Score	Strand	Frame	Attribute(library_id library_start library_end)
scaffold1	RepeatMasker	similarity	21420	21565	28.7	-	.	Target "Motif:Gypsy61-I_AG" 4238 4386
scaffold1	RepeatMasker	similarity	21458	21865	33.4	+	.	Target "Motif:hAT-N4_ALy" 646 934
scaffold1	RepeatMasker	similarity	23252	23286	14.3	+	.	Target "Motif:MuDR-12_VV" 2394 2428
scaffold1	RepeatMasker	similarity	25917	25987	21.1	-	.	Target "Motif:R1_DPs" 699 771
scaffold1	RepeatMasker	similarity	39607	39809	38.4	-	.	Target "Motif:Helitron-N68_OS" 829 1031
scaffold1	RepeatMasker	similarity	42888	42977	21.5	-	.	Target "Motif:CACTA-1_Ccinerea" 1189 1272
scaffold1	RepeatMasker	similarity	42932	42986	9.4	+	.	Target "Motif:hAT-N4_ALy" 748 800
scaffold1	RepeatMasker	similarity	77569	77676	23.6	-	.	Target "Motif:R7Ag2" 1764 1865
scaffold1	RepeatMasker	similarity	172777	172799	17.5	-	.	Target "Motif:hAT-N4_ALy" 751 816
scaffold1	RepeatMasker	similarity	172800	172839	7.5	-	.	Target "Motif:Gypsy14-LTR_Dpse" 128 167
scaffold1	RepeatMasker	similarity	172802	172850	10.2	+	.	Target "Motif:Gypsy-80-I_ZM" 5924 5977
scaffold1	RepeatMasker	similarity	237744	237882	25.0	-	.	Target "Motif:Jockey-6_DK" 407 542
scaffold1	RepeatMasker	similarity	314995	315012	25.8	-	.	Target "Motif:Gypsy-74-I_ZM" 9348 9391
scaffold1	RepeatMasker	similarity	315013	315053	7.3	+	.	Target "Motif:CACTA_LP" 3083 3123
scaffold1	RepeatMasker	similarity	374796	374813	22.9	-	.	Target "Motif:Ag-Jock-1" 1441 1477
scaffold1	RepeatMasker	similarity	374814	375045	34.0	-	.	Target "Motif:RT1" 3116 3347
scaffold1	RepeatMasker	similarity	375046	375163	22.9	-	.	Target "Motif:Ag-Jock-1" 1182 1440
scaffold1	RepeatMasker	similarity	411212	411412	27.0	-	.	Target "Motif:Sola3-1_CapOwc" 3033 3215
scaffold1	RepeatMasker	similarity	514553	514620	21.9	+	.	Target "Motif:BEL-12_SI-I" 2050 2115
scaffold1	RepeatMasker	similarity	517242	517319	30.3	-	.	Target "Motif:Gypsy-17_PTrit-I" 4106 4181
scaffold1	RepeatMasker	similarity	529475	529561	18.3	+	.	Target "Motif:Helitron-1_LCh" 2475 2561
scaffold1	RepeatMasker	similarity	552858	552930	22.6	+	.	Target "Motif:Gypsy20_ZM_I-int" 2957 3028
scaffold1	RepeatMasker	similarity	562821	562930	30.4	+	.	Target "Motif:Gypsy-48_SB-I" 2212 2319
scaffold1	RepeatMasker	similarity	592143	592431	30.9	+	.	Target "Motif:RTAg4" 2051 2304
scaffold1	RepeatMasker	similarity	619435	619534	22.7	+	.	Target "Motif:(CAGC)n" 3 102
scaffold1	RepeatMasker	similarity	657406	657473	15.2	+	.	Target "Motif:Copia-7_ES-I" 3360 3425
scaffold1	RepeatMasker	similarity	668020	668108	27.0	-	.	Target "Motif:Gypsy-10_OD-I" 1632 1720
scaffold1	RepeatMasker	similarity	696774	696836	25.4	+	.	Target "Motif:DIRS-6_DR" 220 282
scaffold1	RepeatMasker	similarity	704494	704764	19.0	+	.	Target "Motif:EnSpm-1_JC" 770 1045
scaffold1	RepeatMasker	similarity	719097	719195	26.2	-	.	Target "Motif:piggyBac-3_SSa" 932 1023
scaffold1	RepeatMasker	similarity	719771	719836	25.8	-	.	Target "Motif:Gypsy-29_CT-I" 6064 6131
scaffold1	RepeatMasker	similarity	722225	722338	30.7	+	.	Target "Motif:(CTTG)n" 4 118
scaffold1	RepeatMasker	similarity	761475	761611	18.1	-	.	Target "Motif:TART_DV" 2760 2882
scaffold1	RepeatMasker	similarity	761507	761627	25.4	-	.	Target "Motif:RTAg4" 2484 2607
scaffold1	RepeatMasker	similarity	858793	858858	28.8	+	.	Target "Motif:Dada-1_CV" 4745 4812
scaffold1	RepeatMasker	similarity	1023940	1024070	27.7	+	.	Target "Motif:5SrRNA-1_BG" 2 132
scaffold1	RepeatMasker	similarity	1035081	1035171	14.8	+	.	Target "Motif:tRNA-1_DRe" 660 736
scaffold1	RepeatMasker	similarity	1089792	1089851	25.0	-	.	Target "Motif:RESTLESS" 878 937
scaffold1	RepeatMasker	similarity	1174979	1175119	20.5	+	.	Target "Motif:IMPB_01" 159 295
scaffold1	RepeatMasker	similarity	1176386	1176883	36.6	-	.	Target "Motif:I-5_AO" 4975 5473
scaffold1	RepeatMasker	similarity	1180149	1180160	19.4	+	.	Target "Motif:TRAS3_BM" 1702 1739
scaffold1	RepeatMasker	similarity	1180161	1180231	7.0	-	.	Target "Motif:Polinton-4_DR" 17116 17186
scaffold1	RepeatMasker	similarity	1180175	1180301	18.0	-	.	Target "Motif:Mariner-39_SSa" 918 1043
scaffold1	RepeatMasker	similarity	1180232	1180247	19.4	+	.	Target "Motif:TRAS3_BM" 1740 1800
scaffold2	RepeatMasker	similarity	1404	1949	40.5	-	.	Target "Motif:Gypsy4-I_AO" 2914 3741
scaffold2	RepeatMasker	similarity	4866	4969	22.1	+	.	Target "Motif:Gypsy-18_PBa-I" 10291 10394
scaffold2	RepeatMasker	similarity	22053	22165	33.7	+	.	Target "Motif:ROO_I-int" 634 743
scaffold2	RepeatMasker	similarity	22065	22294	22.8	+	.	Target "Motif:DIRS-4_DR" 209 448
scaffold2	RepeatMasker	similarity	22102	22317	31.9	+	.	Target "Motif:TART_DV" 6957 7169
scaffold2	RepeatMasker	similarity	84247	84258	19.7	-	.	Target "Motif:Ginger1-1_AC" 944 1004
scaffold2	RepeatMasker	similarity	84259	84307	6.1	+	.	Target "Motif:Rex1-31_DRe" 3055 3104
scaffold2	RepeatMasker	similarity	84267	84349	17.2	+	.	Target "Motif:Gypsy-31-LTR_DR" 116 191
scaffold2	RepeatMasker	similarity	87038	87182	25.1	+	.	Target "Motif:Gypsy-13_SMo-LTR" 656 738
scaffold2	RepeatMasker	similarity	180403	180481	26.6	-	.	Target "Motif:SAT-1_AMi" 67 145
scaffold2	RepeatMasker	similarity	189040	189336	38.9	+	.	Target "Motif:RTAg4" 1715 2014
scaffold2	RepeatMasker	similarity	218958	218997	12.5	-	.	Target "Motif:Gypsy-1_CMe-LTR" 365 404
scaffold2	RepeatMasker	similarity	349902	349968	26.9	-	.	Target "Motif:DIRS-4_DR" 291 357
scaffold2	RepeatMasker	similarity	361517	361611	26.4	-	.	Target "Motif:Sola1-1_AC" 935 1045
scaffold2	RepeatMasker	similarity	361545	361624	17.7	-	.	Target "Motif:ERV1-3_AFC-LTR" 209 274
scaffold2	RepeatMasker	similarity	361558	361634	22.4	+	.	Target "Motif:hAT-50_HM" 953 1029
scaffold2	RepeatMasker	similarity	374053	374103	13.7	-	.	Target "Motif:ERV1-1_Crp-I" 3385 3436
scaffold2	RepeatMasker	similarity	418825	418903	17.9	-	.	Target "Motif:hAT-N4_ALy" 715 793
scaffold2	RepeatMasker	similarity	433162	433279	25.6	+	.	Target "Motif:LOOPER-N5B_DR" 1045 1161
scaffold2	RepeatMasker	similarity	433178	433204	14.9	-	.	Target "Motif:Mariner-N22_AG" 68 207
scaffold2	RepeatMasker	similarity	433205	433323	11.1	+	.	Target "Motif:Gypsy-31-LTR_DR" 39 155
scaffold2	RepeatMasker	similarity	433219	433356	18.1	-	.	Target "Motif:Polinton-4N1_DR" 4689 4827
scaffold2	RepeatMasker	similarity	433280	433290	21.4	-	.	Target "Motif:EnSpm-N13_DR" 5976 6095
scaffold2	RepeatMasker	similarity	450409	450468	11.7	+	.	Target "Motif:ATENSPM5" 5057 5117
scaffold2	RepeatMasker	similarity	499314	499495	32.4	+	.	Target "Motif:Copia-33_GM-I" 593 768
scaffold2	RepeatMasker	similarity	627683	627812	26.0	+	.	Target "Motif:Gypsy-6_DEu-I" 419 549
scaffold2	RepeatMasker	similarity	666434	666505	25.3	+	.	Target "Motif:TART_DV" 6952 7029
scaffold2	RepeatMasker	similarity	666506	666598	21.1	+	.	Target "Motif:Gypsy-50_GA-LTR" 513 602
scaffold2	RepeatMasker	similarity	666599	666650	25.3	+	.	Target "Motif:TART_DV" 7030 7087
scaffold2	RepeatMasker	similarity	681819	681872	16.7	-	.	Target "Motif:hAT-2_HM" 3023 3076
scaffold2	RepeatMasker	similarity	681827	681873	2.1	-	.	Target "Motif:CryptonH-4_HM" 6841 6887
scaffold2	RepeatMasker	similarity	681874	681884	12.1	-	.	Target "Motif:Helitron-9_CGi" 600 657
scaffold2	RepeatMasker	similarity	681885	681917	30.3	-	.	Target "Motif:Penelope-5_HRo" 2510 2599
scaffold2	RepeatMasker	similarity	689531	689590	17.6	+	.	Target "Motif:Tx1-3_PM" 935 991
scaffold2	RepeatMasker	similarity	691743	691811	19.4	+	.	Target "Motif:Polinton-2A_NV" 13762 13828
scaffold2	RepeatMasker	similarity	725901	725989	22.1	+	.	Target "Motif:MinoAg1" 1159 1240
scaffold2	RepeatMasker	similarity	725913	726090	32.6	+	.	Target "Motif:Ag-Jock-1" 1299 1476
scaffold2	RepeatMasker	similarity	725920	726134	30.5	-	.	Target "Motif:EnSpm-17_HM" 2959 3107
scaffold2	RepeatMasker	similarity	725969	726152	30.4	+	.	Target "Motif:LIN4b_SM" 4682 4862
scaffold2	RepeatMasker	similarity	752270	752370	22.5	-	.	Target "Motif:hAT-N4_ALy" 655 752
scaffold2	RepeatMasker	similarity	770991	771344	32.4	-	.	Target "Motif:SAT-3_LA" 1 378
scaffold2	RepeatMasker	similarity	782621	782697	33.8	+	.	Target "Motif:Mariner-5_XT" 764 840
scaffold2	RepeatMasker	similarity	873412	873522	27.0	-	.	Target "Motif:CACTA_LP" 3074 3175
scaffold2	RepeatMasker	similarity	873453	873533	23.1	+	.	Target "Motif:Polinton-2A_NV" 13795 13873
scaffold2	RepeatMasker	similarity	873459	873551	31.5	+	.	Target "Motif:Gypsy55-I_AG" 4246 4337
scaffold2	RepeatMasker	similarity	873467	873539	20.6	-	.	Target "Motif:hAT-N4_ALy" 653 728
scaffold2	RepeatMasker	similarity	873540	873626	35.2	+	.	Target "Motif:(CAT)n" 4 163
scaffold2	RepeatMasker	similarity	1011142	1011201	13.3	+	.	Target "Motif:Tx1-3_PM" 973 1032
scaffold2	RepeatMasker	similarity	1012510	1012568	25.4	-	.	Target "Motif:LINE1-20_ZM" 5670 5729
scaffold2	RepeatMasker	similarity	1030090	1030142	17.0	+	.	Target "Motif:Polinton-2_PBa" 11713 11765
scaffold2	RepeatMasker	similarity	1030104	1030148	2.2	+	.	Target "Motif:hAT-N4_ALy" 751 795
scaffold2	RepeatMasker	similarity	1030149	1030165	17.1	+	.	Target "Motif:Gypsy-1_CMe-LTR" 369 426
scaffold3	RepeatMasker	similarity	33954	34006	18.9	-	.	Target "Motif:HARB-1_SBi" 103 155
scaffold3	RepeatMasker	similarity	127878	127928	19.6	+	.	Target "Motif:hAT-50_HM" 942 992
scaffold3	RepeatMasker	similarity	127884	127960	20.0	+	.	Target "Motif:Polinton-3_LMi" 4826 4906
scaffold3	RepeatMasker	similarity	129127	129347	22.1	-	.	Target "Motif:Jockey-3_DGri" 3222 3364
scaffold3	RepeatMasker	similarity	188431	188509	27.9	+	.	Target "Motif:Gypsy-62_BG-LTR" 327 405
scaffold3	RepeatMasker	similarity	195199	195327	31.0	+	.	Target "Motif:5SrRNA-1_BG" 5 133
scaffold3	RepeatMasker	similarity	237850	238034	33.5	+	.	Target "Motif:hAT-N4_ALy" 668 851
scaffold3	RepeatMasker	similarity	237940	238052	24.8	+	.	Target "Motif:(ATGGTG)n" 3 115
scaffold3	RepeatMasker	similarity	259620	259722	34.0	+	.	Target "Motif:CACTA-1_CapOwc" 724 823
scaffold3	RepeatMasker	similarity	259750	260330	42.3	-	.	Target "Motif:CR1-18_HRo" 1708 2426
scaffold3	RepeatMasker	similarity	293798	293883	25.6	-	.	Target "Motif:Gypsy-50_GA-LTR" 541 629
scaffold3	RepeatMasker	similarity	293817	293898	18.3	-	.	Target "Motif:Ag-Jock-1" 1387 1481
scaffold3	RepeatMasker	similarity	304762	304864	30.1	+	.	Target "Motif:Harbinger-73_CCri" 2626 2728
scaffold3	RepeatMasker	similarity	305319	305480	34.8	+	.	Target "Motif:Harbinger-73_CCri" 3204 3368
scaffold3	RepeatMasker	similarity	346757	346856	23.0	+	.	Target "Motif:Harbinger-7_PGr" 2100 2202
scaffold3	RepeatMasker	similarity	433294	433358	1.5	+	.	Target "Motif:(CCTG)n" 4 69
scaffold3	RepeatMasker	similarity	472229	472364	30.1	-	.	Target "Motif:PYRET_I-int" 5744 5879
scaffold3	RepeatMasker	similarity	472696	472891	32.6	-	.	Target "Motif:PYRET_I-int" 4417 4611
scaffold3	RepeatMasker	similarity	473948	475384	33.9	-	.	Target "Motif:PYRET_I-int" 2508 4389
scaffold3	RepeatMasker	similarity	517589	517812	36.6	-	.	Target "Motif:Copia-33_GM-I" 2104 2336
scaffold3	RepeatMasker	similarity	517896	518112	28.6	-	.	Target "Motif:Copia-33_GM-I" 2545 2761
scaffold3	RepeatMasker	similarity	518173	518390	29.3	+	.	Target "Motif:EnSpm-2_GM" 10030 10246
scaffold3	RepeatMasker	similarity	681547	681607	13.8	-	.	Target "Motif:hAT-N4_ALy" 747 805
scaffold3	RepeatMasker	similarity	681567	681617	17.6	-	.	Target "Motif:MuDR1_ZM" 6045 6095
scaffold3	RepeatMasker	similarity	827769	827876	24.1	+	.	Target "Motif:Copia-52_ZM-I" 2569 2676
scaffold3	RepeatMasker	similarity	847948	848024	23.7	+	.	Target "Motif:OSMAR1" 3824 3906
scaffold3	RepeatMasker	similarity	847965	848024	15.0	-	.	Target "Motif:ROO_I-int" 678 737
scaffold3	RepeatMasker	similarity	847974	848036	17.5	-	.	Target "Motif:Jockey-3_DGri" 3332 3394
scaffold3	RepeatMasker	similarity	847975	848049	24.0	-	.	Target "Motif:Gypsy-29-I_NVi" 1738 1815
scaffold3	RepeatMasker	similarity	848025	848066	28.3	-	.	Target "Motif:R7Ag2" 1645 1746
scaffold3	RepeatMasker	similarity	853426	853500	26.7	+	.	Target "Motif:EnSpm-18_CCri" 11453 11527
scaffold4	RepeatMasker	similarity	4288	4694	31.4	+	.	Target "Motif:Gypsy-1-I_AF" 5497 5913
scaffold4	RepeatMasker	similarity	8381	9211	30.6	+	.	Target "Motif:I-5_AO" 1976 2840
scaffold4	RepeatMasker	similarity	11362	11444	26.3	+	.	Target "Motif:CACTA_LP" 3059 3138
scaffold4	RepeatMasker	similarity	44291	44359	22.4	-	.	Target "Motif:Gypsy-6_DEu-I" 501 563
scaffold4	RepeatMasker	similarity	53280	53350	23.6	+	.	Target "Motif:Gypsy-27_SI-I" 5127 5195
scaffold4	RepeatMasker	similarity	70959	71057	30.2	-	.	Target "Motif:Novosib-3_CR" 3303 3410
scaffold4	RepeatMasker	similarity	83376	83491	16.4	+	.	Target "Motif:(ATGGTG)n" 6 121
scaffold4	RepeatMasker	similarity	89444	89530	28.1	+	.	Target "Motif:Helitron-12_OS" 6295 6373
scaffold4	RepeatMasker	similarity	136140	136510	32.1	-	.	Target "Motif:Hop" 2329 2792
scaffold4	RepeatMasker	similarity	139162	139383	38.5	-	.	Target "Motif:P126" 480 701
scaffold4	RepeatMasker	similarity	187967	188070	20.1	-	.	Target "Motif:hAT-N159_DR" 1461 1549
scaffold4	RepeatMasker	similarity	187995	188087	24.8	-	.	Target "Motif:EnSpm-9_DR" 715 804
scaffold4	RepeatMasker	similarity	222925	223117	14.5	+	.	Target "Motif:(CCG)n" 1 259
scaffold4	RepeatMasker	similarity	223118	223201	23.8	+	.	Target "Motif:(TCG)n" 1 84
scaffold4	RepeatMasker	similarity	223335	223348	23.0	-	.	Target "Motif:RTAg4" 2257 2271
scaffold4	RepeatMasker	similarity	223349	223394	6.8	-	.	Target "Motif:Copia2-I_CR" 1688 1731
scaffold4	RepeatMasker	similarity	223395	223678	23.0	-	.	Target "Motif:RTAg4" 1949 2256
scaffold4	RepeatMasker	similarity	223621	223698	23.1	+	.	Target "Motif:L1_Ele28" 1005 1086
scaffold4	RepeatMasker	similarity	228637	228777	29.8	+	.	Target "Motif:(CAGC)n" 1 143
scaffold4	RepeatMasker	similarity	234111	234254	26.4	+	.	Target "Motif:(GCTG)n" 1 143
scaffold4	RepeatMasker	similarity	238978	239071	25.6	+	.	Target "Motif:Gypsy-5_LMi-I" 3123 3216
scaffold4	RepeatMasker	similarity	279825	279890	20.7	+	.	Target "Motif:hAT-N185B_DR" 753 816
scaffold4	RepeatMasker	similarity	285477	285517	4.9	-	.	Target "Motif:Copia-1_ES-I" 1420 1462
scaffold4	RepeatMasker	similarity	291983	292027	17.8	-	.	Target "Motif:DOC3_DM" 1356 1400
scaffold4	RepeatMasker	similarity	292604	292678	22.7	-	.	Target "Motif:Copia-2_Pru-I" 972 1050
scaffold4	RepeatMasker	similarity	314404	314472	17.9	-	.	Target "Motif:Gypsy-54B_CCri-I" 1802 1872
scaffold4	RepeatMasker	similarity	315291	315337	14.9	+	.	Target "Motif:Sola2-3_LMi" 2749 2795
scaffold4	RepeatMasker	similarity	315297	315354	15.5	+	.	Target "Motif:EnSpm-N10_DR" 8561 8618
scaffold4	RepeatMasker	similarity	392284	392347	18.8	-	.	Target "Motif:hAT-N4_ALy" 688 752
scaffold4	RepeatMasker	similarity	392288	392364	24.7	+	.	Target "Motif:(TCG)n" 1 78
scaffold4	RepeatMasker	similarity	394599	394941	11.0	+	.	Target "Motif:DIRS-4_DR" 188 467
scaffold4	RepeatMasker	similarity	447850	447868	14.8	-	.	Target "Motif:RLTR31D_MM" 102 220
scaffold4	RepeatMasker	similarity	447869	447964	4.2	+	.	Target "Motif:IMPB_01" 163 258
scaffold4	RepeatMasker	similarity	447873	447979	11.2	-	.	Target "Motif:hAT-30N1_DR" 1297 1403
scaffold4	RepeatMasker	similarity	456932	457027	24.6	+	.	Target "Motif:hAT-N4_ALy" 678 767
scaffold4	RepeatMasker	similarity	516375	516468	29.8	+	.	Target "Motif:(ACTG)n" 3 97
scaffold4	RepeatMasker	similarity	522956	523018	19.1	+	.	Target "Motif:Gypsy55-I_AG" 4248 4316
scaffold4	RepeatMasker	similarity	522965	523063	17.5	-	.	Target "Motif:hAT-N4_ALy" 666 764
scaffold4	RepeatMasker	similarity	542664	542807	13.3	-	.	Target "Motif:Novosib-6_CR" 3034 3177
scaffold4	RepeatMasker	similarity	542670	542788	11.3	-	.	Target "Motif:Mariner-N22_AG" 68 182
scaffold4	RepeatMasker	similarity	542683	542789	5.7	-	.	Target "Motif:Ginger1-5_HM" 3660 3764
scaffold4	RepeatMasker	similarity	542789	542902	25.9	-	.	Target "Motif:Kolobok-3_Aplcal" 721 952
scaffold4	RepeatMasker	similarity	544555	544635	30.9	-	.	Target "Motif:Sola2-1_EmiHux" 351 431
scaffold4	RepeatMasker	similarity	603193	603259	27.3	-	.	Target "Motif:SFV1-3_Crp-I" 4101 4166
scaffold4	RepeatMasker	similarity	682729	682944	26.1	-	.	Target "Motif:Copia-58_BG-I" 88 298
scaffold4	RepeatMasker	similarity	692242	692283	14.3	-	.	Target "Motif:DIRS-26_XT" 2118 2159
scaffold4	RepeatMasker	similarity	728263	728349	25.4	-	.	Target "Motif:Jockey-3_DGri" 3173 3255
scaffold4	RepeatMasker	similarity	775140	775194	16.4	-	.	Target "Motif:ATCopia24I" 2756 2811
scaffold4	RepeatMasker	similarity	853847	853942	30.1	+	.	Target "Motif:Gypsy8-I_Dpse" 6547 6639
scaffold5	RepeatMasker	similarity	136903	137158	18.3	+	.	Target "Motif:(CAGT)n" 1 248
scaffold5	RepeatMasker	similarity	151913	152010	21.4	-	.	Target "Motif:Tx1-5_PM" 1063 1169
scaffold5	RepeatMasker	similarity	151917	152025	21.6	-	.	Target "Motif:Gypsy8-I_Dpse" 6548 6650
scaffold5	RepeatMasker	similarity	151918	152079	23.9	-	.	Target "Motif:Ag-Jock-1" 1187 1327
scaffold5	RepeatMasker	similarity	152196	152264	14.1	-	.	Target "Motif:MULE-1_CapOwc" 3838 3901
scaffold5	RepeatMasker	similarity	152226	152274	8.2	-	.	Target "Motif:Gypsy-1_AC-I" 829 877
scaffold5	RepeatMasker	similarity	156993	157072	20.2	-	.	Target "Motif:ATGP3B_LTR" 25 112
scaffold5	RepeatMasker	similarity	173001	173080	26.2	+	.	Target "Motif:DNA6-9_CGi" 2440 2519
scaffold5	RepeatMasker	similarity	173032	173094	15.9	-	.	Target "Motif:Helitron-N2_DR" 2168 2231
scaffold5	RepeatMasker	similarity	173045	173122	22.4	-	.	Target "Motif:EnSpm-13_ZM" 866 941
scaffold5	RepeatMasker	similarity	487413	487482	24.3	-	.	Target "Motif:Sola3-1_CapOwc" 3079 3149
scaffold5	RepeatMasker	similarity	497564	497661	27.0	-	.	Target "Motif:EnSpm-2_TD" 2325 2417
scaffold5	RepeatMasker	similarity	506544	506587	11.4	+	.	Target "Motif:hAT-N4_ALy" 756 799
scaffold5	RepeatMasker	similarity	506546	506605	22.0	+	.	Target "Motif:MuDR1_ZM" 6056 6114
scaffold5	RepeatMasker	similarity	528994	529071	21.4	-	.	Target "Motif:DNA3-11_Mad" 495 569
scaffold5	RepeatMasker	similarity	567909	568052	27.5	-	.	Target "Motif:RTAg4" 1711 1845
scaffold5	RepeatMasker	similarity	567941	568081	25.0	-	.	Target "Motif:TART_DV" 11393 11504
scaffold5	RepeatMasker	similarity	628733	630116	35.5	+	.	Target "Motif:I-5_AO" 1093 2498
scaffold5	RepeatMasker	similarity	683751	683926	33.0	+	.	Target "Motif:(TGG)n" 3 178
scaffold5	RepeatMasker	similarity	762853	763027	30.2	-	.	Target "Motif:Gypsy-30_SP-I" 3854 4022
scaffold5	RepeatMasker	similarity	762873	763048	34.7	+	.	Target "Motif:(ATG)n" 3 178
scaffold5	RepeatMasker	similarity	773778	773825	18.8	-	.	Target "Motif:MuDR1_ZM" 6043 6090
scaffold5	RepeatMasker	similarity	774111	774230	24.6	-	.	Target "Motif:hAT-N4_ALy" 646 759
scaffold5	RepeatMasker	similarity	788705	788762	17.2	-	.	Target "Motif:hAT-N4_ALy" 730 787
scaffold5	RepeatMasker	similarity	815824	815861	10.5	+	.	Target "Motif:L1-8_PI" 4887 4924
scaffold5	RepeatMasker	similarity	819884	819931	10.4	+	.	Target "Motif:TART_DV" 6941 6991
scaffold6	RepeatMasker	similarity	20486	20549	20.6	+	.	Target "Motif:ATCopia62_I-int" 1825 1888
scaffold6	RepeatMasker	similarity	25119	25270	29.1	+	.	Target "Motif:Tx1-3_PM" 901 1049
scaffold6	RepeatMasker	similarity	25201	25313	17.6	+	.	Target "Motif:Ag-Jock-1" 1296 1360
scaffold6	RepeatMasker	similarity	41643	41685	13.9	+	.	Target "Motif:(CAGCG)n" 2 44
scaffold6	RepeatMasker	similarity	43128	43172	20.0	-	.	Target "Motif:Mariner-24_LCh" 1179 1223
scaffold6	RepeatMasker	similarity	109676	109733	21.4	+	.	Target "Motif:Sagan-1_AAn" 420 521
scaffold6	RepeatMasker	similarity	109734	109789	16.7	+	.	Target "Motif:Gypsy-1_CMe-LTR" 354 407
scaffold6	RepeatMasker	similarity	109745	109793	4.1	+	.	Target "Motif:MuDR1_ZM" 6047 6098
scaffold6	RepeatMasker	similarity	109751	109840	18.9	+	.	Target "Motif:(CGA)n" 1 90
scaffold6	RepeatMasker	similarity	133964	133998	5.7	+	.	Target "Motif:RT2" 2112 2146
scaffold6	RepeatMasker	similarity	163895	163941	6.4	+	.	Target "Motif:hAT-N4_ALy" 750 796
scaffold6	RepeatMasker	similarity	163942	163960	11.8	+	.	Target "Motif:(CGA)n" 3 68
scaffold6	RepeatMasker	similarity	164494	164531	13.2	+	.	Target "Motif:Polinton-2A_NV" 13736 13773
scaffold6	RepeatMasker	similarity	171505	171646	30.2	+	.	Target "Motif:DNA8-7_CQ" 1505 1644
scaffold6	RepeatMasker	similarity	197854	197939	21.0	-	.	Target "Motif:RTEX-1_CR" 1225 1350
scaffold6	RepeatMasker	similarity	198871	198980	14.6	+	.	Target "Motif:RTEX-1_CR" 1169 1278
scaffold6	RepeatMasker	similarity	199076	199226	30.6	+	.	Target "Motif:Tx1-5_PM" 1106 1252
scaffold6	RepeatMasker	similarity	238883	239002	33.3	-	.	Target "Motif:Helitron-1_CRe" 11534 11656
scaffold6	RepeatMasker	similarity	239711	239873	36.8	-	.	Target "Motif:Polinton-2_HM" 21990 22155
scaffold6	RepeatMasker	similarity	243188	243267	13.8	+	.	Target "Motif:(TGG)n" 3 82
scaffold6	RepeatMasker	similarity	246277	246348	25.5	-	.	Target "Motif:hAT-N4_ALy" 646 921
scaffold6	RepeatMasker	similarity	246349	246564	13.8	+	.	Target "Motif:(CAT)n" 1 209
scaffold6	RepeatMasker	similarity	246412	246583	25.2	-	.	Target "Motif:Polinton-4_PBa" 13649 13832
scaffold6	RepeatMasker	similarity	250437	250520	24.1	+	.	Target "Motif:Chapaev-N1_HM" 1815 1899
scaffold6	RepeatMasker	similarity	250488	250540	13.2	+	.	Target "Motif:Gypsy-35_Mad-I" 1205 1257
scaffold6	RepeatMasker	similarity	272804	272933	15.9	-	.	Target "Motif:EnSpm-5_HM" 4525 4656
scaffold6	RepeatMasker	similarity	272934	273015	23.2	-	.	Target "Motif:CryptonH-13_HM" 5500 5581
scaffold6	RepeatMasker	similarity	272971	273002	28.4	-	.	Target "Motif:Gypsy-35_CGi-I" 692 898
scaffold6	RepeatMasker	similarity	395752	395837	17.4	+	.	Target "Motif:hAT-N36B_DR" 174 268
scaffold6	RepeatMasker	similarity	532944	533029	20.3	-	.	Target "Motif:Copia-7_ES-I" 3350 3438
scaffold6	RepeatMasker	similarity	532969	533039	16.9	-	.	Target "Motif:Helitron-1_CRe" 12982 13052
scaffold6	RepeatMasker	similarity	569396	569475	21.2	+	.	Target "Motif:piggyBac-3_SSa" 1865 1951
scaffold6	RepeatMasker	similarity	619923	620039	32.5	+	.	Target "Motif:ATCopia24I" 2703 2817
scaffold6	RepeatMasker	similarity	619945	620078	30.1	-	.	Target "Motif:hAT-N4_ALy" 731 863
scaffold6	RepeatMasker	similarity	619954	620096	26.2	+	.	Target "Motif:Polinton-2A_NV" 13761 13900
scaffold6	RepeatMasker	similarity	635880	635945	15.9	+	.	Target "Motif:Copia-58_PI-I" 1220 1282
scaffold6	RepeatMasker	similarity	722593	722729	27.1	+	.	Target "Motif:Gypsy-6-LTR_HM" 173 312
scaffold6	RepeatMasker	similarity	722712	722846	23.1	+	.	Target "Motif:Sola1-1_ACas" 425 562
scaffold7	RepeatMasker	similarity	26645	26655	23.0	+	.	Target "Motif:hAT-N48B_DR" 1559 1667
scaffold7	RepeatMasker	similarity	26656	26756	18.4	+	.	Target "Motif:Polinton-4N1_DR" 4707 4804
scaffold7	RepeatMasker	similarity	26675	26783	23.1	-	.	Target "Motif:EnSpm-N14_DR" 3537 3646
scaffold7	RepeatMasker	similarity	63637	63749	29.1	-	.	Target "Motif:hAT-N4_ALy" 667 779
scaffold7	RepeatMasker	similarity	63709	63762	25.9	-	.	Target "Motif:CACTA_LP" 3061 3114
scaffold7	RepeatMasker	similarity	81626	81719	19.8	+	.	Target "Motif:(TCTG)n" 3 93
scaffold7	RepeatMasker	similarity	148166	148247	22.2	+	.	Target "Motif:GYVIT1_I-int" 357 429
scaffold7	RepeatMasker	similarity	158870	158968	23.5	-	.	Target "Motif:hAT-N4_ALy" 658 756
scaffold7	RepeatMasker	similarity	158969	158987	30.4	-	.	Target "Motif:CryptonH-4_HM" 6811 6928
scaffold7	RepeatMasker	similarity	199909	199989	25.1	+	.	Target "Motif:ATCopia28_I-int" 1405 1474
scaffold7	RepeatMasker	similarity	206958	207038	23.8	+	.	Target "Motif:ATCopia6I" 33 113
scaffold7	RepeatMasker	similarity	212414	212507	29.0	-	.	Target "Motif:LINE1-1_ZM" 2890 2989
scaffold7	RepeatMasker	similarity	254214	254384	20.5	-	.	Target "Motif:Ag-Jock-1" 1283 1455
scaffold7	RepeatMasker	similarity	295238	295365	23.8	+	.	Target "Motif:5SrRNA-1_BG" 1 128
scaffold7	RepeatMasker	similarity	341997	342062	19.7	-	.	Target "Motif:REX3_XM" 2148 2215
scaffold7	RepeatMasker	similarity	367180	367464	31.5	-	.	Target "Motif:Gypsy-74_CCri-I" 6691 6973
scaffold7	RepeatMasker	similarity	592834	592909	26.7	-	.	Target "Motif:Polinton-8_NVi" 8158 8232
scaffold7	RepeatMasker	similarity	607653	607705	10.0	+	.	Target "Motif:Helitron-2_DR" 23648 23697
scaffold7	RepeatMasker	similarity	649165	649271	33.6	-	.	Target "Motif:REP-9_OS" 16 122
scaffold7	RepeatMasker	similarity	696892	696964	24.7	+	.	Target "Motif:hAT-N159_DR" 1515 1583
scaffold7	RepeatMasker	similarity	699798	699887	25.8	+	.	Target "Motif:hAT-2_BF" 1914 2012
scaffold7	RepeatMasker	similarity	722850	722978	27.1	-	.	Target "Motif:5SrRNA-1_BG" 1 129
scaffold7	RepeatMasker	similarity	785150	785218	21.7	+	.	Target "Motif:Gyp_I_MT-int" 2636 2704
scaffold8	RepeatMasker	similarity	30845	30942	32.6	-	.	Target "Motif:Harbinger-21_CCri" 2677 2774
scaffold8	RepeatMasker	similarity	34481	34518	15.8	-	.	Target "Motif:Polinton-8_NVi" 10214 10251
scaffold8	RepeatMasker	similarity	89094	89220	37.0	+	.	Target "Motif:Tx1-3_PM" 930 1056
scaffold8	RepeatMasker	similarity	108533	108627	22.3	+	.	Target "Motif:hAT-N48B_DR" 1581 1675
scaffold8	RepeatMasker	similarity	108872	108918	10.6	+	.	Target "Motif:(GACTG)n" 3 50
scaffold8	RepeatMasker	similarity	131649	131929	32.9	+	.	Target "Motif:TE-5_EL" 260 541
scaffold8	RepeatMasker	similarity	132358	132446	23.5	+	.	Target "Motif:TE-5_EL" 877 964
scaffold8	RepeatMasker	similarity	296080	296170	29.6	-	.	Target "Motif:LTR-2_Mad-I" 382 466
scaffold8	RepeatMasker	similarity	313223	313251	31.1	+	.	Target "Motif:(TCG)n" 1 64
scaffold8	RepeatMasker	similarity	313252	313352	23.5	-	.	Target "Motif:hAT-N4_ALy" 692 789
scaffold8	RepeatMasker	similarity	313353	313397	31.1	+	.	Target "Motif:(TCG)n" 65 171
scaffold8	RepeatMasker	similarity	399924	399966	7.0	-	.	Target "Motif:Jockey-2_DGri" 667 712
scaffold8	RepeatMasker	similarity	432208	432260	17.0	-	.	Target "Motif:Gypsy-35_ATr-LTR" 1356 1410
scaffold8	RepeatMasker	similarity	436079	436142	4.5	+	.	Target "Motif:(CAGC)n" 1 66
scaffold8	RepeatMasker	similarity	447515	447574	10.1	-	.	Target "Motif:hAT-N4_ALy" 750 816
scaffold8	RepeatMasker	similarity	447529	447582	5.7	-	.	Target "Motif:Gypsy-15_LBS-I" 1371 1432
scaffold8	RepeatMasker	similarity	447532	447607	21.6	+	.	Target "Motif:Polinton-1_PBa" 2404 2478
scaffold8	RepeatMasker	similarity	485574	485673	21.0	-	.	Target "Motif:Gypsy-122_SBi-I" 3216 3320
scaffold8	RepeatMasker	similarity	507476	508005	26.6	+	.	Target "Motif:EnSpm-29_CCri" 4237 4781
scaffold8	RepeatMasker	similarity	524237	524427	27.9	+	.	Target "Motif:(TGG)n" 1 191
scaffold8	RepeatMasker	similarity	597021	597469	37.3	+	.	Target "Motif:EnSpm-22_CCri" 9028 9470
scaffold8	RepeatMasker	similarity	627369	627421	20.8	+	.	Target "Motif:(TCG)n" 2 54
scaffold8	RepeatMasker	similarity	627384	627426	13.9	+	.	Target "Motif:Helitron-N12C_OS" 398 442
scaffold8	RepeatMasker	similarity	629740	629867	28.9	+	.	Target "Motif:(CGA)n" 2 129
scaffold8	RepeatMasker	similarity	687105	687221	19.0	-	.	Target "Motif:hAT-2n1_DR" 1042 1152
scaffold8	RepeatMasker	similarity	687114	687222	15.4	-	.	Target "Motif:Polinton-4N1_DR" 4719 4814
scaffold8	RepeatMasker	similarity	687125	687237	16.4	-	.	Target "Motif:HAT-4N1_Mad" 1011 1121
scaffold8	RepeatMasker	similarity	687142	687240	19.2	+	.	Target "Motif:Helitron-2_DR" 6028 6126
scaffold9	RepeatMasker	similarity	14449	14572	26.1	-	.	Target "Motif:TART_DV" 7048 7159
scaffold9	RepeatMasker	similarity	18269	18362	25.5	-	.	Target "Motif:TRAS-1_TUr" 1402 1498
scaffold9	RepeatMasker	similarity	18302	18407	22.0	-	.	Target "Motif:hAT-N4_ALy" 635 749
scaffold9	RepeatMasker	similarity	59932	60073	32.6	+	.	Target "Motif:(TTG)n" 1 142
scaffold9	RepeatMasker	similarity	71771	71892	30.8	+	.	Target "Motif:hAT-4_CCri" 3890 4011
scaffold9	RepeatMasker	similarity	138212	138537	37.8	-	.	Target "Motif:Copia-8-I_DR" 690 1018
scaffold9	RepeatMasker	similarity	150647	150710	12.9	-	.	Target "Motif:RTEX-1_CR" 717 779
scaffold9	RepeatMasker	similarity	188196	188245	24.0	-	.	Target "Motif:CryptonV-N5_DR" 20995 21044
scaffold9	RepeatMasker	similarity	257388	257443	18.2	+	.	Target "Motif:BEL-607_AA-I" 3316 3370
scaffold9	RepeatMasker	similarity	274254	274301	14.6	+	.	Target "Motif:Dada-tL_DR" 7178 7225
scaffold9	RepeatMasker	similarity	274267	274302	2.8	-	.	Target "Motif:Gypsy-80-I_ZM" 5925 5960
scaffold9	RepeatMasker	similarity	354092	354130	10.3	+	.	Target "Motif:hAT-N4_ALy" 746 784
scaffold9	RepeatMasker	similarity	378772	378873	23.4	-	.	Target "Motif:Gypsy-23_DEl-I" 6858 6962
scaffold9	RepeatMasker	similarity	472298	472432	27.4	-	.	Target "Motif:Sat-1_LVa" 1594 1723
scaffold9	RepeatMasker	similarity	480135	480267	28.2	-	.	Target "Motif:5SrRNA-1_BG" 4 132
scaffold9	RepeatMasker	similarity	480338	480464	26.6	-	.	Target "Motif:5SrRNA-1_BG" 5 129
scaffold9	RepeatMasker	similarity	507087	507156	21.4	-	.	Target "Motif:Jockey-2_DGri" 657 728
scaffold9	RepeatMasker	similarity	653167	653238	25.4	+	.	Target "Motif:BEL-5_CSa-I" 5050 5122
scaffold9	RepeatMasker	similarity	727821	727895	21.6	-	.	Target "Motif:Helitron-like-6a_Hmel" 525 602
scaffold9	RepeatMasker	similarity	727838	727918	20.7	+	.	Target "Motif:MIR_Testu" 14 88
scaffold9	RepeatMasker	similarity	734516	734734	40.8	+	.	Target "Motif:R1_DYa" 672 893
scaffold9	RepeatMasker	similarity	734545	734767	37.6	-	.	Target "Motif:Gypsy-32_ADe-I" 1872 2069
scaffold10	RepeatMasker	similarity	38825	38945	24.4	+	.	Target "Motif:Gypsy-40_Mad-I" 3509 3623
scaffold10	RepeatMasker	similarity	51597	51757	25.0	+	.	Target "Motif:EnSpm-7_CCri" 17044 17201
scaffold10	RepeatMasker	similarity	51850	52228	27.3	+	.	Target "Motif:EnSpm-7_CCri" 17210 17603
scaffold10	RepeatMasker	similarity	52296	52657	32.3	+	.	Target "Motif:EnSpm-7_CCri" 17600 17961
scaffold10	RepeatMasker	similarity	53746	53799	13.2	+	.	Target "Motif:EnSpm-7_DR" 7076 7128
scaffold10	RepeatMasker	similarity	53761	53811	11.8	+	.	Target "Motif:Mariner-68_HSal" 360 411
scaffold10	RepeatMasker	similarity	53768	53818	9.8	+	.	Target "Motif:LTR-12D_Gav" 1690 1741
scaffold10	RepeatMasker	similarity	53819	53854	26.1	+	.	Target "Motif:RLTR32_Rn" 450 530
scaffold10	RepeatMasker	similarity	53855	53872	28.1	+	.	Target "Motif:6kbHsap" 4150 4256
scaffold10	RepeatMasker	similarity	54790	54897	16.4	-	.	Target "Motif:TART_DV" 2730 2806
scaffold10	RepeatMasker	similarity	54803	54888	20.5	-	.	Target "Motif:Gypsy-50_GA-LTR" 520 602
scaffold10	RepeatMasker	similarity	54889	54914	21.8	-	.	Target "Motif:RTAg4" 1705 1766
scaffold10	RepeatMasker	similarity	109683	109802	27.5	+	.	Target "Motif:Gypsy-6_DEu-I" 437 549
scaffold10	RepeatMasker	similarity	161591	161685	23.2	-	.	Target "Motif:Ambal-2_FCy" 579 675
scaffold10	RepeatMasker	similarity	161604	161785	26.9	+	.	Target "Motif:Copia-58_BG-I" 123 297
scaffold10	RepeatMasker	similarity	181004	181104	29.3	-	.	Target "Motif:hAT-N4_ALy" 735 838
scaffold10	RepeatMasker	similarity	273554	273729	27.3	+	.	Target "Motif:GA-rich" 5 180
scaffold10	RepeatMasker	similarity	303564	303626	27.0	+	.	Target "Motif:(ATGGTG)n" 3 65
scaffold10	RepeatMasker	similarity	303583	303650	22.4	+	.	Target "Motif:hAT-N4_ALy" 791 859
scaffold10	RepeatMasker	similarity	303759	303775	37.8	+	.	Target "Motif:(CGA)n" 1 152
scaffold10	RepeatMasker	similarity	303776	303910	37.8	+	.	Target "Motif:hAT-N4_ALy" 663 797
scaffold10	RepeatMasker	similarity	304142	304213	23.2	+	.	Target "Motif:Gypsy14-LTR_Dpse" 102 171
scaffold10	RepeatMasker	similarity	304358	304526	26.0	+	.	Target "Motif:Homo10" 1204 1384
scaffold10	RepeatMasker	similarity	304395	304556	25.9	+	.	Target "Motif:(CGA)n" 1 162
scaffold10	RepeatMasker	similarity	304401	304590	31.0	+	.	Target "Motif:hAT-N4_ALy" 646 832
scaffold10	RepeatMasker	similarity	312318	312347	17.7	+	.	Target "Motif:Gypsy8-I_Dpse" 6587 6630
scaffold10	RepeatMasker	similarity	312348	312402	14.6	+	.	Target "Motif:RTAg4" 1723 1777
scaffold10	RepeatMasker	similarity	314697	314749	3.8	+	.	Target "Motif:TE2-4_CR" 676 731
scaffold10	RepeatMasker	similarity	350634	350652	29.0	+	.	Target "Motif:L2-8_NVi" 342 435
scaffold10	RepeatMasker	similarity	350653	350727	16.0	-	.	Target "Motif:TE-5_SSa" 2970 3044
scaffold10	RepeatMasker	similarity	350670	350736	11.9	-	.	Target "Motif:Zisupton-7_DR" 4617 4683
scaffold10	RepeatMasker	similarity	386057	386321	32.0	-	.	Target "Motif:DNA-8-3_HM" 153 358
scaffold10	RepeatMasker	similarity	392486	392561	19.7	+	.	Target "Motif:hAT-12_ATr" 2415 2493
scaffold10	RepeatMasker	similarity	392510	392593	19.1	-	.	Target "Motif:MdoLTR2-int" 2083 2168
scaffold10	RepeatMasker	similarity	392562	392573	23.1	-	.	Target "Motif:ENSPM-6_ZM" 1404 1493
scaffold10	RepeatMasker	similarity	518656	518714	20.3	+	.	Target "Motif:RTE-27_CPB" 1564 1625
scaffold10	RepeatMasker	similarity	595603	595784	17.9	+	.	Target "Motif:Ag-Jock-1" 1240 1383
scaffold10	RepeatMasker	similarity	596614	596707	21.4	-	.	Target "Motif:TE-3_LVa" 796 885
scaffold10	RepeatMasker	similarity	616933	616982	8.0	+	.	Target "Motif:Gypsy8-I_Dpse" 6589 6639
scaffold10	RepeatMasker	similarity	636294	636412	29.1	-	.	Target "Motif:Gypsy-62_BG-LTR" 296 413
scaffold10	RepeatMasker	similarity	640573	641068	36.8	-	.	Target "Motif:Sola1-2C_CCri" 2012 2504
scaffold10	RepeatMasker	similarity	651266	651377	22.5	+	.	Target "Motif:RIREXE_I-int" 1334 1435
scaffold10	RepeatMasker	similarity	656193	656538	36.3	-	.	Target "Motif:TE-5_EL" 20 366
scaffold10	RepeatMasker	similarity	656495	656551	26.3	-	.	Target "Motif:Gypsy42-ZM_I-int" 1284 1340
scaffold10	RepeatMasker	similarity	695757	695850	26.4	-	.	Target "Motif:Polinton-2A_NV" 13729 13821
scaffold11	RepeatMasker	similarity	1	94	4.3	+	.	Target "Motif:Coprina_Cc1" 37 130
scaffold11	RepeatMasker	similarity	95	132	17.8	-	.	Target "Motif:CryptonV-N1_SSa" 166 302
scaffold11	RepeatMasker	similarity	9188	9291	28.0	+	.	Target "Motif:REP-6_CCri" 6352 6449
scaffold11	RepeatMasker	similarity	34747	34857	27.5	+	.	Target "Motif:(GCTG)n" 4 112
scaffold11	RepeatMasker	similarity	39002	39047	9.1	+	.	Target "Motif:Copia19-ZM_I-int" 516 559
scaffold11	RepeatMasker	similarity	40238	40309	16.9	-	.	Target "Motif:ERV1-N3-I_DR" 3701 3771
scaffold11	RepeatMasker	similarity	57080	57154	18.7	+	.	Target "Motif:Gypsy61-I_AG" 4224 4298
scaffold11	RepeatMasker	similarity	57088	57157	8.6	-	.	Target "Motif:hAT-2_HM" 262 331
scaffold11	RepeatMasker	similarity	57158	57181	25.5	-	.	Target "Motif:Copia-1-I_HS" 2561 2655
scaffold11	RepeatMasker	similarity	100492	100585	21.2	-	.	Target "Motif:Gypsy8-I_Dpse" 6539 6601
scaffold11	RepeatMasker	similarity	100535	100601	6.4	-	.	Target "Motif:Ag-Jock-1" 1436 1488
scaffold11	RepeatMasker	similarity	133984	134036	21.2	+	.	Target "Motif:RandI-4_ACas" 1149 1200
scaffold11	RepeatMasker	similarity	273936	274153	22.2	+	.	Target "Motif:(GCTG)n" 1 204
scaffold11	RepeatMasker	similarity	281968	282144	32.3	+	.	Target "Motif:(CCG)n" 1 177
scaffold11	RepeatMasker	similarity	281994	282186	28.0	-	.	Target "Motif:Gypsy8-I_Dpse" 6906 7100
scaffold11	RepeatMasker	similarity	318001	318072	25.7	-	.	Target "Motif:Mariner-13_SIn" 374 443
scaffold11	RepeatMasker	similarity	318030	318095	24.2	-	.	Target "Motif:REP-4_PBa" 563 628
scaffold11	RepeatMasker	similarity	318096	318127	28.0	+	.	Target "Motif:IS3EU-1_DR" 1923 2016
scaffold11	RepeatMasker	similarity	373870	374010	28.4	+	.	Target "Motif:Sola2-1_EmiHux" 276 412
scaffold11	RepeatMasker	similarity	373903	374034	32.6	+	.	Target "Motif:Gypsy-32_ADe-I" 1894 2028
scaffold11	RepeatMasker	similarity	374222	374352	32.1	+	.	Target "Motif:(CGG)n" 3 133
scaffold11	RepeatMasker	similarity	377249	377330	23.8	-	.	Target "Motif:MuDr-3_HM" 4610 4691
scaffold11	RepeatMasker	similarity	377270	377337	23.5	+	.	Target "Motif:ERV1-N6-I_DR" 3367 3434
scaffold11	RepeatMasker	similarity	385068	385168	12.8	+	.	Target "Motif:(CAAGG)n" 4 106
scaffold11	RepeatMasker	similarity	408937	408954	26.8	+	.	Target "Motif:RT1" 3072 3151
scaffold11	RepeatMasker	similarity	408955	409017	22.2	+	.	Target "Motif:Gypsy8-I_Dpse" 6513 6575
scaffold11	RepeatMasker	similarity	461595	461742	25.7	+	.	Target "Motif:Helitron-1_CRe" 13050 13198
scaffold11	RepeatMasker	similarity	462115	462238	27.1	+	.	Target "Motif:Polinton1_SM" 1938 2049
scaffold11	RepeatMasker	similarity	484181	484544	34.5	+	.	Target "Motif:TART_DV" 11376 11573
scaffold11	RepeatMasker	similarity	484350	484550	33.8	+	.	Target "Motif:L1-4_VC" 1151 1357
scaffold11	RepeatMasker	similarity	531586	531663	24.4	+	.	Target "Motif:Copia-1_CMe-I" 649 722
scaffold11	RepeatMasker	similarity	536716	536890	27.2	+	.	Target "Motif:(CGG)n" 2 173
scaffold11	RepeatMasker	similarity	583642	583786	24.5	-	.	Target "Motif:Zisupton-6_DR" 9367 9514
scaffold11	RepeatMasker	similarity	583664	583869	23.8	+	.	Target "Motif:Novosib-6_CR" 2938 3140
scaffold11	RepeatMasker	similarity	605834	605880	6.5	+	.	Target "Motif:Gypsy49-I_AG" 751 797
scaffold11	RepeatMasker	similarity	670946	670971	31.0	-	.	Target "Motif:Gypsy18-I_CR" 2771 2884
scaffold11	RepeatMasker	similarity	670972	671232	33.8	+	.	Target "Motif:(CCG)n" 1 261
scaffold11	RepeatMasker	similarity	670998	671262	25.5	-	.	Target "Motif:Harbinger-N13_OS" 372 644
scaffold11	RepeatMasker	similarity	671110	671301	29.6	+	.	Target "Motif:Gypsy-15_DRh-I" 5133 5313
scaffold11	RepeatMasker	similarity	671302	671328	31.0	-	.	Target "Motif:Gypsy18-I_CR" 2639 2770
scaffold12	RepeatMasker	similarity	49429	49481	13.2	+	.	Target "Motif:Gypsy-199_ZM-I" 8245 8297
scaffold12	RepeatMasker	similarity	56790	56851	14.5	-	.	Target "Motif:HARB-6_ALy" 230 294
scaffold12	RepeatMasker	similarity	56804	56865	14.5	-	.	Target "Motif:Polinton-9_NVi" 1562 1624
scaffold12	RepeatMasker	similarity	127396	127481	23.8	+	.	Target "Motif:Gypsy-38_DWil-I" 2939 3026
scaffold12	RepeatMasker	similarity	250196	250234	5.1	+	.	Target "Motif:Jockey-3_DPer" 6491 6529
scaffold12	RepeatMasker	similarity	273012	273066	20.0	-	.	Target "Motif:DIRS-13_DR" 1345 1400
scaffold12	RepeatMasker	similarity	282793	282840	12.8	-	.	Target "Motif:Copia2-I_CR" 1697 1743
scaffold12	RepeatMasker	similarity	282799	282896	20.8	-	.	Target "Motif:Jockey-2_DGri" 657 745
scaffold12	RepeatMasker	similarity	282819	282907	27.0	-	.	Target "Motif:Waldo-3_AAe" 959 1047
scaffold12	RepeatMasker	similarity	333662	333742	23.5	+	.	Target "Motif:hAT-N4_ALy" 715 795
scaffold12	RepeatMasker	similarity	385786	385956	26.6	+	.	Target "Motif:RTAg4" 1848 2026
scaffold12	RepeatMasker	similarity	385827	385972	18.1	+	.	Target "Motif:Ag-Jock-1" 1292 1419
scaffold12	RepeatMasker	similarity	442806	442865	21.7	-	.	Target "Motif:TEKAY_ZM-int" 413 472
scaffold12	RepeatMasker	similarity	449768	449788	22.4	+	.	Target "Motif:EnSpm-9_DR" 694 802
scaffold12	RepeatMasker	similarity	449789	449878	19.3	+	.	Target "Motif:hAT-N48C_DR" 1693 1782
scaffold12	RepeatMasker	similarity	453893	453925	29.6	+	.	Target "Motif:DNA9-39_OS" 150 231
scaffold12	RepeatMasker	similarity	453926	453973	8.3	+	.	Target "Motif:hAT-N4_ALy" 752 799
scaffold12	RepeatMasker	similarity	463845	464025	32.0	+	.	Target "Motif:BEL1-I_SM" 568 748
scaffold12	RepeatMasker	similarity	508171	508231	26.2	-	.	Target "Motif:BEL-1_SSa-I" 5143 5203
scaffold12	RepeatMasker	similarity	576685	576742	15.5	+	.	Target "Motif:ISL2EU-3N1_CFl" 482 539
scaffold12	RepeatMasker	similarity	576687	576753	19.4	-	.	Target "Motif:Ginger1-1_AC" 849 915
scaffold12	RepeatMasker	similarity	627886	627937	8.0	+	.	Target "Motif:Gypsy-9-I_CR" 10838 10887
scaffold12	RepeatMasker	similarity	645503	645583	22.1	-	.	Target "Motif:Copia-3_LMi-I" 3124 3203
scaffold13	RepeatMasker	similarity	39975	40073	22.6	-	.	Target "Motif:EnSpm12_SB" 7042 7136
scaffold13	RepeatMasker	similarity	56545	56604	13.3	+	.	Target "Motif:RTAg4" 1683 1747
scaffold13	RepeatMasker	similarity	129201	129350	28.1	-	.	Target "Motif:Gypsy8-I_Dpse" 6555 6699
scaffold13	RepeatMasker	similarity	129268	129440	26.9	-	.	Target "Motif:Jockey-3_DGri" 3205 3373
scaffold13	RepeatMasker	similarity	131485	131496	21.0	+	.	Target "Motif:(ATGGTG)n" 1 25
scaffold13	RepeatMasker	similarity	131497	131619	11.3	-	.	Target "Motif:Polinton-2A_NV" 13706 13825
scaffold13	RepeatMasker	similarity	131620	131699	21.0	+	.	Target "Motif:(ATGGTG)n" 26 208
scaffold13	RepeatMasker	similarity	165346	165441	30.1	-	.	Target "Motif:CACTA-1_CapOwc" 730 822
scaffold13	RepeatMasker	similarity	165358	165469	30.3	+	.	Target "Motif:Homo10" 1259 1368
scaffold13	RepeatMasker	similarity	168545	168573	29.7	+	.	Target "Motif:Sola2-1_EmiHux" 297 357
scaffold13	RepeatMasker	similarity	168574	168665	23.9	+	.	Target "Motif:(TGG)n" 1 92
scaffold13	RepeatMasker	similarity	168666	168707	29.7	+	.	Target "Motif:Sola2-1_EmiHux" 358 452
scaffold13	RepeatMasker	similarity	174194	174288	30.5	+	.	Target "Motif:(TCG)n" 2 96
scaffold13	RepeatMasker	similarity	198156	198221	20.3	+	.	Target "Motif:Mariner-3_PPo" 566 633
scaffold13	RepeatMasker	similarity	214607	214721	24.0	-	.	Target "Motif:TART_DV" 6975 7079
scaffold13	RepeatMasker	similarity	218426	218485	21.7	-	.	Target "Motif:Nimbus" 4895 4957
scaffold13	RepeatMasker	similarity	225548	225642	25.3	-	.	Target "Motif:hAT-N4_ALy" 707 801
scaffold13	RepeatMasker	similarity	258812	258940	25.6	+	.	Target "Motif:5SrRNA-1_BG" 1 129
scaffold13	RepeatMasker	similarity	275774	275883	16.4	-	.	Target "Motif:Helitron-2_SP" 262 420
scaffold13	RepeatMasker	similarity	314788	315341	20.8	+	.	Target "Motif:GA-rich" 1 554
scaffold13	RepeatMasker	similarity	397543	397659	28.9	+	.	Target "Motif:(CGA)n" 1 111
scaffold13	RepeatMasker	similarity	421105	421252	26.2	+	.	Target "Motif:Jockey-3_DGri" 3343 3480
scaffold13	RepeatMasker	similarity	421417	421622	28.1	+	.	Target "Motif:Jockey-3_DGri" 3211 3378
scaffold13	RepeatMasker	similarity	421458	421562	18.1	+	.	Target "Motif:RTAg4" 1725 1782
scaffold13	RepeatMasker	similarity	421563	421635	20.6	+	.	Target "Motif:LINE-8_CR" 1014 1086
scaffold13	RepeatMasker	similarity	458286	458345	18.6	+	.	Target "Motif:hAT-4_CCri" 3975 4033
scaffold13	RepeatMasker	similarity	627669	627718	26.0	-	.	Target "Motif:Harbinger-58B_CCri" 1922 1971
scaffold13	RepeatMasker	similarity	655640	655694	21.2	-	.	Target "Motif:Utopia-1_PU" 898 949
scaffold14	RepeatMasker	similarity	13199	13274	24.0	-	.	Target "Motif:hAT-N4_ALy" 722 797
scaffold14	RepeatMasker	similarity	14980	15028	16.3	+	.	Target "Motif:Gypsy-80-I_ZM" 5913 5963
scaffold14	RepeatMasker	similarity	14988	15039	15.7	-	.	Target "Motif:hAT6-2_SP" 469 520
scaffold14	RepeatMasker	similarity	83622	83660	32.1	-	.	Target "Motif:RT1" 3140 3199
scaffold14	RepeatMasker	similarity	83661	83734	24.3	-	.	Target "Motif:Jockey-3_DGri" 3408 3481
scaffold14	RepeatMasker	similarity	83735	83756	32.1	-	.	Target "Motif:RT1" 3103 3139
scaffold14	RepeatMasker	similarity	96302	96366	15.6	+	.	Target "Motif:EnSpm-N46_DR" 2215 2279
scaffold14	RepeatMasker	similarity	110768	110939	28.5	+	.	Target "Motif:(CAGC)n" 3 174
scaffold14	RepeatMasker	similarity	113064	113131	14.7	-	.	Target "Motif:DNA-8-3_HM" 282 349
scaffold14	RepeatMasker	similarity	113213	113567	42.2	-	.	Target "Motif:CR1-18_HRo" 1677 2027
scaffold14	RepeatMasker	similarity	149170	149265	21.3	+	.	Target "Motif:ISL2EU-3N1_CFl" 459 554
scaffold14	RepeatMasker	similarity	149183	149266	13.2	+	.	Target "Motif:EnSpm-N14_DR" 3554 3639
scaffold14	RepeatMasker	similarity	149193	149299	21.7	-	.	Target "Motif:Gypsy82-LTR_Dr" 614 721
scaffold14	RepeatMasker	similarity	211636	211758	27.5	+	.	Target "Motif:Tx1-3_PM" 919 1038
scaffold14	RepeatMasker	similarity	239138	239275	29.9	-	.	Target "Motif:Ag-Jock-1" 1217 1353
scaffold14	RepeatMasker	similarity	240670	240728	7.3	-	.	Target "Motif:Kolobok-N1_AEc" 7376 7430
scaffold14	RepeatMasker	similarity	332379	332520	19.2	-	.	Target "Motif:RTEX-1_CR" 1153 1314
scaffold14	RepeatMasker	similarity	344260	344342	18.7	-	.	Target "Motif:Polinton-1_CGi" 2582 2666
scaffold14	RepeatMasker	similarity	344787	344845	16.8	-	.	Target "Motif:Gypsy-30_PM-I" 4049 4102
scaffold14	RepeatMasker	similarity	356879	357061	28.7	-	.	Target "Motif:L1-2_VC" 5860 6045
scaffold14	RepeatMasker	similarity	356890	357063	16.4	-	.	Target "Motif:TART_DV" 2737 2874
scaffold14	RepeatMasker	similarity	356934	357049	11.2	+	.	Target "Motif:(CTG)n" 1 116
scaffold14	RepeatMasker	similarity	357050	357094	23.4	-	.	Target "Motif:RTAg4" 2016 2174
scaffold14	RepeatMasker	similarity	409110	409152	16.3	-	.	Target "Motif:Copia-3_PR-I" 4769 4811
scaffold14	RepeatMasker	similarity	414212	414258	17.0	-	.	Target "Motif:EnSpm-3_PGr" 2855 2901
scaffold14	RepeatMasker	similarity	418680	418788	22.9	-	.	Target "Motif:Gypsy-16_PSo-I" 600 723
scaffold14	RepeatMasker	similarity	418687	418800	17.5	-	.	Target "Motif:hAT-N4_ALy" 722 870
scaffold14	RepeatMasker	similarity	418741	418808	25.0	+	.	Target "Motif:Polinton-9_NVi" 3463 3532
scaffold14	RepeatMasker	similarity	435911	435987	26.5	+	.	Target "Motif:DIRS-45_XT" 91 162
scaffold14	RepeatMasker	similarity	465770	465829	16.8	-	.	Target "Motif:Gypsy-14_GR-I" 2539 2593
scaffold14	RepeatMasker	similarity	473975	474013	10.8	-	.	Target "Motif:Gypsy-18_PGr-I" 5740 5776
scaffold14	RepeatMasker	similarity	476163	476220	19.0	+	.	Target "Motif:(TAGG)n" 4 62
scaffold14	RepeatMasker	similarity	478453	478526	21.6	-	.	Target "Motif:LatiHarb1-1" 6654 6731
scaffold14	RepeatMasker	similarity	499380	499432	15.4	-	.	Target "Motif:Gypsy14-LTR_Dpse" 128 181
scaffold14	RepeatMasker	similarity	538462	538610	29.5	+	.	Target "Motif:(CGG)n" 3 151
scaffold15	RepeatMasker	similarity	50997	51125	27.1	+	.	Target "Motif:5SrRNA-1_BG" 1 129
scaffold15	RepeatMasker	similarity	54484	54634	31.0	-	.	Target "Motif:Helitron-3_ZM" 28794 28942
scaffold15	RepeatMasker	similarity	71966	72160	29.8	+	.	Target "Motif:hAT-N4_ALy" 705 885
scaffold15	RepeatMasker	similarity	77731	77776	8.7	+	.	Target "Motif:TART_DV" 6965 7010
scaffold15	RepeatMasker	similarity	77738	77794	19.3	+	.	Target "Motif:Tx1-3_PM" 1027 1083
scaffold15	RepeatMasker	similarity	118847	118920	21.9	+	.	Target "Motif:Gypsy-54_CQ-I" 975 1050
scaffold15	RepeatMasker	similarity	131285	131353	24.6	+	.	Target "Motif:RTEX-3_SSa" 1348 1480
scaffold15	RepeatMasker	similarity	131354	131493	28.7	+	.	Target "Motif:ATCopia26I" 2584 2720
scaffold15	RepeatMasker	similarity	131494	131537	24.6	+	.	Target "Motif:RTEX-3_SSa" 1481 1569
scaffold15	RepeatMasker	similarity	139041	139127	23.5	+	.	Target "Motif:TART_DV" 11409 11497
scaffold15	RepeatMasker	similarity	227322	227440	31.9	-	.	Target "Motif:Dada-1_TN" 5237 5355
scaffold15	RepeatMasker	similarity	227592	228016	28.2	-	.	Target "Motif:Dada-1_TN" 5228 5462
scaffold15	RepeatMasker	similarity	235975	236071	30.9	+	.	Target "Motif:(GCTG)n" 1 97
scaffold15	RepeatMasker	similarity	237038	237082	9.3	-	.	Target "Motif:CeRep54" 1 43
scaffold15	RepeatMasker	similarity	309782	309932	25.8	+	.	Target "Motif:(TGG)n" 2 152
scaffold15	RepeatMasker	similarity	371118	371202	23.8	+	.	Target "Motif:Gypsy-80-I_ZM" 5927 6006
scaffold15	RepeatMasker	similarity	406414	406490	31.2	+	.	Target "Motif:Kolobok-N1_AEc" 7360 7436
scaffold15	RepeatMasker	similarity	406436	406491	17.9	+	.	Target "Motif:Mariner-52N1_HSal" 848 907
scaffold15	RepeatMasker	similarity	406458	406508	12.0	+	.	Target "Motif:Merlin-1_DR" 1603 1652
scaffold15	RepeatMasker	similarity	448892	448931	7.5	-	.	Target "Motif:Copia-7_ES-I" 3334 3373
scaffold15	RepeatMasker	similarity	473470	473510	31.7	-	.	Target "Motif:Jockey-3_DGri" 3221 3310
scaffold15	RepeatMasker	similarity	473511	473672	32.2	-	.	Target "Motif:RTAg4" 2129 2278
scaffold15	RepeatMasker	similarity	477223	477288	18.2	-	.	Target "Motif:DNA3-13B_CGi" 646 711
scaffold15	RepeatMasker	similarity	477257	477326	15.7	+	.	Target "Motif:Kolobok-10N1_CGi" 365 437
scaffold15	RepeatMasker	similarity	477289	477301	25.0	+	.	Target "Motif:MERMITE18F" 834 910
scaffold15	RepeatMasker	similarity	486593	486676	11.2	-	.	Target "Motif:hAT-N159_DR" 1538 1643
scaffold15	RepeatMasker	similarity	488637	488712	12.5	-	.	Target "Motif:DNA3-2_OS" 271 342
scaffold15	RepeatMasker	similarity	555524	555575	15.4	+	.	Target "Motif:Copia-7_ES-I" 3342 3395
scaffold15	RepeatMasker	similarity	613210	613269	18.3	+	.	Target "Motif:MinoAg1" 1177 1236
scaffold15	RepeatMasker	similarity	613270	613318	25.5	+	.	Target "Motif:TART_DV" 2750 2855
scaffold16	RepeatMasker	similarity	15915	15988	25.7	-	.	Target "Motif:hAT-N4_ALy" 686 759
scaffold16	RepeatMasker	similarity	26521	26565	20.0	+	.	Target "Motif:Copia20-NVi_I-int" 3719 3763
scaffold16	RepeatMasker	similarity	26784	26849	21.9	-	.	Target "Motif:Copia-1_MPA-LTR" 250 313
scaffold16	RepeatMasker	similarity	33732	33819	26.1	-	.	Target "Motif:HAL1-2a_MD" 2365 2454
scaffold16	RepeatMasker	similarity	59024	59109	16.3	-	.	Target "Motif:Sola1-1_AC" 815 906
scaffold16	RepeatMasker	similarity	94074	94130	14.0	+	.	Target "Motif:Gypsy-8_OD-LTR" 74 130
scaffold16	RepeatMasker	similarity	101239	101408	32.9	+	.	Target "Motif:(CACCAT)n" 3 169
scaffold16	RepeatMasker	similarity	124573	124661	28.1	-	.	Target "Motif:Mariner-2_SLL" 2054 2142
scaffold16	RepeatMasker	similarity	124574	124594	26.0	+	.	Target "Motif:Kiri-30_AAe" 1358 1419
scaffold16	RepeatMasker	similarity	124596	124662	11.9	-	.	Target "Motif:Jockey-3_DGri" 3315 3381
scaffold16	RepeatMasker	similarity	124663	124680	8.9	-	.	Target "Motif:Gypsy8-I_Dpse" 6576 6649
scaffold16	RepeatMasker	similarity	124681	124700	26.0	+	.	Target "Motif:Kiri-30_AAe" 1420 1487
scaffold16	RepeatMasker	similarity	149589	149660	12.9	+	.	Target "Motif:Helitron-2_DR" 6003 6072
scaffold16	RepeatMasker	similarity	149610	149678	13.2	+	.	Target "Motif:DNA8-16_LMi" 2861 2929
scaffold16	RepeatMasker	similarity	153597	153796	29.9	-	.	Target "Motif:DNA6-13B_CGi" 946 1130
scaffold16	RepeatMasker	similarity	167800	167873	20.3	-	.	Target "Motif:Mariner-N6_SIn" 2079 2156
scaffold16	RepeatMasker	similarity	167837	167898	18.0	-	.	Target "Motif:EnSpm-9_DR" 652 712
scaffold16	RepeatMasker	similarity	184910	185009	23.7	-	.	Target "Motif:Gypsy-6_DVir-I" 27 125
scaffold16	RepeatMasker	similarity	224657	224691	8.6	-	.	Target "Motif:Tx1-25_DR" 949 983
scaffold16	RepeatMasker	similarity	224662	224712	15.7	+	.	Target "Motif:Polinton-2A_NV" 13813 13864
scaffold16	RepeatMasker	similarity	228153	228293	27.9	+	.	Target "Motif:(GCTG)n" 1 133
scaffold16	RepeatMasker	similarity	234944	235217	36.5	+	.	Target "Motif:DNA-17_CCri" 21510 21792
scaffold16	RepeatMasker	similarity	292127	292172	23.9	-	.	Target "Motif:Tc1-5_Xt" 1057 1102
scaffold16	RepeatMasker	similarity	306930	306950	29.7	+	.	Target "Motif:Gypsy-23_DEl-I" 6917 7043
scaffold16	RepeatMasker	similarity	306938	307018	20.5	+	.	Target "Motif:Polinton-2_PBa" 4876 4953
scaffold16	RepeatMasker	similarity	306951	307060	22.2	+	.	Target "Motif:RTAg4" 1737 1840
scaffold16	RepeatMasker	similarity	307019	307045	24.6	+	.	Target "Motif:Jockey-2_DGri" 690 791
scaffold16	RepeatMasker	similarity	381896	381929	2.9	+	.	Target "Motif:Copia-143_SB-I" 5710 5743
scaffold16	RepeatMasker	similarity	402266	402519	38.3	-	.	Target "Motif:Ambal-1_PMul" 4548 4801
scaffold16	RepeatMasker	similarity	423045	423059	21.7	+	.	Target "Motif:Ginger1-1_AC" 849 969
scaffold16	RepeatMasker	similarity	423060	423159	18.2	-	.	Target "Motif:Zisupton-6_DR" 9398 9499
scaffold16	RepeatMasker	similarity	423071	423172	19.6	-	.	Target "Motif:Sola1-1_AC" 836 941
scaffold16	RepeatMasker	similarity	462646	462678	3.0	+	.	Target "Motif:(CAGGT)n" 4 36
scaffold16	RepeatMasker	similarity	509194	509218	25.5	-	.	Target "Motif:Polinton-3_LMi" 4848 4909
scaffold16	RepeatMasker	similarity	509219	509281	14.3	-	.	Target "Motif:hAT-15_HRo" 3561 3624
scaffold16	RepeatMasker	similarity	509282	509297	25.5	-	.	Target "Motif:Polinton-3_LMi" 4803 4847
scaffold16	RepeatMasker	similarity	511884	512082	21.6	-	.	Target "Motif:BEL-5_DMoj-I" 637 827
scaffold16	RepeatMasker	similarity	511896	512086	10.8	-	.	Target "Motif:Helitron-2_SP" 251 482
scaffold16	RepeatMasker	similarity	516175	516275	22.5	-	.	Target "Motif:Gypsy-9-I_CR" 10851 10948
scaffold16	RepeatMasker	similarity	516192	516284	16.1	-	.	Target "Motif:Tx1-5_PM" 1118 1192
scaffold16	RepeatMasker	similarity	516207	516302	10.9	-	.	Target "Motif:Ag-Jock-1" 1406 1474
scaffold17	RepeatMasker	similarity	17730	17967	37.5	-	.	Target "Motif:DNA3-11_Mad" 400 659
scaffold17	RepeatMasker	similarity	17762	18185	38.6	+	.	Target "Motif:CR1-18_HRo" 1700 2119
scaffold17	RepeatMasker	similarity	17994	18204	36.1	+	.	Target "Motif:(CAA)n" 1 207
scaffold17	RepeatMasker	similarity	18022	18228	34.5	+	.	Target "Motif:TART_DV" 6955 7152
scaffold17	RepeatMasker	similarity	34016	34151	19.6	+	.	Target "Motif:RTAg4" 1774 1846
scaffold17	RepeatMasker	similarity	34152	34171	30.7	+	.	Target "Motif:TART_DV" 6992 7150
scaffold17	RepeatMasker	similarity	39250	39373	26.2	-	.	Target "Motif:Gypsy-22_DWil-I" 942 1069
scaffold17	RepeatMasker	similarity	39274	39375	18.6	+	.	Target "Motif:ERV1-3_AFC-LTR" 166 264
scaffold17	RepeatMasker	similarity	39305	39385	15.4	+	.	Target "Motif:DNA-N43_DR" 650 727
scaffold17	RepeatMasker	similarity	39319	39393	16.0	-	.	Target "Motif:Ginger1-1_AC" 845 919
scaffold17	RepeatMasker	similarity	39329	39402	12.3	+	.	Target "Motif:Gypsy-70_LMi-I" 2142 2218
scaffold17	RepeatMasker	similarity	159660	159725	17.4	-	.	Target "Motif:Gypsy-1_CMe-LTR" 356 423
scaffold17	RepeatMasker	similarity	159682	159728	23.4	+	.	Target "Motif:CACTA-1_Ccinerea" 1190 1236
scaffold17	RepeatMasker	similarity	159688	159798	25.9	-	.	Target "Motif:hAT-N4_ALy" 671 783
scaffold17	RepeatMasker	similarity	182784	182844	22.9	-	.	Target "Motif:ORR1C1" 96 152
scaffold17	RepeatMasker	similarity	249668	249715	12.5	+	.	Target "Motif:hAT-N4_ALy" 720 768
scaffold17	RepeatMasker	similarity	249686	249735	18.0	-	.	Target "Motif:CACTA-1_Ccinerea" 1569 1618
scaffold17	RepeatMasker	similarity	327929	328061	26.3	-	.	Target "Motif:5SrRNA-1_BG" 1 133
scaffold17	RepeatMasker	similarity	336111	336214	20.2	+	.	Target "Motif:(CCA)n" 2 105
scaffold17	RepeatMasker	similarity	352972	353066	7.9	+	.	Target "Motif:(CAGC)n" 4 93
scaffold17	RepeatMasker	similarity	397438	397528	28.6	+	.	Target "Motif:hAT-N4_ALy" 718 808
scaffold17	RepeatMasker	similarity	402834	402946	29.1	-	.	Target "Motif:hAT-N4_ALy" 638 780
scaffold17	RepeatMasker	similarity	460828	460905	28.2	+	.	Target "Motif:hAT-N4_ALy" 701 778
scaffold17	RepeatMasker	similarity	462395	462465	19.5	-	.	Target "Motif:Polinton-1_PBa" 2402 2468
scaffold17	RepeatMasker	similarity	462417	462471	1.8	+	.	Target "Motif:hAT-N4_ALy" 734 788
scaffold17	RepeatMasker	similarity	462472	462494	13.1	+	.	Target "Motif:Gypsy14-LTR_Dpse" 127 165
scaffold17	RepeatMasker	similarity	463044	463360	26.5	-	.	Target "Motif:RTAg4" 1906 2222
scaffold17	RepeatMasker	similarity	463099	463408	27.3	-	.	Target "Motif:Jockey-3_DGri" 3202 3476
scaffold17	RepeatMasker	similarity	487364	487424	18.7	+	.	Target "Motif:hAT-N4_ALy" 725 783
scaffold17	RepeatMasker	similarity	513447	513610	29.8	+	.	Target "Motif:hAT-N4_ALy" 661 821
scaffold17	RepeatMasker	similarity	513548	513658	28.8	+	.	Target "Motif:Copia-102_BRa-I" 2296 2409
scaffold17	RepeatMasker	similarity	513611	513656	32.4	-	.	Target "Motif:Copia-58_BG-I" 95 309
scaffold17	RepeatMasker	similarity	522427	522465	15.4	+	.	Target "Motif:Gypsy-144_ZM-I" 1340 1378
scaffold18	RepeatMasker	similarity	370	459	11.2	+	.	Target "Motif:EnSpm-N14_DR" 3548 3641
scaffold18	RepeatMasker	similarity	392	467	10.5	-	.	Target "Motif:Novosib-6_CR" 2921 3000
scaffold18	RepeatMasker	similarity	414	475	14.5	-	.	Target "Motif:hAT-21N2_LMi" 405 468
scaffold18	RepeatMasker	similarity	2673	2763	7.3	-	.	Target "Motif:DNA4-6_CGi" 1640 1818
scaffold18	RepeatMasker	similarity	30737	31010	26.2	-	.	Target "Motif:RT1" 3079 3319
scaffold18	RepeatMasker	similarity	30825	31031	24.1	-	.	Target "Motif:Jockey-6_DK" 392 579
scaffold18	RepeatMasker	similarity	164530	164621	32.6	+	.	Target "Motif:Gypsy-32_ADe-I" 1976 2064
scaffold18	RepeatMasker	similarity	270892	270972	13.6	+	.	Target "Motif:DNA3-4_CGi" 8948 9028
scaffold18	RepeatMasker	similarity	270900	270970	9.9	+	.	Target "Motif:Polinton-9_NVi" 1569 1639
scaffold18	RepeatMasker	similarity	270971	270987	16.9	-	.	Target "Motif:Polinton-3_PBa" 10450 10535
scaffold18	RepeatMasker	similarity	281197	281264	16.4	+	.	Target "Motif:(CCTA)n" 2 69
scaffold18	RepeatMasker	similarity	303347	303396	14.0	-	.	Target "Motif:Mariner-29_AEc" 1841 1890
scaffold18	RepeatMasker	similarity	321869	321959	22.5	-	.	Target "Motif:Zisupton-7_DR" 11500 11592
scaffold18	RepeatMasker	similarity	321892	321973	23.4	+	.	Target "Motif:L1-3A_ME" 1941 2024
scaffold18	RepeatMasker	similarity	321923	321981	18.6	+	.	Target "Motif:Helitron-2_DR" 5363 5424
scaffold18	RepeatMasker	similarity	325145	325387	29.4	+	.	Target "Motif:Gypsy-62_BG-LTR" 316 419
scaffold18	RepeatMasker	similarity	378052	378201	28.0	+	.	Target "Motif:Tx1-3_PM" 887 1033
scaffold18	RepeatMasker	similarity	421553	421600	22.9	+	.	Target "Motif:Gypsy-76C_CCri-I" 5599 5646
scaffold18	RepeatMasker	similarity	423148	423228	30.9	-	.	Target "Motif:Copia-1_ES-I" 1304 1384
scaffold18	RepeatMasker	similarity	430433	430519	21.1	+	.	Target "Motif:DIRS-4_DR" 224 316
scaffold18	RepeatMasker	similarity	451994	452071	23.1	+	.	Target "Motif:(CAA)n" 1 78
scaffold18	RepeatMasker	similarity	506196	506261	24.2	+	.	Target "Motif:BEL-285_AA-I" 3876 3941
scaffold18	RepeatMasker	similarity	525086	525144	10.2	+	.	Target "Motif:(TCTCTG)n" 5 63
scaffold18	RepeatMasker	similarity	537351	537414	14.1	-	.	Target "Motif:Harbinger-2_LCh" 772 841
scaffold18	RepeatMasker	similarity	537363	537421	16.9	+	.	Target "Motif:DNA6-4_DR" 2115 2173
scaffold18	RepeatMasker	similarity	537375	537464	15.0	-	.	Target "Motif:ERV38_MD-int" 2098 2178
scaffold19	RepeatMasker	similarity	1155	1308	30.1	+	.	Target "Motif:MuDR-2_FO" 1735 1891
scaffold19	RepeatMasker	similarity	49241	49301	21.7	+	.	Target "Motif:Crypton-1_CTe" 5066 5125
scaffold19	RepeatMasker	similarity	49248	49400	24.8	+	.	Target "Motif:(ATG)n" 2 154
scaffold19	RepeatMasker	similarity	66847	66910	6.2	+	.	Target "Motif:Polinton-9_NVi" 392 455
scaffold19	RepeatMasker	similarity	66858	66949	17.4	+	.	Target "Motif:Copia17-NVi_I-int" 898 992
scaffold19	RepeatMasker	similarity	66913	66923	19.1	-	.	Target "Motif:TE-X-4_NVi" 231 316
scaffold19	RepeatMasker	similarity	120792	120916	29.5	-	.	Target "Motif:Gypsy-26_VV-LTR" 1050 1170
scaffold19	RepeatMasker	similarity	170749	170954	30.5	-	.	Target "Motif:EnSpm-17_OS" 5222 5425
scaffold19	RepeatMasker	similarity	170814	170959	29.4	-	.	Target "Motif:Gypsy-15_DRh-I" 5148 5300
scaffold19	RepeatMasker	similarity	198282	198349	19.1	-	.	Target "Motif:Helitron1_VV" 3439 3503
scaffold19	RepeatMasker	similarity	231478	231583	33.3	+	.	Target "Motif:Helitron-2_SMo" 3027 3132
scaffold19	RepeatMasker	similarity	256950	257002	11.3	-	.	Target "Motif:Gypsy-69_PM-I" 5554 5606
scaffold19	RepeatMasker	similarity	274387	274458	15.5	+	.	Target "Motif:Sola1-1_AC" 836 906
scaffold19	RepeatMasker	similarity	274415	274477	9.7	+	.	Target "Motif:Rex1-31_DRe" 3072 3133
scaffold19	RepeatMasker	similarity	322097	322290	17.5	-	.	Target "Motif:Jockey-3_DGri" 3364 3447
scaffold19	RepeatMasker	similarity	322102	322304	22.6	-	.	Target "Motif:Tx1-3_PM" 912 1191
scaffold19	RepeatMasker	similarity	327928	328063	23.1	-	.	Target "Motif:Gypsy-62_BG-LTR" 279 418
scaffold19	RepeatMasker	similarity	379731	379747	14.3	-	.	Target "Motif:RT1" 3151 3174
scaffold19	RepeatMasker	similarity	379748	379760	11.7	-	.	Target "Motif:Ag-Jock-1" 1430 1489
scaffold19	RepeatMasker	similarity	379761	379809	8.2	-	.	Target "Motif:Gypsy8-I_Dpse" 6602 6650
scaffold19	RepeatMasker	similarity	379810	379828	14.3	-	.	Target "Motif:RT1" 3120 3150
scaffold19	RepeatMasker	similarity	389390	389441	17.3	+	.	Target "Motif:Gypsy-4_SCH-I" 2045 2096
scaffold19	RepeatMasker	similarity	389548	389610	25.4	-	.	Target "Motif:Gypsy-6_DEu-I" 424 486
scaffold19	RepeatMasker	similarity	432092	432249	26.4	+	.	Target "Motif:tRNA-1_DRe" 1442 1584
scaffold19	RepeatMasker	similarity	483046	483141	33.5	-	.	Target "Motif:RTAg4" 2083 2288
scaffold19	RepeatMasker	similarity	483142	483211	33.0	-	.	Target "Motif:Jockey-3_DGri" 3262 3382
scaffold19	RepeatMasker	similarity	483212	483297	27.7	-	.	Target "Motif:LTR-2_Mad-I" 384 466
scaffold19	RepeatMasker	similarity	483298	483330	33.0	-	.	Target "Motif:Jockey-3_DGri" 3201 3261
scaffold19	RepeatMasker	similarity	483328	483407	30.0	-	.	Target "Motif:LTR-2_Mad-I" 382 461
scaffold19	RepeatMasker	similarity	483408	483597	33.5	-	.	Target "Motif:RTAg4" 1667 2082
scaffold19	RepeatMasker	similarity	498886	499003	33.9	+	.	Target "Motif:EnSpm-22_CCri" 9352 9469
scaffold20	RepeatMasker	similarity	19582	19633	15.4	-	.	Target "Motif:Ag-Jock-1" 1432 1484
scaffold20	RepeatMasker	similarity	41641	41784	24.9	-	.	Target "Motif:hAT-N4_ALy" 658 822
scaffold20	RepeatMasker	similarity	107652	107701	24.0	+	.	Target "Motif:ATCopia28_I-int" 1416 1465
scaffold20	RepeatMasker	similarity	125532	125579	19.2	-	.	Target "Motif:MuDR-5_SBi" 691 737
scaffold20	RepeatMasker	similarity	210682	210769	25.0	+	.	Target "Motif:Gypsy-49_ATr-I" 534 621
scaffold20	RepeatMasker	similarity	260802	261038	37.1	+	.	Target "Motif:DIRS-4_DR" 211 448
scaffold20	RepeatMasker	similarity	260951	261344	33.3	+	.	Target "Motif:TART_DV" 6975 7323
scaffold20	RepeatMasker	similarity	294477	294532	16.4	+	.	Target "Motif:(TAGG)n" 2 56
scaffold21	RepeatMasker	similarity	13543	13629	21.4	+	.	Target "Motif:EnSpm-N1_T" 472 563
scaffold21	RepeatMasker	similarity	34139	34516	30.9	+	.	Target "Motif:MuDR-N113_OS" 783 1159
scaffold21	RepeatMasker	similarity	38619	38750	30.2	+	.	Target "Motif:(TCTCTG)n" 1 133
scaffold21	RepeatMasker	similarity	38638	38766	24.8	-	.	Target "Motif:Gypsy-13_SMo-LTR" 534 682
scaffold21	RepeatMasker	similarity	39835	39945	26.0	-	.	Target "Motif:Gypsy-13_SMo-LTR" 564 674
scaffold21	RepeatMasker	similarity	48807	48899	22.6	-	.	Target "Motif:hAT-N4_ALy" 701 793
scaffold21	RepeatMasker	similarity	62241	62292	27.9	+	.	Target "Motif:hAT-N4_ALy" 625 801
scaffold21	RepeatMasker	similarity	62293	62413	20.9	-	.	Target "Motif:Gypsy-62_BG-LTR" 296 411
scaffold21	RepeatMasker	similarity	173854	173982	26.4	-	.	Target "Motif:Gypsy-15_DRh-I" 5175 5310
scaffold21	RepeatMasker	similarity	175329	175578	28.4	+	.	Target "Motif:(CGG)n" 1 239
scaffold21	RepeatMasker	similarity	175376	175580	33.2	+	.	Target "Motif:Gypsy18-I_CR" 2647 2845
scaffold21	RepeatMasker	similarity	189160	189206	17.0	-	.	Target "Motif:hAT-N4_ALy" 692 738
scaffold21	RepeatMasker	similarity	196561	196644	21.9	+	.	Target "Motif:Gypsy-37_PSo-I" 730 807
scaffold21	RepeatMasker	similarity	196583	196651	17.4	+	.	Target "Motif:MinoAg1" 1161 1229
scaffold21	RepeatMasker	similarity	196588	196695	21.3	+	.	Target "Motif:Jockey-3_DGri" 3388 3459
scaffold21	RepeatMasker	similarity	225028	225093	15.7	+	.	Target "Motif:piggyBacX-29_CCri" 1128 1187
scaffold21	RepeatMasker	similarity	254747	254880	24.1	+	.	Target "Motif:Gypsy-62_BG-LTR" 293 415
scaffold21	RepeatMasker	similarity	259221	259724	32.2	-	.	Target "Motif:Mariner5_AO" 318 1005
scaffold21	RepeatMasker	similarity	261100	261267	34.8	+	.	Target "Motif:I-5_AO" 1538 1701
scaffold21	RepeatMasker	similarity	352025	352086	13.6	-	.	Target "Motif:DNA9-3_DR" 1169 1227
scaffold21	RepeatMasker	similarity	352039	352108	14.5	+	.	Target "Motif:RNLTR15A2" 1322 1384
scaffold21	RepeatMasker	similarity	409674	409801	27.3	+	.	Target "Motif:5SrRNA-1_BG" 1 128
scaffold21	RepeatMasker	similarity	419053	419089	13.5	+	.	Target "Motif:(CATCG)n" 4 40
scaffold21	RepeatMasker	similarity	455613	455696	20.2	-	.	Target "Motif:hAT-N4_ALy" 706 789
scaffold22	RepeatMasker	similarity	6633	6686	11.1	+	.	Target "Motif:Dada-1_BF" 774 827
scaffold22	RepeatMasker	similarity	62211	62423	36.1	+	.	Target "Motif:(CCA)n" 1 213
scaffold22	RepeatMasker	similarity	62217	62425	36.1	+	.	Target "Motif:EnSpm1_SB" 9741 9940
scaffold22	RepeatMasker	similarity	62527	62590	26.6	-	.	Target "Motif:R1_DPe" 656 719
scaffold22	RepeatMasker	similarity	62534	62797	32.6	-	.	Target "Motif:Copia-8-I_DR" 783 1049
scaffold22	RepeatMasker	similarity	172484	172645	30.8	-	.	Target "Motif:Sat-1_LVa" 174 342
scaffold22	RepeatMasker	similarity	174936	175058	28.0	+	.	Target "Motif:EnSpm-20_SBi" 4864 4984
scaffold22	RepeatMasker	similarity	175308	175367	18.9	+	.	Target "Motif:DIRS-1_ACar" 1154 1214
scaffold22	RepeatMasker	similarity	193574	193727	29.2	+	.	Target "Motif:(CTTG)n" 4 157
scaffold22	RepeatMasker	similarity	280484	280661	31.5	+	.	Target "Motif:(CCG)n" 3 180
scaffold22	RepeatMasker	similarity	285718	285912	34.4	+	.	Target "Motif:hAT-N4_ALy" 647 841
scaffold22	RepeatMasker	similarity	306343	306464	20.2	+	.	Target "Motif:(ATGGTG)n" 1 123
scaffold22	RepeatMasker	similarity	319680	319838	25.2	+	.	Target "Motif:MuDR-9_ZM" 1582 1740
scaffold22	RepeatMasker	similarity	324670	324793	24.8	-	.	Target "Motif:5SrRNA-1_BG" 5 128
scaffold22	RepeatMasker	similarity	334347	334428	17.7	+	.	Target "Motif:RTEX-1_CR" 1146 1225
scaffold22	RepeatMasker	similarity	334396	334524	22.4	+	.	Target "Motif:Gypsy8-I_Dpse" 6501 6626
scaffold22	RepeatMasker	similarity	334431	334521	15.4	+	.	Target "Motif:RTAg4" 2089 2185
scaffold22	RepeatMasker	similarity	334522	334544	23.6	-	.	Target "Motif:Gypsy-149_AA-I" 21 135
scaffold22	RepeatMasker	similarity	357341	357392	21.1	-	.	Target "Motif:ERV-1_SSa-I" 565 616
scaffold22	RepeatMasker	similarity	363457	363521	16.9	-	.	Target "Motif:DNA-3_FV" 233 298
scaffold22	RepeatMasker	similarity	363468	363543	18.4	-	.	Target "Motif:IS3EU-N1_CGi" 2349 2426
scaffold22	RepeatMasker	similarity	403527	403567	9.8	-	.	Target "Motif:hAT-N4_ALy" 719 759
scaffold22	RepeatMasker	similarity	431098	431186	17.2	-	.	Target "Motif:DNA2-10_CGi" 1960 2041
scaffold22	RepeatMasker	similarity	431120	431197	19.2	+	.	Target "Motif:ERV1-1_SSc-I" 392 470
scaffold22	RepeatMasker	similarity	431139	431212	17.6	+	.	Target "Motif:TE-5_CGi" 201 276
scaffold22	RepeatMasker	similarity	453013	453132	28.1	-	.	Target "Motif:EnSpm-1_MN" 859 975
scaffold22	RepeatMasker	similarity	476644	476947	29.9	-	.	Target "Motif:Gypsy-7B_LVa-LTR" 1378 1635
scaffold23	RepeatMasker	similarity	34232	34270	15.4	+	.	Target "Motif:MuDR-40_PI" 904 942
scaffold23	RepeatMasker	similarity	117588	117686	26.8	-	.	Target "Motif:Jockey-3_DPer" 2583 2681
scaffold23	RepeatMasker	similarity	117593	117603	21.0	-	.	Target "Motif:Gypsy-50_GA-LTR" 566 602
scaffold23	RepeatMasker	similarity	117604	117697	16.5	-	.	Target "Motif:RTAg4" 2167 2250
scaffold23	RepeatMasker	similarity	117605	117716	25.2	-	.	Target "Motif:Polinton-2_PBa" 4857 4969
scaffold23	RepeatMasker	similarity	117698	117708	21.0	-	.	Target "Motif:Gypsy-50_GA-LTR" 519 565
scaffold23	RepeatMasker	similarity	127046	127157	26.6	+	.	Target "Motif:CryptonC-5_CCri" 7698 7809
scaffold23	RepeatMasker	similarity	187540	187893	22.2	-	.	Target "Motif:TE-5_EL" 693 1044
scaffold23	RepeatMasker	similarity	188003	188662	24.0	-	.	Target "Motif:TE-5_EL" 3 662
scaffold23	RepeatMasker	similarity	207014	207067	7.4	-	.	Target "Motif:MuDR-1_ECa" 651 711
scaffold23	RepeatMasker	similarity	265627	265710	29.8	+	.	Target "Motif:(CGA)n" 1 84
scaffold23	RepeatMasker	similarity	286823	286909	26.8	+	.	Target "Motif:Gypsy61-I_AG" 4235 4320
scaffold23	RepeatMasker	similarity	339855	339973	30.8	-	.	Target "Motif:Mariner-2_BG" 196 314
scaffold23	RepeatMasker	similarity	368696	369376	30.3	+	.	Target "Motif:EnSpm-35_CCri" 2747 3381
scaffold23	RepeatMasker	similarity	407934	407999	6.1	+	.	Target "Motif:(TTG)n" 1 66
scaffold23	RepeatMasker	similarity	421440	421528	17.9	-	.	Target "Motif:REP-4_PBa" 594 678
scaffold23	RepeatMasker	similarity	421481	421537	15.8	+	.	Target "Motif:Kolobok-N1_AEc" 2956 3013
scaffold23	RepeatMasker	similarity	421496	421537	7.1	+	.	Target "Motif:hAT-21_CPB" 1242 1283
scaffold23	RepeatMasker	similarity	453540	453602	19.7	+	.	Target "Motif:Kolobok-3_Aplcal" 611 673
scaffold24	RepeatMasker	similarity	20685	20735	17.6	+	.	Target "Motif:5SrRNA-1_BG" 79 129
scaffold24	RepeatMasker	similarity	57810	57923	23.4	+	.	Target "Motif:REP-4_PBa" 495 608
scaffold24	RepeatMasker	similarity	57825	57940	21.4	-	.	Target "Motif:REP-4_PBa" 530 645
scaffold24	RepeatMasker	similarity	80648	80873	36.9	+	.	Target "Motif:Gypsy-64_BG-I" 33 249
scaffold24	RepeatMasker	similarity	106890	106967	24.4	-	.	Target "Motif:RTAg4" 1694 1771
scaffold24	RepeatMasker	similarity	106902	107204	23.6	-	.	Target "Motif:Ag-Jock-1" 1212 1466
scaffold24	RepeatMasker	similarity	109565	109638	20.4	+	.	Target "Motif:Gypsy9-SM_I-int" 2973 3042
scaffold24	RepeatMasker	similarity	171226	171321	18.9	+	.	Target "Motif:hAT-N4_ALy" 713 805
scaffold24	RepeatMasker	similarity	192375	192715	2.9	+	.	Target "Motif:(TCTG)n" 1 341
scaffold24	RepeatMasker	similarity	192642	192774	17.5	+	.	Target "Motif:Helitron-N2_DT" 125 253
scaffold24	RepeatMasker	similarity	322261	322319	20.3	+	.	Target "Motif:Gypsy-8_Gav-I" 440 500
scaffold24	RepeatMasker	similarity	358304	358324	10.9	-	.	Target "Motif:DNA4-42B_CGi" 2129 2176
scaffold24	RepeatMasker	similarity	358325	358403	12.8	+	.	Target "Motif:Helitron-N35_CGi" 5435 5512
scaffold24	RepeatMasker	similarity	358345	358406	4.8	+	.	Target "Motif:DNA-11_CGi" 2490 2551
scaffold24	RepeatMasker	similarity	358407	358422	10.9	-	.	Target "Motif:DNA4-42B_CGi" 2086 2128
scaffold24	RepeatMasker	similarity	423637	423728	23.9	-	.	Target "Motif:5SrRNA-1_BG" 34 125
scaffold25	RepeatMasker	similarity	7653	7776	13.6	-	.	Target "Motif:Ag-Jock-1" 1301 1418
scaffold25	RepeatMasker	similarity	7777	7984	25.8	-	.	Target "Motif:RTAg4" 2073 2570
scaffold25	RepeatMasker	similarity	64588	64645	22.4	+	.	Target "Motif:DASIA-2" 402 460
scaffold25	RepeatMasker	similarity	72543	72882	35.0	+	.	Target "Motif:Harbinger-70_CCri" 3437 3776
scaffold25	RepeatMasker	similarity	93825	93894	23.2	+	.	Target "Motif:(TAGG)n" 2 70
scaffold25	RepeatMasker	similarity	95957	96020	26.6	-	.	Target "Motif:ISL2EU-1_HM" 1949 2012
scaffold25	RepeatMasker	similarity	100856	100958	20.4	+	.	Target "Motif:Gypsy-78_MLP-I" 11713 11804
scaffold25	RepeatMasker	similarity	120638	120687	22.0	+	.	Target "Motif:BEL-76_AA-I" 1118 1167
scaffold25	RepeatMasker	similarity	157750	157801	11.8	-	.	Target "Motif:Z-REP" 4442 4492
scaffold25	RepeatMasker	similarity	157757	157801	8.9	+	.	Target "Motif:hAT-N70_DR" 590 634
scaffold25	RepeatMasker	similarity	157763	157819	11.2	-	.	Target "Motif:Gypsy-16_PBa-LTR" 875 928
scaffold25	RepeatMasker	similarity	157802	157812	17.9	+	.	Target "Motif:Zisupton-6_DR" 1152 1207
scaffold25	RepeatMasker	similarity	158674	158773	19.3	-	.	Target "Motif:Copia-82_CCri-I" 328 428
scaffold25	RepeatMasker	similarity	163483	163540	23.2	-	.	Target "Motif:Gypsy-17_CFl-I" 856 911
scaffold25	RepeatMasker	similarity	186298	186374	31.2	+	.	Target "Motif:EnSpm-18_CCri" 1152 1228
scaffold25	RepeatMasker	similarity	201724	201769	15.2	+	.	Target "Motif:Gypsy-25_PMar-I" 3984 4034
scaffold25	RepeatMasker	similarity	210624	210688	23.8	+	.	Target "Motif:Gypsy-25_PMar-I" 4317 4380
scaffold25	RepeatMasker	similarity	302231	302289	13.6	-	.	Target "Motif:Ag-Jock-1" 1296 1354
scaffold25	RepeatMasker	similarity	302290	302300	18.8	-	.	Target "Motif:RTAg4" 2149 2217
scaffold25	RepeatMasker	similarity	350725	350847	24.4	-	.	Target "Motif:5SrRNA-1_BG" 6 128
scaffold25	RepeatMasker	similarity	357205	357392	30.8	-	.	Target "Motif:hAT-N4_ALy" 660 844
scaffold25	RepeatMasker	similarity	385417	385485	21.7	-	.	Target "Motif:EnSpm-N1_T" 468 536
scaffold25	RepeatMasker	similarity	409368	409576	32.7	-	.	Target "Motif:Hop" 2317 2527
scaffold25	RepeatMasker	similarity	409878	410320	33.0	-	.	Target "Motif:MuDR-1_FO" 1571 2019
scaffold25	RepeatMasker	similarity	410380	410759	30.9	-	.	Target "Motif:MuDR-2_FO" 568 981
scaffold26	RepeatMasker	similarity	5689	5790	24.0	+	.	Target "Motif:Gypsy-33_SB-I" 4303 4401
scaffold26	RepeatMasker	similarity	51455	51695	33.9	+	.	Target "Motif:EnSpm-20_CCri" 2193 2433
scaffold26	RepeatMasker	similarity	122529	122567	10.8	+	.	Target "Motif:Copia5-PTR_I-int" 2564 2600
scaffold26	RepeatMasker	similarity	183670	183740	26.8	-	.	Target "Motif:LitSINE1" 1 71
scaffold26	RepeatMasker	similarity	211002	211087	13.2	-	.	Target "Motif:LTR5_DR" 652 740
scaffold26	RepeatMasker	similarity	322002	322040	12.8	-	.	Target "Motif:LatiHarb1-N1" 631 669
scaffold26	RepeatMasker	similarity	353546	353648	26.3	+	.	Target "Motif:TE-3_LVa" 796 894
scaffold26	RepeatMasker	similarity	369655	369779	28.2	+	.	Target "Motif:MuDR-3_CCri" 1827 1951
scaffold26	RepeatMasker	similarity	370064	370250	25.1	+	.	Target "Motif:MuDR-3_CCri" 2206 2392
scaffold26	RepeatMasker	similarity	406069	406147	18.4	-	.	Target "Motif:TE-8_CGi" 413 489
scaffold27	RepeatMasker	similarity	19780	19825	19.6	+	.	Target "Motif:Tx1-5_BF" 2407 2452
scaffold27	RepeatMasker	similarity	54442	54502	12.1	+	.	Target "Motif:ATCopia28_I-int" 1411 1468
scaffold27	RepeatMasker	similarity	64824	64958	23.3	+	.	Target "Motif:(AATTG)n" 1 136
scaffold27	RepeatMasker	similarity	75950	76020	18.3	+	.	Target "Motif:hAT-N4_ALy" 710 780
scaffold27	RepeatMasker	similarity	136410	136483	19.8	+	.	Target "Motif:hAT-N4_ALy" 685 796
scaffold27	RepeatMasker	similarity	140655	140739	14.5	+	.	Target "Motif:(CCTA)n" 2 85
scaffold27	RepeatMasker	similarity	157038	157104	22.4	+	.	Target "Motif:EnSpm-17_HM" 2981 3047
scaffold27	RepeatMasker	similarity	160108	160146	15.4	+	.	Target "Motif:Gypsy-34_Adi-I" 2865 2903
scaffold27	RepeatMasker	similarity	160116	160158	11.6	-	.	Target "Motif:EnSpm-N2_TA" 4773 4815
scaffold27	RepeatMasker	similarity	227960	228101	26.3	-	.	Target "Motif:EnSpm-N36B_DR" 2982 3125
scaffold27	RepeatMasker	similarity	273796	273980	31.5	-	.	Target "Motif:I-5_AO" 4800 4983
scaffold27	RepeatMasker	similarity	337910	338182	30.2	+	.	Target "Motif:RT1" 3078 3357
scaffold27	RepeatMasker	similarity	337977	338245	29.3	-	.	Target "Motif:Harbinger2N_TP" 734 1005
scaffold27	RepeatMasker	similarity	338183	338214	28.5	+	.	Target "Motif:Ag-Jock-1" 1226 1494
scaffold27	RepeatMasker	similarity	371549	371641	14.5	+	.	Target "Motif:Gypsy-14_DAn-I" 15 88
scaffold28	RepeatMasker	similarity	825	906	17.5	-	.	Target "Motif:CeRep54" 3 92
scaffold28	RepeatMasker	similarity	32870	32906	13.5	-	.	Target "Motif:ERV2-1_Mim-I" 3948 3984
scaffold28	RepeatMasker	similarity	50944	50994	21.6	+	.	Target "Motif:Copia-2-I_AN" 2948 2998
scaffold28	RepeatMasker	similarity	74763	74826	17.2	+	.	Target "Motif:Gypsy-1_AC-I" 814 878
scaffold28	RepeatMasker	similarity	87344	87440	22.7	-	.	Target "Motif:Sola3-1_CapOwc" 3054 3153
scaffold28	RepeatMasker	similarity	227348	227439	15.2	+	.	Target "Motif:ROO_I-int" 628 730
scaffold28	RepeatMasker	similarity	227374	227440	11.6	+	.	Target "Motif:Gypsy8-I_Dpse" 6590 6650
scaffold28	RepeatMasker	similarity	267856	267979	22.6	+	.	Target "Motif:Gypsy1-2-LTR_Lch" 401 520
scaffold28	RepeatMasker	similarity	303984	304034	16.0	+	.	Target "Motif:RTAg4" 2512 2561
scaffold28	RepeatMasker	similarity	319714	319773	23.3	-	.	Target "Motif:ATCopia24I" 2774 2833
scaffold28	RepeatMasker	similarity	341724	341777	20.4	+	.	Target "Motif:Gypsy57-I_AG" 339 395
scaffold28	RepeatMasker	similarity	341739	341813	17.3	+	.	Target "Motif:hAT-10_XT" 955 1040
scaffold29	RepeatMasker	similarity	58659	58707	16.3	-	.	Target "Motif:Polinton-1_DGr" 5089 5137
scaffold29	RepeatMasker	similarity	58672	58717	13.0	-	.	Target "Motif:DNA6-6_DR" 9917 9962
scaffold29	RepeatMasker	similarity	70611	70673	20.1	-	.	Target "Motif:L1-64_DR" 3396 3455
scaffold29	RepeatMasker	similarity	124439	124510	19.4	-	.	Target "Motif:HAL1-2a_MD" 2391 2464
scaffold29	RepeatMasker	similarity	127485	127609	27.4	+	.	Target "Motif:5SrRNA-1_BG" 5 129
scaffold29	RepeatMasker	similarity	161235	161345	20.9	-	.	Target "Motif:Zisupton-6_DR" 8655 8764
scaffold29	RepeatMasker	similarity	161260	161350	13.2	-	.	Target "Motif:EnSpm1_HV" 9290 9383
scaffold29	RepeatMasker	similarity	161274	161364	18.7	-	.	Target "Motif:P-30_HM" 4408 4498
scaffold29	RepeatMasker	similarity	168735	168813	24.1	+	.	Target "Motif:Helitron-1_OL" 5755 5829
scaffold29	RepeatMasker	similarity	171807	171920	15.6	+	.	Target "Motif:RLTR31D_MM" 71 180
scaffold29	RepeatMasker	similarity	171829	171922	9.6	-	.	Target "Motif:Ginger1-1_AC" 475 573
scaffold29	RepeatMasker	similarity	171838	171937	18.0	-	.	Target "Motif:TE7-1_FV" 138 237
scaffold29	RepeatMasker	similarity	194374	194472	24.0	+	.	Target "Motif:Copia-7_ES-I" 3330 3425
scaffold29	RepeatMasker	similarity	194473	194497	30.6	+	.	Target "Motif:Ag-Jock-1" 1326 1449
scaffold29	RepeatMasker	similarity	222301	222380	26.6	+	.	Target "Motif:Gypsy-1_AC-I" 838 918
scaffold29	RepeatMasker	similarity	248251	248347	23.9	-	.	Target "Motif:RTEX-1_CR" 1210 1305
scaffold29	RepeatMasker	similarity	286834	287043	33.9	-	.	Target "Motif:RTAg4" 1688 1889
scaffold29	RepeatMasker	similarity	295492	295617	25.6	-	.	Target "Motif:Copia-52_ZM-I" 2555 2679
scaffold29	RepeatMasker	similarity	343515	343586	25.0	+	.	Target "Motif:hAT-N4_ALy" 728 799
scaffold29	RepeatMasker	similarity	364173	364349	26.0	+	.	Target "Motif:TART_DV" 7037 7195
scaffold30	RepeatMasker	similarity	12986	13111	22.1	-	.	Target "Motif:Sola3-1_CapOwc" 3087 3218
scaffold30	RepeatMasker	similarity	13304	13438	28.8	-	.	Target "Motif:hAT-N4_ALy" 665 796
scaffold30	RepeatMasker	similarity	28590	28682	23.6	+	.	Target "Motif:hAT-14_DR" 2569 2662
scaffold30	RepeatMasker	similarity	33808	33844	5.4	-	.	Target "Motif:Gypsy-13_SMo-LTR" 682 718
scaffold30	RepeatMasker	similarity	42552	42624	19.2	-	.	Target "Motif:Jockey-3_DPer" 6479 6551
scaffold30	RepeatMasker	similarity	42570	42631	16.1	-	.	Target "Motif:Tx1-3_PM" 953 1014
scaffold30	RepeatMasker	similarity	42613	42707	22.3	-	.	Target "Motif:Polinton-2_NV" 14992 15087
scaffold30	RepeatMasker	similarity	173716	173884	26.0	+	.	Target "Motif:(GCTG)n" 2 172
scaffold30	RepeatMasker	similarity	173808	173897	29.2	+	.	Target "Motif:(TTGG)n" 2 90
scaffold30	RepeatMasker	similarity	267935	268076	31.2	-	.	Target "Motif:hAT-N4_ALy" 720 860
scaffold30	RepeatMasker	similarity	268077	268109	6.1	+	.	Target "Motif:CR1-119_AAe" 470 502
scaffold30	RepeatMasker	similarity	268091	268125	8.6	+	.	Target "Motif:Copia-1_CMe-I" 653 687
scaffold30	RepeatMasker	similarity	268110	268125	22.4	-	.	Target "Motif:MuDR1_ZM" 6065 6113
scaffold30	RepeatMasker	similarity	268126	268167	31.2	-	.	Target "Motif:hAT-N4_ALy" 677 719
scaffold30	RepeatMasker	similarity	319232	319291	10.2	-	.	Target "Motif:TE-3_LVa" 825 883
scaffold30	RepeatMasker	similarity	364000	364855	33.1	-	.	Target "Motif:Gypsy-1-I_AF" 5044 5911
scaffold30	RepeatMasker	similarity	364881	364891	6.8	+	.	Target "Motif:CryptonV-N1B_EL" 244 344
scaffold30	RepeatMasker	similarity	364892	364968	0.0	-	.	Target "Motif:Coprina_Cc1" 5 81
scaffold31	RepeatMasker	similarity	980	1077	16.7	+	.	Target "Motif:ERV1-1_SSc-I" 358 453
scaffold31	RepeatMasker	similarity	1000	1091	15.2	+	.	Target "Motif:hAT-N48B_DR" 1628 1719
scaffold31	RepeatMasker	similarity	1035	1099	18.5	+	.	Target "Motif:Copia17-NVi_I-int" 921 985
scaffold31	RepeatMasker	similarity	74063	74075	25.9	-	.	Target "Motif:L2-2_NVi" 344 401
scaffold31	RepeatMasker	similarity	74076	74086	28.0	+	.	Target "Motif:CryptonH-4_HM" 6836 6930
scaffold31	RepeatMasker	similarity	74087	74168	20.7	+	.	Target "Motif:hAT-N4_ALy" 716 797
scaffold31	RepeatMasker	similarity	74169	74179	25.9	-	.	Target "Motif:L2-2_NVi" 282 343
scaffold31	RepeatMasker	similarity	101423	101484	19.4	-	.	Target "Motif:Sola1-1_AC" 1013 1075
scaffold31	RepeatMasker	similarity	126206	126337	28.7	-	.	Target "Motif:DIRS-1C_CPB" 1090 1218
scaffold31	RepeatMasker	similarity	126242	126421	32.8	+	.	Target "Motif:(CAGAGA)n" 1 177
scaffold31	RepeatMasker	similarity	224628	224717	29.2	+	.	Target "Motif:TC4" 231 321
scaffold31	RepeatMasker	similarity	224797	224815	29.5	+	.	Target "Motif:TC4" 231 318
scaffold31	RepeatMasker	similarity	224816	224883	32.4	+	.	Target "Motif:SINE2-1_LMi" 18 85
scaffold31	RepeatMasker	similarity	272282	272360	25.4	-	.	Target "Motif:KolobokH-1_RIr" 4838 4912
scaffold31	RepeatMasker	similarity	291327	291451	27.1	+	.	Target "Motif:(TAGG)n" 4 126
scaffold31	RepeatMasker	similarity	294127	294176	14.0	+	.	Target "Motif:Copia-55_PPe-I" 3356 3408
scaffold31	RepeatMasker	similarity	298637	298726	22.7	+	.	Target "Motif:(TAGG)n" 4 91
scaffold31	RepeatMasker	similarity	334625	334702	27.3	+	.	Target "Motif:Gypsy-6_BM-I" 58 134
scaffold31	RepeatMasker	similarity	343251	343286	13.9	+	.	Target "Motif:SFV1-8_Gav-I" 3077 3112
scaffold31	RepeatMasker	similarity	356679	356753	18.9	+	.	Target "Motif:RLG_scDEL_1_2-I" 768 842
scaffold31	RepeatMasker	similarity	356681	356764	23.2	-	.	Target "Motif:Gypsy-40B_CCri-I" 6197 6280
scaffold32	RepeatMasker	similarity	82362	82498	36.5	+	.	Target "Motif:(CAGC)n" 1 137
scaffold32	RepeatMasker	similarity	131283	131376	33.0	+	.	Target "Motif:MuDr-1_HM" 2939 3032
scaffold32	RepeatMasker	similarity	153629	153693	16.7	+	.	Target "Motif:EnSpm-12_CCri" 2491 2553
scaffold32	RepeatMasker	similarity	170541	170597	22.7	-	.	Target "Motif:Gypsy6-VV_I-int" 5 58
scaffold32	RepeatMasker	similarity	206777	206821	20.0	-	.	Target "Motif:Copia-11_LH-I" 1089 1133
scaffold32	RepeatMasker	similarity	206821	206867	23.4	+	.	Target "Motif:Copia-5_PSo-I" 1844 1890
scaffold32	RepeatMasker	similarity	208499	208561	22.6	+	.	Target "Motif:R2-1_TSP" 3023 3085
scaffold32	RepeatMasker	similarity	218751	218816	22.2	+	.	Target "Motif:XMTX1_I-int" 1962 2027
scaffold32	RepeatMasker	similarity	239667	239718	19.2	+	.	Target "Motif:Helitron-N3_CGi" 2487 2540
scaffold32	RepeatMasker	similarity	241847	241916	21.7	+	.	Target "Motif:Gypsy-39_AA-I" 762 834
scaffold32	RepeatMasker	similarity	246679	246742	31.2	+	.	Target "Motif:Gypsy-29_CT-I" 6080 6143
scaffold32	RepeatMasker	similarity	289080	289120	10.3	+	.	Target "Motif:Gypsy-15_SSa-I" 4547 4585
scaffold32	RepeatMasker	similarity	298130	298169	17.5	-	.	Target "Motif:HARB-3_ALy" 1927 1966
scaffold32	RepeatMasker	similarity	312105	312157	20.8	-	.	Target "Motif:CACTA-1_Ccinerea" 1183 1235
scaffold32	RepeatMasker	similarity	312169	312249	25.9	-	.	Target "Motif:Copia-7_ES-I" 3343 3423
scaffold32	RepeatMasker	similarity	320482	320531	16.0	-	.	Target "Motif:L1-11_DR" 6445 6494
scaffold33	RepeatMasker	similarity	10029	10077	18.4	-	.	Target "Motif:ATCopia24I" 2763 2811
scaffold33	RepeatMasker	similarity	10038	10079	11.9	-	.	Target "Motif:Gypsy61-I_AG" 4231 4272
scaffold33	RepeatMasker	similarity	10044	10099	23.2	+	.	Target "Motif:CACTA_LP" 3081 3136
scaffold33	RepeatMasker	similarity	121262	121333	25.0	-	.	Target "Motif:Polinton-2A_NV" 13780 13851
scaffold33	RepeatMasker	similarity	138716	138806	27.8	-	.	Target "Motif:Copia-39_NN-I" 259 352
scaffold33	RepeatMasker	similarity	145300	145337	7.9	+	.	Target "Motif:hAT-N4_ALy" 709 747
scaffold33	RepeatMasker	similarity	173104	173189	21.2	-	.	Target "Motif:Jockey-6_DK" 463 550
scaffold33	RepeatMasker	similarity	173124	173217	12.9	-	.	Target "Motif:Gypsy8-I_Dpse" 6552 6649
scaffold33	RepeatMasker	similarity	191543	191707	31.6	+	.	Target "Motif:Jockey-3_DPer" 6480 6644
scaffold33	RepeatMasker	similarity	238457	238495	12.8	-	.	Target "Motif:Gypsy-1_CMe-I" 8729 8767
scaffold33	RepeatMasker	similarity	238464	238499	2.8	+	.	Target "Motif:Gypsy-9-I_CR" 10862 10897
scaffold33	RepeatMasker	similarity	256682	256736	21.8	+	.	Target "Motif:EnSpm-4_HM" 1203 1257
scaffold33	RepeatMasker	similarity	256690	256757	25.0	+	.	Target "Motif:6kbHsap" 4133 4200
scaffold33	RepeatMasker	similarity	275164	275360	25.0	+	.	Target "Motif:Tx1-3_PM" 876 1071
scaffold33	RepeatMasker	similarity	275167	275189	24.6	+	.	Target "Motif:RTAg4" 2061 2202
scaffold33	RepeatMasker	similarity	275190	275381	24.1	+	.	Target "Motif:Ag-Jock-1" 1244 1447
scaffold33	RepeatMasker	similarity	275382	275393	24.6	+	.	Target "Motif:RTAg4" 2203 2291
scaffold33	RepeatMasker	similarity	323257	323317	21.3	+	.	Target "Motif:REP-1_OS" 2 62
scaffold33	RepeatMasker	similarity	345643	345710	23.5	-	.	Target "Motif:EnSpm-N10_DR" 7142 7214
scaffold34	RepeatMasker	similarity	4794	4896	25.3	+	.	Target "Motif:R1_DYa" 741 839
scaffold34	RepeatMasker	similarity	4813	4907	15.6	-	.	Target "Motif:RTAg4" 1709 1797
scaffold34	RepeatMasker	similarity	9440	9459	16.8	+	.	Target "Motif:Polinton-3_PBa" 10469 10497
scaffold34	RepeatMasker	similarity	9460	9531	6.9	-	.	Target "Motif:HARB-6_ALy" 218 290
scaffold34	RepeatMasker	similarity	9532	9596	16.8	+	.	Target "Motif:Polinton-3_PBa" 10498 10599
scaffold34	RepeatMasker	similarity	39293	39381	21.3	+	.	Target "Motif:(GCTG)n" 1 89
scaffold34	RepeatMasker	similarity	83142	83197	19.6	+	.	Target "Motif:Gypsy37-I_AG" 442 497
scaffold34	RepeatMasker	similarity	93514	93595	16.1	+	.	Target "Motif:(CAGC)n" 3 84
scaffold34	RepeatMasker	similarity	168359	168485	29.4	-	.	Target "Motif:Utopia-3_PCa" 849 975
scaffold34	RepeatMasker	similarity	168368	168595	26.7	+	.	Target "Motif:Gypsy-23_DEl-I" 6915 7113
scaffold34	RepeatMasker	similarity	168449	168626	31.4	+	.	Target "Motif:Jockey-3_DGri" 3211 3382
scaffold34	RepeatMasker	similarity	186670	186833	28.7	-	.	Target "Motif:MuDR-2_FO" 645 815
scaffold34	RepeatMasker	similarity	247454	247559	25.7	+	.	Target "Motif:IS3EU-4_DR" 14041 14149
scaffold34	RepeatMasker	similarity	247474	247560	15.3	-	.	Target "Motif:Mariner-N22_AG" 109 194
scaffold34	RepeatMasker	similarity	247509	247594	13.2	+	.	Target "Motif:Mariner-N39_HSal" 608 695
scaffold34	RepeatMasker	similarity	274257	274417	20.9	-	.	Target "Motif:Utopia-2_PU" 5358 5535
scaffold34	RepeatMasker	similarity	324344	324513	30.7	+	.	Target "Motif:(GCTG)n" 1 167
scaffold35	RepeatMasker	similarity	2845	2906	12.9	-	.	Target "Motif:RLTR20C1_MM" 418 481
scaffold35	RepeatMasker	similarity	2850	2922	21.9	+	.	Target "Motif:Sola1-1_AC" 957 1030
scaffold35	RepeatMasker	similarity	2858	2933	19.0	-	.	Target "Motif:hAT-42_Lch" 912 980
scaffold35	RepeatMasker	similarity	89663	89726	17.2	+	.	Target "Motif:Tx1-5_PM" 1008 1075
scaffold35	RepeatMasker	similarity	89695	89737	9.3	+	.	Target "Motif:Copia2-I_CR" 1690 1732
scaffold35	RepeatMasker	similarity	175917	175980	17.2	-	.	Target "Motif:Gypsy-8_ACe-LTR" 1495 1558
scaffold35	RepeatMasker	similarity	175920	175990	18.9	+	.	Target "Motif:Gypsy82-LTR_Dr" 652 720
scaffold35	RepeatMasker	similarity	175934	176014	21.5	-	.	Target "Motif:DNA-N43_DR" 518 596
scaffold35	RepeatMasker	similarity	192469	192630	26.4	-	.	Target "Motif:L1-65_ACar" 6425 6577
scaffold35	RepeatMasker	similarity	201282	201340	20.3	-	.	Target "Motif:RTEX-3_SSa" 2978 3036
scaffold35	RepeatMasker	similarity	201292	201355	9.4	+	.	Target "Motif:Sola1-2_AC" 2831 2894
scaffold35	RepeatMasker	similarity	201303	201377	17.6	+	.	Target "Motif:EnSpm-9_DR" 940 1014
scaffold35	RepeatMasker	similarity	246036	246087	6.4	-	.	Target "Motif:Gypsy-50_GA-LTR" 543 584
scaffold35	RepeatMasker	similarity	246088	246103	22.1	-	.	Target "Motif:Tx1-3_PM" 924 991
scaffold35	RepeatMasker	similarity	313902	314011	20.2	+	.	Target "Motif:tRNA-1_DRe" 641 736
scaffold36	RepeatMasker	similarity	1357	1908	38.3	-	.	Target "Motif:PYRET_I-int" 2914 3465
scaffold36	RepeatMasker	similarity	94050	94130	28.8	+	.	Target "Motif:Gypsy-28_ADe-I" 1967 2047
scaffold36	RepeatMasker	similarity	170551	170674	30.6	+	.	Target "Motif:EnSpm-9_OS" 8067 8190
scaffold36	RepeatMasker	similarity	170565	170744	37.2	+	.	Target "Motif:(CAA)n" 1 180
scaffold36	RepeatMasker	similarity	170745	170759	30.4	-	.	Target "Motif:Harbinger2N_TP" 769 903
scaffold36	RepeatMasker	similarity	223398	223480	20.2	+	.	Target "Motif:Tigger9a" 638 723
scaffold36	RepeatMasker	similarity	244866	244994	31.5	+	.	Target "Motif:5SrRNA-1_BG" 5 131
scaffold36	RepeatMasker	similarity	244934	245003	25.7	+	.	Target "Motif:L1-10_PI" 6915 6985
scaffold36	RepeatMasker	similarity	294957	295004	12.5	-	.	Target "Motif:hAT-N4_ALy" 724 771
scaffold36	RepeatMasker	similarity	299107	299187	16.9	-	.	Target "Motif:LTR2C_Opr" 295 366
scaffold36	RepeatMasker	similarity	299132	299192	11.7	+	.	Target "Motif:DNA9TA1_DR" 2064 2123
scaffold36	RepeatMasker	similarity	299148	299193	6.5	-	.	Target "Motif:Mariner-18_HSal" 358 403
scaffold37	RepeatMasker	similarity	4009	4082	11.0	-	.	Target "Motif:Gypsy3-LTR_AP" 19 91
scaffold37	RepeatMasker	similarity	4026	4094	21.7	+	.	Target "Motif:DNA8-9_DR" 763 831
scaffold37	RepeatMasker	similarity	70881	70965	30.9	-	.	Target "Motif:SINE2-1_LMi" 18 107
scaffold37	RepeatMasker	similarity	139981	140016	11.1	-	.	Target "Motif:Gypsy-57_AA-I" 3841 3876
scaffold37	RepeatMasker	similarity	189830	189903	19.4	+	.	Target "Motif:TE-X-1_NVi" 4692 4766
scaffold37	RepeatMasker	similarity	238212	238334	23.7	-	.	Target "Motif:RTAg4" 2009 2133
scaffold37	RepeatMasker	similarity	293796	293915	25.0	-	.	Target "Motif:SKIPPY_I-int" 5744 5863
scaffold37	RepeatMasker	similarity	294053	295317	35.7	-	.	Target "Motif:PYRET_I-int" 4266 5996
scaffold37	RepeatMasker	similarity	295499	296927	34.0	-	.	Target "Motif:SKIPPY_I-int" 2829 4692
scaffold37	RepeatMasker	similarity	297041	297345	40.8	-	.	Target "Motif:SKIPPY_I-int" 2303 2607
scaffold37	RepeatMasker	similarity	298395	298808	33.1	-	.	Target "Motif:SKIPPY_I-int" 712 1126
scaffold37	RepeatMasker	similarity	300667	300726	13.6	+	.	Target "Motif:Copia-1_MPA-LTR" 250 308
scaffold38	RepeatMasker	similarity	81194	81246	11.5	-	.	Target "Motif:Copia-7_ES-I" 3306 3358
scaffold38	RepeatMasker	similarity	132959	133035	21.3	-	.	Target "Motif:Dada-1_BF" 897 975
scaffold38	RepeatMasker	similarity	132997	133057	16.4	+	.	Target "Motif:ISL2EU-1_CFl" 471 535
scaffold38	RepeatMasker	similarity	153153	153248	8.3	+	.	Target "Motif:(TTC)n" 3 98
scaffold38	RepeatMasker	similarity	156551	156670	33.3	+	.	Target "Motif:Ag-Jock-1" 1313 1432
scaffold38	RepeatMasker	similarity	156671	156685	27.8	+	.	Target "Motif:Tx1-3_PM" 883 1017
scaffold38	RepeatMasker	similarity	187032	187177	30.8	+	.	Target "Motif:(CGA)n" 3 148
scaffold38	RepeatMasker	similarity	257172	257193	23.6	+	.	Target "Motif:Gypsy-23_DEl-I" 6810 6941
scaffold38	RepeatMasker	similarity	257194	257385	17.9	+	.	Target "Motif:RTAg4" 2076 2261
scaffold38	RepeatMasker	similarity	257209	257417	20.3	+	.	Target "Motif:Jockey-6_DK" 394 572
scaffold38	RepeatMasker	similarity	275745	275798	11.1	+	.	Target "Motif:Merlin-1_DR" 7466 7520
scaffold39	RepeatMasker	similarity	34865	34998	29.0	-	.	Target "Motif:Copia-33_GM-I" 640 767
scaffold39	RepeatMasker	similarity	54260	54350	25.0	+	.	Target "Motif:(CGA)n" 1 91
scaffold39	RepeatMasker	similarity	56221	56315	6.3	+	.	Target "Motif:TE-5_SSa" 2930 3026
scaffold39	RepeatMasker	similarity	56243	56324	6.1	+	.	Target "Motif:Gypsy82-LTR_Dr" 661 742
scaffold39	RepeatMasker	similarity	56256	56325	1.4	+	.	Target "Motif:RLTR20A4" 436 504
scaffold39	RepeatMasker	similarity	56262	56340	13.9	-	.	Target "Motif:EnSpm-N46_DR" 2190 2269
scaffold39	RepeatMasker	similarity	61865	61876	32.8	+	.	Target "Motif:EnSpm-8_DR" 1198 1304
scaffold39	RepeatMasker	similarity	61877	61975	16.3	-	.	Target "Motif:DNA7-N1_DR" 9251 9348
scaffold39	RepeatMasker	similarity	61902	61985	22.6	-	.	Target "Motif:Ginger1-5_HM" 3649 3732
scaffold39	RepeatMasker	similarity	61986	62013	26.5	+	.	Target "Motif:Sola1-1_AC" 943 1049
scaffold39	RepeatMasker	similarity	64847	64925	23.1	-	.	Target "Motif:MarinerL-1_CR" 1447 1524
scaffold39	RepeatMasker	similarity	64857	64953	23.9	+	.	Target "Motif:R1_DPs" 722 823
scaffold39	RepeatMasker	similarity	64926	64940	24.7	-	.	Target "Motif:Ag-Jock-1" 1356 1454
scaffold39	RepeatMasker	similarity	95254	95363	22.2	+	.	Target "Motif:(CGG)n" 1 108
scaffold39	RepeatMasker	similarity	95532	95564	23.8	-	.	Target "Motif:RTAg4" 2029 2278
scaffold39	RepeatMasker	similarity	95574	95670	11.1	-	.	Target "Motif:Gypsy-50_GA-LTR" 508 601
scaffold39	RepeatMasker	similarity	95671	95727	12.9	-	.	Target "Motif:Ag-Jock-1" 1230 1344
scaffold39	RepeatMasker	similarity	104738	104817	23.7	+	.	Target "Motif:(GGCTG)n" 4 83
scaffold39	RepeatMasker	similarity	105871	105915	8.9	+	.	Target "Motif:Utopia-2_PU" 5063 5107
scaffold39	RepeatMasker	similarity	143022	143068	10.6	-	.	Target "Motif:CEREBA_HV-int" 1460 1506
scaffold39	RepeatMasker	similarity	204658	204715	20.7	-	.	Target "Motif:hAT-N4_ALy" 718 775
scaffold39	RepeatMasker	similarity	223274	223320	6.4	-	.	Target "Motif:hAT-N4_ALy" 754 801
scaffold39	RepeatMasker	similarity	223285	223333	10.4	-	.	Target "Motif:Gypsy14-LTR_Dpse" 119 166
scaffold39	RepeatMasker	similarity	274627	274663	8.1	-	.	Target "Motif:CFT1-LTR" 97 133
scaffold40	RepeatMasker	similarity	106880	106937	19.0	+	.	Target "Motif:hAT-12_ATr" 2420 2478
scaffold40	RepeatMasker	similarity	140643	140716	20.6	+	.	Target "Motif:RTAg4" 2110 2182
scaffold40	RepeatMasker	similarity	153467	153526	0.0	+	.	Target "Motif:(GCTG)n" 1 60
scaffold40	RepeatMasker	similarity	160720	160867	23.5	-	.	Target "Motif:Tx1-3_PM" 944 1074
scaffold40	RepeatMasker	similarity	187354	187484	30.6	-	.	Target "Motif:Tx1-5_PM" 1135 1253
scaffold40	RepeatMasker	similarity	188766	188866	33.7	-	.	Target "Motif:Gypsy8-I_Dpse" 6551 6651
scaffold40	RepeatMasker	similarity	214306	214502	27.1	+	.	Target "Motif:(CAGC)n" 2 179
scaffold41	RepeatMasker	similarity	5369	5492	26.6	+	.	Target "Motif:Copia-58_BG-I" 141 267
scaffold41	RepeatMasker	similarity	17972	17994	26.4	-	.	Target "Motif:RTAg3" 1978 2057
scaffold41	RepeatMasker	similarity	17995	18138	14.6	-	.	Target "Motif:Jockey-6_DK" 407 537
scaffold41	RepeatMasker	similarity	17996	18166	22.2	+	.	Target "Motif:(CTG)n" 3 173
scaffold41	RepeatMasker	similarity	18139	18163	26.4	-	.	Target "Motif:RTAg3" 1882 1977
scaffold41	RepeatMasker	similarity	18706	18946	25.5	-	.	Target "Motif:TART_DV" 11386 11508
scaffold41	RepeatMasker	similarity	18817	18972	27.0	-	.	Target "Motif:Tx1-3_PM" 901 1056
scaffold41	RepeatMasker	similarity	19541	19557	19.1	-	.	Target "Motif:Ag-Jock-1" 1361 1410
scaffold41	RepeatMasker	similarity	19558	19623	16.7	-	.	Target "Motif:RTAg3" 1732 1797
scaffold41	RepeatMasker	similarity	44578	44657	20.5	-	.	Target "Motif:R1_DYa" 644 722
scaffold41	RepeatMasker	similarity	91524	91580	15.8	-	.	Target "Motif:hAT-N4_ALy" 713 769
scaffold41	RepeatMasker	similarity	91581	91599	26.3	-	.	Target "Motif:Copia-42_SB-I" 8467 8542
scaffold41	RepeatMasker	similarity	128746	128913	25.6	-	.	Target "Motif:Copia-1_ST-LTR" 2656 2827
scaffold41	RepeatMasker	similarity	129008	129084	19.7	-	.	Target "Motif:Copia-1_ST-LTR" 2500 2576
scaffold41	RepeatMasker	similarity	129084	129203	31.1	+	.	Target "Motif:EnSpm-7_STu" 7184 7302
scaffold41	RepeatMasker	similarity	211458	211508	13.7	+	.	Target "Motif:hAT-N4_ALy" 733 783
scaffold41	RepeatMasker	similarity	211474	211527	14.8	-	.	Target "Motif:CACTA-1_Ccinerea" 1414 1467
scaffold41	RepeatMasker	similarity	251227	251307	22.2	-	.	Target "Motif:ATENSPM5" 5060 5141
scaffold42	RepeatMasker	similarity	17356	17516	23.7	-	.	Target "Motif:U2_sat" 22 181
scaffold42	RepeatMasker	similarity	17467	17548	21.9	+	.	Target "Motif:REP-1_ZM" 31 113
scaffold42	RepeatMasker	similarity	47009	47093	11.8	+	.	Target "Motif:LTR44B_MD" 125 211
scaffold42	RepeatMasker	similarity	47029	47125	9.7	+	.	Target "Motif:DNA8-10_CGi" 2029 2121
scaffold42	RepeatMasker	similarity	47042	47130	15.7	-	.	Target "Motif:DNA-11_CGi" 2035 2124
scaffold42	RepeatMasker	similarity	47094	47113	20.4	-	.	Target "Motif:hAT-N34_DR" 580 688
scaffold42	RepeatMasker	similarity	77324	77419	24.3	-	.	Target "Motif:COPIA1-LTR_LC" 153 267
scaffold42	RepeatMasker	similarity	165646	165701	17.5	+	.	Target "Motif:(GCTG)n" 1 54
scaffold42	RepeatMasker	similarity	182645	182795	31.0	-	.	Target "Motif:Gypsy18-I_CR" 2658 2817
scaffold42	RepeatMasker	similarity	219096	219269	24.7	+	.	Target "Motif:Ginger1-1_BF" 3089 3262
scaffold42	RepeatMasker	similarity	221917	222094	37.1	+	.	Target "Motif:Gypsy-11_Gav-LTR" 156 335
scaffold42	RepeatMasker	similarity	221995	222588	30.4	-	.	Target "Motif:Copia-8-I_DR" 613 1084
scaffold42	RepeatMasker	similarity	260147	260204	5.2	+	.	Target "Motif:Gypsy-9-I_CR" 10824 10890
scaffold43	RepeatMasker	similarity	103648	103802	30.5	-	.	Target "Motif:Tx1-3_PM" 919 1072
scaffold43	RepeatMasker	similarity	103667	103803	27.0	-	.	Target "Motif:L1-2_VC" 5781 5923
scaffold43	RepeatMasker	similarity	103804	103835	26.6	+	.	Target "Motif:Novosib-3_CR" 3329 3496
scaffold44	RepeatMasker	similarity	3	585	34.0	-	.	Target "Motif:Gypsy-1-I_AF" 3026 3608
scaffold44	RepeatMasker	similarity	13275	13347	24.7	-	.	Target "Motif:Dada-tL_DR" 9085 9161
scaffold44	RepeatMasker	similarity	13293	13357	14.3	+	.	Target "Motif:hAT-N47C_DR" 1180 1244
scaffold44	RepeatMasker	similarity	16420	16568	31.8	-	.	Target "Motif:Gypsy-6_DEu-I" 382 526
scaffold44	RepeatMasker	similarity	16441	16592	34.9	+	.	Target "Motif:Harbinger2-2_NV" 2917 3066
scaffold44	RepeatMasker	similarity	83547	83597	19.6	+	.	Target "Motif:CR1-46_AAe" 1161 1211
scaffold44	RepeatMasker	similarity	171883	172133	28.3	+	.	Target "Motif:(TCG)n" 1 221
scaffold44	RepeatMasker	similarity	179794	179866	8.2	-	.	Target "Motif:REP-4_PBa" 599 674
scaffold44	RepeatMasker	similarity	179809	179875	6.0	+	.	Target "Motif:Mariner-N13_HSal" 440 506
scaffold44	RepeatMasker	similarity	179876	179886	24.4	-	.	Target "Motif:Mariner-59N1_HSal" 344 421
scaffold44	RepeatMasker	similarity	235404	235464	16.4	-	.	Target "Motif:Helitron-2_DR" 23641 23701
scaffold44	RepeatMasker	similarity	235415	235474	10.0	-	.	Target "Motif:Daphne-3_CTe" 1672 1732
scaffold44	RepeatMasker	similarity	235422	235521	21.4	-	.	Target "Motif:Mariner-39_SSa" 937 1035
scaffold44	RepeatMasker	similarity	252253	252353	25.4	-	.	Target "Motif:5SrRNA-1_BG" 38 132
scaffold45	RepeatMasker	similarity	120304	120391	25.0	-	.	Target "Motif:hAT-N4_ALy" 711 799
scaffold46	RepeatMasker	similarity	9281	9377	26.8	-	.	Target "Motif:Ag-Jock-1" 1329 1425
scaffold46	RepeatMasker	similarity	41103	41209	17.5	+	.	Target "Motif:hAT-N202_DR" 91 195
scaffold46	RepeatMasker	similarity	41115	41248	14.9	-	.	Target "Motif:DNA-N43_DR" 594 748
scaffold46	RepeatMasker	similarity	41137	41265	13.3	+	.	Target "Motif:Ginger1-5_HM" 3658 3785
scaffold46	RepeatMasker	similarity	41160	41301	21.8	+	.	Target "Motif:Sola1-1_AC" 3495 3634
scaffold46	RepeatMasker	similarity	41210	41232	27.7	+	.	Target "Motif:Gypsy68-I_AG" 2106 2212
scaffold46	RepeatMasker	similarity	109589	109621	6.1	-	.	Target "Motif:LTR1420_EC" 463 495
scaffold46	RepeatMasker	similarity	119880	119955	14.3	+	.	Target "Motif:DNA2-24_CB" 458 532
scaffold46	RepeatMasker	similarity	136861	136919	10.2	-	.	Target "Motif:Harbinger-2_LCh" 750 809
scaffold46	RepeatMasker	similarity	154026	154090	18.8	+	.	Target "Motif:ERV1-2_AFC-LTR" 289 352
scaffold46	RepeatMasker	similarity	154034	154123	26.7	+	.	Target "Motif:Harbinger1_DR" 2737 2827
scaffold46	RepeatMasker	similarity	154050	154148	29.2	-	.	Target "Motif:TE-5_SSa" 2926 3021
scaffold46	RepeatMasker	similarity	176483	176566	11.9	+	.	Target "Motif:Gypsy82-LTR_Dr" 638 723
scaffold46	RepeatMasker	similarity	176494	176593	13.3	+	.	Target "Motif:EnSpm-9_DR" 910 1000
scaffold46	RepeatMasker	similarity	179551	179621	22.5	+	.	Target "Motif:RTAg4" 2179 2249
scaffold46	RepeatMasker	similarity	195825	195891	20.4	+	.	Target "Motif:RTAg4" 2121 2184
scaffold46	RepeatMasker	similarity	197284	197354	16.9	+	.	Target "Motif:Tx1-3_PM" 986 1058
scaffold46	RepeatMasker	similarity	197294	197457	22.0	+	.	Target "Motif:RTAg4" 2047 2205
scaffold46	RepeatMasker	similarity	201905	201960	17.9	+	.	Target "Motif:Helitron-1_CRe" 13028 13083
scaffold46	RepeatMasker	similarity	210082	210150	17.2	-	.	Target "Motif:Zisupton-N1_DR" 1389 1455
scaffold46	RepeatMasker	similarity	212060	212130	9.5	+	.	Target "Motif:hAT-N159_DR" 1445 1508
scaffold46	RepeatMasker	similarity	212073	212090	18.1	+	.	Target "Motif:REP-4_PBa" 592 673
scaffold46	RepeatMasker	similarity	212091	212155	15.4	-	.	Target "Motif:ENSPM-6_DR" 31646 31711
scaffold46	RepeatMasker	similarity	251508	251699	25.7	-	.	Target "Motif:Gypsy-15_DRh-I" 5140 5333
scaffold46	RepeatMasker	similarity	252825	252911	31.4	+	.	Target "Motif:SINE2-1_LMi" 18 100
scaffold47	RepeatMasker	similarity	2529	2586	17.6	+	.	Target "Motif:Polinton-4_DR" 17083 17139
scaffold47	RepeatMasker	similarity	35856	35958	19.4	-	.	Target "Motif:hAT-2_DR" 2383 2480
scaffold47	RepeatMasker	similarity	35879	35969	30.8	+	.	Target "Motif:EnSpm-N25_DR" 2449 2539
scaffold47	RepeatMasker	similarity	35894	35969	17.1	+	.	Target "Motif:IS3EU-4_DR" 14111 14186
scaffold47	RepeatMasker	similarity	35898	35958	8.2	+	.	Target "Motif:L2-8_NVi" 371 431
scaffold47	RepeatMasker	similarity	35959	35985	25.3	-	.	Target "Motif:hAT-N131_DR" 165 258
scaffold47	RepeatMasker	similarity	35970	36001	26.6	+	.	Target "Motif:P-2_HM" 386 496
scaffold47	RepeatMasker	similarity	81574	81675	12.1	+	.	Target "Motif:Polinton-2A_NV" 13768 13890
scaffold47	RepeatMasker	similarity	81585	81663	0.0	-	.	Target "Motif:CryptonH-4_HM" 6843 6921
scaffold47	RepeatMasker	similarity	81664	81680	5.3	-	.	Target "Motif:EnSpm-5_HM" 4534 4628
scaffold47	RepeatMasker	similarity	81681	81693	16.6	-	.	Target "Motif:Copia-1-I_HS" 2537 2651
scaffold47	RepeatMasker	similarity	132198	132278	32.1	-	.	Target "Motif:Sat-1_CPa" 6984 7064
scaffold47	RepeatMasker	similarity	132199	132322	34.7	+	.	Target "Motif:Ag-Jock-1" 1349 1479
scaffold47	RepeatMasker	similarity	181901	181979	21.4	+	.	Target "Motif:Gypsy-1_GGr-I" 7272 7338
scaffold47	RepeatMasker	similarity	194238	195110	34.9	-	.	Target "Motif:BEL1-I_SM" 563 1001
scaffold47	RepeatMasker	similarity	231746	231832	15.7	+	.	Target "Motif:(TGGA)n" 2 84
scaffold47	RepeatMasker	similarity	235127	235524	35.7	-	.	Target "Motif:EnSpm-10_CCri" 4191 4613
scaffold47	RepeatMasker	similarity	248941	248992	11.5	+	.	Target "Motif:Ginger1-2_DR" 392 443
scaffold47	RepeatMasker	similarity	248949	249023	17.3	+	.	Target "Motif:hAT-21_CPB" 1224 1298
scaffold48	RepeatMasker	similarity	11822	11911	22.8	-	.	Target "Motif:hAT-N4_ALy" 719 811
scaffold48	RepeatMasker	similarity	51586	51631	11.1	+	.	Target "Motif:Gypsy-1_CMe-LTR" 365 409
scaffold48	RepeatMasker	similarity	176002	176059	15.8	+	.	Target "Motif:Gypsy-28_ADe-I" 1970 2026
scaffold48	RepeatMasker	similarity	176006	176067	22.6	-	.	Target "Motif:Gypsy-8-I_CR" 10133 10196
scaffold48	RepeatMasker	similarity	186902	186986	29.3	-	.	Target "Motif:DIRS-1_NGr" 399 480
scaffold48	RepeatMasker	similarity	207393	207465	22.9	+	.	Target "Motif:Sola1-1_PI" 471 540
scaffold48	RepeatMasker	similarity	231128	231189	20.8	-	.	Target "Motif:L1-5_TS" 2088 2145
scaffold49	RepeatMasker	similarity	18480	18524	6.7	-	.	Target "Motif:HATN11_DR" 717 761
scaffold49	RepeatMasker	similarity	114351	114431	24.7	-	.	Target "Motif:Gypsy-70_LMi-I" 2148 2229
scaffold49	RepeatMasker	similarity	114397	114474	19.7	-	.	Target "Motif:ERV1-3_AFC-LTR" 171 252
scaffold49	RepeatMasker	similarity	181379	181429	11.8	-	.	Target "Motif:Helitron-N1_SBi" 395 445
scaffold49	RepeatMasker	similarity	229854	229975	27.8	-	.	Target "Motif:Gypsy-12-I_CR" 3198 3275
scaffold49	RepeatMasker	similarity	230493	230556	25.0	-	.	Target "Motif:Gypsy-9-I_CR" 10850 10913
scaffold49	RepeatMasker	similarity	230660	231054	32.0	-	.	Target "Motif:RTAg4" 2076 2482
scaffold49	RepeatMasker	similarity	230976	231086	25.5	+	.	Target "Motif:Gypsy-22_SB-I" 10081 10192
scaffold50	RepeatMasker	similarity	37479	37544	13.6	+	.	Target "Motif:Gypsy8-I_Dpse" 6583 6648
scaffold50	RepeatMasker	similarity	37482	37557	18.4	+	.	Target "Motif:RT1" 3102 3178
scaffold50	RepeatMasker	similarity	72131	72263	18.3	+	.	Target "Motif:Gypsy8-I_Dpse" 6500 6617
scaffold50	RepeatMasker	similarity	72146	72269	17.7	+	.	Target "Motif:Jockey-3_DGri" 3400 3482
scaffold50	RepeatMasker	similarity	75549	75609	19.4	-	.	Target "Motif:Mbcv_I-int" 135 189
scaffold50	RepeatMasker	similarity	76675	76814	26.9	-	.	Target "Motif:hAT-N4_ALy" 637 796
scaffold50	RepeatMasker	similarity	76734	76825	28.3	+	.	Target "Motif:EnSpm-4_HV" 5854 5952
scaffold50	RepeatMasker	similarity	176385	176439	16.4	-	.	Target "Motif:Polinton-2A_NV" 13750 13804
scaffold51	RepeatMasker	similarity	1	79	1.3	+	.	Target "Motif:Coprina_Cc1" 4 84
scaffold51	RepeatMasker	similarity	80	157	18.5	-	.	Target "Motif:CryptonV-N1B_EL" 184 351
scaffold51	RepeatMasker	similarity	30040	30101	21.0	-	.	Target "Motif:hAT-N4_ALy" 665 726
scaffold51	RepeatMasker	similarity	30051	30117	23.9	-	.	Target "Motif:Copia-1_SCH-I" 223 289
scaffold51	RepeatMasker	similarity	36733	36937	31.0	+	.	Target "Motif:hAT-N11_AMi" 411 615
scaffold51	RepeatMasker	similarity	61168	61252	33.6	-	.	Target "Motif:Ginger1-5_HM" 5522 5658
scaffold51	RepeatMasker	similarity	61253	61316	25.0	+	.	Target "Motif:EnSpm-N6_HM" 4741 4804
scaffold51	RepeatMasker	similarity	92939	92988	18.0	-	.	Target "Motif:Harbinger-71_CCri" 2514 2564
scaffold51	RepeatMasker	similarity	99101	99160	25.0	-	.	Target "Motif:Gypsy-41_MLP-I" 4890 4951
scaffold51	RepeatMasker	similarity	104024	104078	12.7	+	.	Target "Motif:DNA6-9_CGi" 2681 2738
scaffold51	RepeatMasker	similarity	104791	104843	26.4	+	.	Target "Motif:Rex1-6_OL" 1705 1757
scaffold51	RepeatMasker	similarity	114020	114067	20.8	-	.	Target "Motif:DNA-74_LSal" 1449 1496
scaffold51	RepeatMasker	similarity	150750	150795	13.0	+	.	Target "Motif:Gypsy-26_DPu-I" 1976 2026
scaffold51	RepeatMasker	similarity	180177	180261	24.7	-	.	Target "Motif:Gypsy-6_DEu-I" 475 560
scaffold52	RepeatMasker	similarity	1	83	3.6	+	.	Target "Motif:Coprina_Cc1" 46 128
scaffold52	RepeatMasker	similarity	35545	35639	28.6	-	.	Target "Motif:Gypsy-125N_SBi-LTR" 943 1033
scaffold52	RepeatMasker	similarity	35718	35861	21.9	+	.	Target "Motif:LINE1-N1L_OS" 189 328
scaffold52	RepeatMasker	similarity	196403	196457	20.0	+	.	Target "Motif:Gypsy-26_OD-I" 1087 1141
scaffold52	RepeatMasker	similarity	226120	226328	23.8	+	.	Target "Motif:DNA-X-9_NV" 853 1102
scaffold53	RepeatMasker	similarity	1861	2009	29.1	+	.	Target "Motif:Helitron-N108_OS" 1740 1888
scaffold53	RepeatMasker	similarity	80010	80158	28.6	+	.	Target "Motif:Gypsy-62_BG-LTR" 266 415
scaffold53	RepeatMasker	similarity	80053	80096	20.9	+	.	Target "Motif:Copia-58_BG-I" 140 216
scaffold53	RepeatMasker	similarity	80097	80188	12.2	-	.	Target "Motif:Ambal-2_FCy" 569 660
scaffold53	RepeatMasker	similarity	80189	80244	20.9	+	.	Target "Motif:Copia-58_BG-I" 217 319
scaffold53	RepeatMasker	similarity	85344	85394	17.6	+	.	Target "Motif:Gypsy-53_LMi-I" 6867 6922
scaffold53	RepeatMasker	similarity	95656	95745	15.0	+	.	Target "Motif:Gypsy-62_BG-LTR" 318 398
scaffold53	RepeatMasker	similarity	98220	98243	31.5	-	.	Target "Motif:RTAg4" 2098 2272
scaffold53	RepeatMasker	similarity	98244	98384	28.8	-	.	Target "Motif:Jockey-6_DK" 404 543
scaffold53	RepeatMasker	similarity	127053	127132	26.2	-	.	Target "Motif:Gypsy-68_PIT-I" 9192 9271
scaffold53	RepeatMasker	similarity	181025	181153	33.3	-	.	Target "Motif:5SrRNA-1_BG" 1 129
scaffold54	RepeatMasker	similarity	29033	29099	19.4	+	.	Target "Motif:Gypsy-13_SMo-LTR" 588 654
scaffold54	RepeatMasker	similarity	30624	30681	20.7	-	.	Target "Motif:Gypsy-10_CFl-I" 801 858
scaffold54	RepeatMasker	similarity	96896	96987	25.4	-	.	Target "Motif:Gypsy8-I_Dpse" 6573 6659
scaffold54	RepeatMasker	similarity	150717	150781	9.7	+	.	Target "Motif:DNA6-4_DR" 2100 2161
scaffold54	RepeatMasker	similarity	150728	150785	13.8	+	.	Target "Motif:L1-56_DR" 4832 4889
scaffold54	RepeatMasker	similarity	150745	150808	17.2	+	.	Target "Motif:RLTR20C2_MM" 361 424
scaffold54	RepeatMasker	similarity	167979	168040	18.0	-	.	Target "Motif:MuDR1_ZM" 6056 6116
scaffold54	RepeatMasker	similarity	167999	168047	10.2	-	.	Target "Motif:hAT-N4_ALy" 721 769
scaffold54	RepeatMasker	similarity	207020	207066	19.1	-	.	Target "Motif:hAT-N4_ALy" 658 704
scaffold55	RepeatMasker	similarity	1633	1762	26.1	-	.	Target "Motif:hAT-N4_ALy" 657 789
scaffold55	RepeatMasker	similarity	16051	16150	27.0	+	.	Target "Motif:(CGA)n" 3 102
scaffold55	RepeatMasker	similarity	22309	23185	34.6	-	.	Target "Motif:Gypsy-1_CMe-I" 10736 11597
scaffold55	RepeatMasker	similarity	31807	31893	20.5	-	.	Target "Motif:Gypsy-7_ATr-LTR" 2408 2493
scaffold55	RepeatMasker	similarity	61894	61985	22.8	+	.	Target "Motif:Rex1-31_DRe" 3016 3110
scaffold55	RepeatMasker	similarity	61938	62018	19.8	+	.	Target "Motif:IMPB_01" 34 114
scaffold55	RepeatMasker	similarity	174087	174127	20.2	+	.	Target "Motif:hAT-N48B_DR" 1492 1624
scaffold55	RepeatMasker	similarity	174128	174262	18.2	+	.	Target "Motif:Zisupton-7_DR" 11360 11491
scaffold55	RepeatMasker	similarity	174164	174284	10.3	+	.	Target "Motif:Mariner-N22_AG" 75 203
scaffold55	RepeatMasker	similarity	174263	174280	20.2	+	.	Target "Motif:hAT-N48B_DR" 1625 1690
scaffold55	RepeatMasker	similarity	181441	181492	13.5	-	.	Target "Motif:TART_DV" 11423 11474
scaffold55	RepeatMasker	similarity	194298	194309	24.3	+	.	Target "Motif:hAT-1960_Ami" 633 708
scaffold55	RepeatMasker	similarity	194310	194373	19.0	+	.	Target "Motif:Mariner-29_AEc" 1813 1880
scaffold56	RepeatMasker	similarity	40643	40859	27.3	-	.	Target "Motif:Copia-1_CMe-I" 4327 4543
scaffold56	RepeatMasker	similarity	40914	42025	33.1	-	.	Target "Motif:Copia-1_CMe-I" 3107 4221
scaffold57	RepeatMasker	similarity	3777	3890	21.8	+	.	Target "Motif:Daphne-24_SPur" 4594 4709
scaffold57	RepeatMasker	similarity	21617	21666	16.0	+	.	Target "Motif:Copia-8_CPu-I" 826 875
scaffold57	RepeatMasker	similarity	100728	100789	1.6	+	.	Target "Motif:(ACTG)n" 2 63
scaffold57	RepeatMasker	similarity	100736	100797	16.1	-	.	Target "Motif:TDR13" 510 571
scaffold57	RepeatMasker	similarity	100799	100809	25.9	+	.	Target "Motif:Ginger1-1_AC" 1060 1140
scaffold57	RepeatMasker	similarity	213186	213248	23.8	+	.	Target "Motif:Jockey-2_DGri" 700 762
scaffold57	RepeatMasker	similarity	213193	213377	29.7	+	.	Target "Motif:RT1" 3130 3329
scaffold57	RepeatMasker	similarity	213249	213308	31.1	+	.	Target "Motif:Polinton-2_PBa" 4855 4972
scaffold58	RepeatMasker	similarity	3284	3353	18.2	-	.	Target "Motif:hAT-N159_DR" 1512 1578
scaffold58	RepeatMasker	similarity	71816	72107	33.1	-	.	Target "Motif:MuDR-2_PTc" 4551 4841
scaffold58	RepeatMasker	similarity	105926	106016	24.2	+	.	Target "Motif:TE-X-4_NVi" 171 261
scaffold58	RepeatMasker	similarity	105961	106058	24.5	+	.	Target "Motif:Gypsy-231_DR-LTR" 98 198
scaffold58	RepeatMasker	similarity	114675	114814	29.3	-	.	Target "Motif:5SrRNA-1_BG" 1 140
scaffold58	RepeatMasker	similarity	119288	119334	14.9	+	.	Target "Motif:Polinton-5_NVi" 1190 1236
scaffold58	RepeatMasker	similarity	173605	173643	12.8	-	.	Target "Motif:EnSpm-27_CCri" 9657 9695
scaffold58	RepeatMasker	similarity	182566	182720	27.5	-	.	Target "Motif:MuDR-N113_OS" 827 981
scaffold58	RepeatMasker	similarity	201998	202043	6.7	+	.	Target "Motif:MuDR1_ZM" 6047 6091
scaffold58	RepeatMasker	similarity	202008	202067	6.3	+	.	Target "Motif:Gypsy14-LTR_Dpse" 129 170
scaffold58	RepeatMasker	similarity	206406	206441	19.7	+	.	Target "Motif:EnSpm-5_HM" 4536 4607
scaffold58	RepeatMasker	similarity	206442	206496	9.1	+	.	Target "Motif:hAT-2_HM" 273 327
scaffold58	RepeatMasker	similarity	206445	206521	24.7	-	.	Target "Motif:Polinton-7_NVi" 7817 7897
scaffold59	RepeatMasker	similarity	21242	21272	36.1	+	.	Target "Motif:hAT-N4_ALy" 665 766
scaffold59	RepeatMasker	similarity	21273	21379	36.6	-	.	Target "Motif:Gypsy-30_SP-I" 3853 3956
scaffold59	RepeatMasker	similarity	21297	21376	26.2	-	.	Target "Motif:EnSpm-N2B_OS" 671 758
scaffold59	RepeatMasker	similarity	21377	21399	28.6	+	.	Target "Motif:Sola3-1_EmiHux" 5256 5334
scaffold59	RepeatMasker	similarity	26027	26103	24.0	+	.	Target "Motif:Gypsy-50_GA-LTR" 504 580
scaffold59	RepeatMasker	similarity	26378	26524	28.5	+	.	Target "Motif:Copia-1_ES-I" 1322 1459
scaffold59	RepeatMasker	similarity	26451	26481	23.0	+	.	Target "Motif:Gypsy-50_GA-LTR" 505 580
scaffold59	RepeatMasker	similarity	26482	26529	17.0	+	.	Target "Motif:Jockey-6_DK" 397 443
scaffold59	RepeatMasker	similarity	36415	36489	25.0	+	.	Target "Motif:P1_Cis" 980 1052
scaffold59	RepeatMasker	similarity	135884	135968	24.2	-	.	Target "Motif:Utopia-1_PU" 999 1077
scaffold60	RepeatMasker	similarity	5914	6124	17.2	-	.	Target "Motif:RTAg4" 2056 2235
scaffold60	RepeatMasker	similarity	157449	157645	31.0	+	.	Target "Motif:(CCA)n" 1 191
scaffold61	RepeatMasker	similarity	559	701	32.2	-	.	Target "Motif:I-5_AO" 2372 2511
scaffold61	RepeatMasker	similarity	29994	30067	27.0	+	.	Target "Motif:Copia-1_ST-LTR" 2500 2573
scaffold61	RepeatMasker	similarity	112237	112343	18.1	+	.	Target "Motif:DNA-11_CGi" 2010 2110
scaffold61	RepeatMasker	similarity	112278	112353	8.1	-	.	Target "Motif:Polinton-9_NVi" 1565 1638
scaffold61	RepeatMasker	similarity	131605	131655	17.6	-	.	Target "Motif:LTR-1_GA-I" 13444 13494
scaffold61	RepeatMasker	similarity	145379	145502	28.9	-	.	Target "Motif:Jockey-6_DK" 449 578
scaffold61	RepeatMasker	similarity	145439	145515	20.8	-	.	Target "Motif:LINE-8_CR" 993 1073
scaffold61	RepeatMasker	similarity	148684	148759	27.6	+	.	Target "Motif:DNA-2-1_NVi" 824 899
scaffold61	RepeatMasker	similarity	148704	148762	18.6	-	.	Target "Motif:DNA-2-1_NVi" 615 673
scaffold61	RepeatMasker	similarity	183985	184524	37.2	-	.	Target "Motif:MoTeR1" 2475 3020
scaffold62	RepeatMasker	similarity	22817	22996	31.1	+	.	Target "Motif:EnSpm-7_CCri" 17811 17987
scaffold62	RepeatMasker	similarity	25402	25455	11.1	+	.	Target "Motif:DNA3-10_CGi" 3685 3738
scaffold62	RepeatMasker	similarity	25410	25480	18.3	-	.	Target "Motif:IMPB_01" 148 218
scaffold62	RepeatMasker	similarity	41843	41971	27.9	+	.	Target "Motif:5SrRNA-1_BG" 1 129
scaffold62	RepeatMasker	similarity	130174	130262	24.8	+	.	Target "Motif:REP-23_CPB" 168 252
scaffold62	RepeatMasker	similarity	182189	182322	27.6	+	.	Target "Motif:5SrRNA-1_BG" 1 134
scaffold63	RepeatMasker	similarity	10111	10216	24.3	+	.	Target "Motif:RTAg4" 2067 2170
scaffold63	RepeatMasker	similarity	10124	10226	21.2	+	.	Target "Motif:Jockey-3_DGri" 3331 3421
scaffold63	RepeatMasker	similarity	76341	76465	29.6	+	.	Target "Motif:TRE3D" 835 962
scaffold63	RepeatMasker	similarity	87906	87947	9.5	+	.	Target "Motif:Gypsy-1_AC-I" 822 864
scaffold63	RepeatMasker	similarity	92590	92683	26.6	+	.	Target "Motif:Gypsy8-I_Dpse" 6596 6689
scaffold63	RepeatMasker	similarity	92684	92699	23.4	+	.	Target "Motif:RT1" 3109 3212
scaffold63	RepeatMasker	similarity	126237	126311	17.7	-	.	Target "Motif:hAT-27_LCh" 1497 1561
scaffold63	RepeatMasker	similarity	129190	129265	19.0	-	.	Target "Motif:Polinton-3_PBa" 10421 10489
scaffold63	RepeatMasker	similarity	169565	169608	18.2	+	.	Target "Motif:ERV1-4-I_XT" 710 753
scaffold64	RepeatMasker	similarity	96496	96537	9.5	+	.	Target "Motif:Gypsy-12_CT-I" 3892 3934
scaffold64	RepeatMasker	similarity	105808	105879	19.4	-	.	Target "Motif:Gypsy-1_MN-I" 8690 8767
scaffold64	RepeatMasker	similarity	121179	121221	13.9	+	.	Target "Motif:Sola3-1_EmiHux" 5262 5304
scaffold64	RepeatMasker	similarity	148897	148955	16.9	+	.	Target "Motif:ISL2EU-8_CGi" 4581 4639
scaffold64	RepeatMasker	similarity	149406	149647	25.9	+	.	Target "Motif:RTAg4" 2065 2296
scaffold65	RepeatMasker	similarity	19154	19197	20.4	-	.	Target "Motif:Crypton-1_CTe" 5081 5124
scaffold65	RepeatMasker	similarity	27877	27953	19.7	-	.	Target "Motif:Helitron-N35_CGi" 5459 5537
scaffold65	RepeatMasker	similarity	62407	62533	26.3	-	.	Target "Motif:Copia-58_BG-I" 136 264
scaffold65	RepeatMasker	similarity	69360	69398	17.9	-	.	Target "Motif:Copia-36_ALY-I" 760 798
scaffold65	RepeatMasker	similarity	147760	147945	36.0	-	.	Target "Motif:NHT1" 1401 1589
scaffold65	RepeatMasker	similarity	172571	172581	27.1	-	.	Target "Motif:hAT-N4_ALy" 813 845
scaffold65	RepeatMasker	similarity	172582	172690	21.6	+	.	Target "Motif:Gypsy-62_BG-LTR" 309 417
scaffold65	RepeatMasker	similarity	172611	172728	20.6	-	.	Target "Motif:Copia-14_BG-I" 77 191
scaffold65	RepeatMasker	similarity	172691	172727	27.1	-	.	Target "Motif:hAT-N4_ALy" 689 812
scaffold65	RepeatMasker	similarity	172729	172747	26.2	-	.	Target "Motif:Sola3-1_CapOwc" 3069 3198
scaffold65	RepeatMasker	similarity	181286	181323	28.9	+	.	Target "Motif:Gypsy68-I_AG" 2038 2129
scaffold65	RepeatMasker	similarity	181324	181423	21.0	+	.	Target "Motif:CR1-79_HM" 3944 4047
scaffold65	RepeatMasker	similarity	181424	181448	28.9	+	.	Target "Motif:Gypsy68-I_AG" 2130 2196
scaffold66	RepeatMasker	similarity	3430	3560	29.5	-	.	Target "Motif:hAT-N4_ALy" 703 833
scaffold66	RepeatMasker	similarity	6980	7018	17.9	+	.	Target "Motif:OSR39_I-int" 340 378
scaffold66	RepeatMasker	similarity	63566	63631	21.2	+	.	Target "Motif:hAT-21_CPB" 1225 1292
scaffold66	RepeatMasker	similarity	75628	75668	19.5	-	.	Target "Motif:SHACOP16_I_MT-int" 1219 1259
scaffold66	RepeatMasker	similarity	128930	129114	1.1	+	.	Target "Motif:(TTC)n" 1 175
scaffold66	RepeatMasker	similarity	175975	176045	26.8	-	.	Target "Motif:ERV24_MD_I-int" 100 170
scaffold67	RepeatMasker	similarity	15349	15423	21.3	-	.	Target "Motif:Rex1-31_DRe" 3058 3135
scaffold67	RepeatMasker	similarity	15364	15433	24.6	+	.	Target "Motif:TE-5_SSa" 2972 3040
scaffold67	RepeatMasker	similarity	55216	55294	5.1	+	.	Target "Motif:(CAGTC)n" 2 86
scaffold67	RepeatMasker	similarity	55295	55306	17.6	+	.	Target "Motif:(CAGCC)n" 2 99
scaffold67	RepeatMasker	similarity	60212	60296	19.5	+	.	Target "Motif:Jockey-2_DGri" 682 764
scaffold67	RepeatMasker	similarity	151589	151651	11.1	-	.	Target "Motif:L1-2_VC" 5774 5840
scaffold67	RepeatMasker	similarity	151850	152014	24.2	-	.	Target "Motif:Tx1-3_PM" 879 1009
scaffold67	RepeatMasker	similarity	151879	152072	28.9	-	.	Target "Motif:Ag-Jock-1" 1261 1469
scaffold67	RepeatMasker	similarity	168788	168859	12.7	+	.	Target "Motif:Ginger1-1_AC" 927 998
scaffold68	RepeatMasker	similarity	7131	7227	23.7	-	.	Target "Motif:Tx1-3_PM" 995 1091
scaffold68	RepeatMasker	similarity	7166	7235	13.1	-	.	Target "Motif:Gypsy-1_AC-I" 826 894
scaffold68	RepeatMasker	similarity	36896	37032	24.8	+	.	Target "Motif:(CGG)n" 1 137
scaffold68	RepeatMasker	similarity	58732	58860	21.3	-	.	Target "Motif:Mariner-39_HM" 947 1076
scaffold68	RepeatMasker	similarity	58751	58866	18.1	-	.	Target "Motif:EnSpm1_HV" 9294 9412
scaffold68	RepeatMasker	similarity	58774	58893	26.1	-	.	Target "Motif:ISL2EU-3N1_CFl" 461 581
scaffold68	RepeatMasker	similarity	58803	58907	25.5	-	.	Target "Motif:REP-4_PBa" 456 558
scaffold68	RepeatMasker	similarity	78251	78329	16.7	+	.	Target "Motif:Gypsy-50_GA-LTR" 524 606
scaffold68	RepeatMasker	similarity	78271	78331	11.7	+	.	Target "Motif:RT1" 3129 3188
scaffold68	RepeatMasker	similarity	78332	78345	20.3	+	.	Target "Motif:Copia-7_ES-I" 3346 3419
scaffold68	RepeatMasker	similarity	93369	93440	19.0	+	.	Target "Motif:Gypsy-25_OS-I" 1307 1364
scaffold68	RepeatMasker	similarity	93766	93849	27.7	+	.	Target "Motif:Gypsy-25_OS-I" 810 892
scaffold68	RepeatMasker	similarity	110725	110790	18.0	+	.	Target "Motif:hAT-N4_ALy" 727 792
scaffold68	RepeatMasker	similarity	110739	110801	27.0	+	.	Target "Motif:Gypsy-1_CMe-LTR" 365 429
scaffold68	RepeatMasker	similarity	160216	160249	2.9	-	.	Target "Motif:Kolobok-1_SKow" 2514 2547
scaffold68	RepeatMasker	similarity	171524	171600	20.9	+	.	Target "Motif:SINE2-1_Laf" 9 76
scaffold69	RepeatMasker	similarity	22036	22083	16.7	-	.	Target "Motif:MinoAg1" 1153 1200
scaffold69	RepeatMasker	similarity	22263	22406	24.6	-	.	Target "Motif:Ag-Jock-1" 1325 1459
scaffold69	RepeatMasker	similarity	22353	22414	19.4	+	.	Target "Motif:Kiri-9_AAe" 46 108
scaffold69	RepeatMasker	similarity	24936	25243	30.9	-	.	Target "Motif:MuDR-N113_OS" 828 1134
scaffold69	RepeatMasker	similarity	32083	32263	33.7	+	.	Target "Motif:(TCG)n" 3 180
scaffold70	RepeatMasker	similarity	45874	46040	32.3	+	.	Target "Motif:Helitron-N3_ZM" 3109 3275
scaffold70	RepeatMasker	similarity	61800	61862	22.6	-	.	Target "Motif:CR1-1_CQ" 948 1009
scaffold70	RepeatMasker	similarity	86905	86958	16.7	+	.	Target "Motif:CryptonS-18_PI" 3673 3726
scaffold70	RepeatMasker	similarity	112496	112615	22.6	+	.	Target "Motif:Helitron-N39_OS" 1686 1806
scaffold70	RepeatMasker	similarity	135227	135248	17.2	+	.	Target "Motif:Gypsy152B-LTR_DR" 16 97
scaffold70	RepeatMasker	similarity	135249	135326	9.0	+	.	Target "Motif:hAT-N159_DR" 1549 1627
scaffold70	RepeatMasker	similarity	135271	135337	13.4	-	.	Target "Motif:TE-5_CGi" 190 256
scaffold70	RepeatMasker	similarity	135290	135376	18.3	+	.	Target "Motif:HATN11_DR" 726 811
scaffold70	RepeatMasker	similarity	135327	135344	17.2	+	.	Target "Motif:Gypsy152B-LTR_DR" 98 175
scaffold70	RepeatMasker	similarity	155886	156001	26.1	+	.	Target "Motif:Gypsy18-I_CR" 2731 2840
scaffold71	RepeatMasker	similarity	7256	7469	22.9	-	.	Target "Motif:Ag-Jock-1" 1269 1483
scaffold71	RepeatMasker	similarity	7470	7502	27.0	-	.	Target "Motif:Gypsy-23_DEl-I" 6808 7020
scaffold71	RepeatMasker	similarity	13234	13277	20.4	+	.	Target "Motif:BHIKHARI-5-I_DR" 4121 4164
scaffold71	RepeatMasker	similarity	20684	20792	25.3	-	.	Target "Motif:Tx1-3_PM" 956 1058
scaffold71	RepeatMasker	similarity	47632	47987	20.6	-	.	Target "Motif:TE-5_EL" 691 1044
scaffold71	RepeatMasker	similarity	48067	48726	21.6	-	.	Target "Motif:TE-5_EL" 3 662
scaffold71	RepeatMasker	similarity	79922	79984	19.1	-	.	Target "Motif:Copia-1_SCH-I" 239 301
scaffold71	RepeatMasker	similarity	103332	103372	27.8	-	.	Target "Motif:TART_DV" 11387 11465
scaffold71	RepeatMasker	similarity	103373	103475	32.0	-	.	Target "Motif:Gypsy-6_DEu-I" 446 548
scaffold72	RepeatMasker	similarity	64929	64998	30.0	+	.	Target "Motif:(CAGC)n" 4 74
scaffold72	RepeatMasker	similarity	84550	84652	30.1	-	.	Target "Motif:DNA3-3_MLP" 2674 2776
scaffold72	RepeatMasker	similarity	84895	85060	25.9	-	.	Target "Motif:DNA3-3_MLP" 2061 2226
scaffold73	RepeatMasker	similarity	648	707	13.8	-	.	Target "Motif:DNA2-10_CGi" 1926 1984
scaffold73	RepeatMasker	similarity	81117	81137	27.0	-	.	Target "Motif:Tx1-3_PM" 907 1091
scaffold73	RepeatMasker	similarity	81138	81301	23.8	-	.	Target "Motif:Jockey-3_DGri" 3301 3464
scaffold73	RepeatMasker	similarity	81145	81326	22.0	-	.	Target "Motif:Gypsy-23_DEl-I" 6872 7058
scaffold73	RepeatMasker	similarity	88836	88864	29.0	+	.	Target "Motif:RTAg4" 1982 2069
scaffold73	RepeatMasker	similarity	88865	89142	25.4	+	.	Target "Motif:Jockey-3_DGri" 3208 3449
scaffold73	RepeatMasker	similarity	89143	89243	29.0	+	.	Target "Motif:RTAg4" 2070 2391
scaffold73	RepeatMasker	similarity	116787	117038	33.0	+	.	Target "Motif:hAT-N4_ALy" 611 851
scaffold73	RepeatMasker	similarity	125597	125665	14.7	+	.	Target "Motif:RTAg4" 2421 2488
scaffold73	RepeatMasker	similarity	125604	125622	10.7	+	.	Target "Motif:Tx1-3_PM" 1012 1058
scaffold73	RepeatMasker	similarity	125623	125672	6.1	+	.	Target "Motif:Ag-Jock-1" 1436 1484
scaffold74	RepeatMasker	similarity	80734	80787	27.8	-	.	Target "Motif:L1-44_NN" 2383 2436
scaffold74	RepeatMasker	similarity	91312	91374	20.6	+	.	Target "Motif:GYCUME1_I-int" 418 480
scaffold74	RepeatMasker	similarity	100711	100795	14.8	+	.	Target "Motif:BEL-4_SSa-I" 6678 6758
scaffold74	RepeatMasker	similarity	100734	100811	9.0	-	.	Target "Motif:LTR24_Sar" 296 373
scaffold74	RepeatMasker	similarity	100743	100823	4.9	-	.	Target "Motif:Mariner-39_SSa" 977 1057
scaffold74	RepeatMasker	similarity	100755	100840	11.8	-	.	Target "Motif:hAT-42_Lch" 903 988
scaffold74	RepeatMasker	similarity	104828	104954	24.3	-	.	Target "Motif:RTAg4" 1705 1806
scaffold74	RepeatMasker	similarity	104885	104956	25.0	-	.	Target "Motif:Gypsy8-I_Dpse" 6585 6656
scaffold74	RepeatMasker	similarity	104895	104968	18.1	-	.	Target "Motif:TART_DV" 2779 2840
scaffold75	RepeatMasker	similarity	4566	4637	27.2	+	.	Target "Motif:Gypsy-29_PIT-I" 1537 1607
scaffold75	RepeatMasker	similarity	16171	16274	25.1	+	.	Target "Motif:GRANDE1_ZD-int" 10963 11062
scaffold75	RepeatMasker	similarity	29416	29763	35.4	-	.	Target "Motif:MuDR-1_FO" 190 537
scaffold75	RepeatMasker	similarity	33716	33755	10.6	-	.	Target "Motif:MamGypLTR3a" 202 239
scaffold75	RepeatMasker	similarity	58678	58804	26.8	-	.	Target "Motif:Gypsy-22_SB-I" 10049 10175
scaffold75	RepeatMasker	similarity	58693	58937	17.4	+	.	Target "Motif:Ag-Jock-1" 1247 1477
scaffold75	RepeatMasker	similarity	58848	58949	27.7	+	.	Target "Motif:Polinton-2_PBa" 4875 4975
scaffold75	RepeatMasker	similarity	96630	97206	40.0	+	.	Target "Motif:MAGGY_I-int" 3928 4504
scaffold75	RepeatMasker	similarity	97414	97565	37.5	+	.	Target "Motif:MAGGY_I-int" 4621 4775
scaffold76	RepeatMasker	similarity	7790	7973	27.9	+	.	Target "Motif:(TTG)n" 1 184
scaffold76	RepeatMasker	similarity	28936	29004	21.7	-	.	Target "Motif:Gypsy-50_GA-LTR" 545 618
scaffold76	RepeatMasker	similarity	28949	29012	15.7	-	.	Target "Motif:Jockey-6_DK" 396 454
scaffold76	RepeatMasker	similarity	35050	35221	24.7	-	.	Target "Motif:Gypsy8-I_Dpse" 6528 6649
scaffold76	RepeatMasker	similarity	35719	35783	21.5	-	.	Target "Motif:Tx1-5_PM" 1139 1203
scaffold76	RepeatMasker	similarity	35729	35787	15.2	-	.	Target "Motif:Jockey-6_DK" 399 458
scaffold76	RepeatMasker	similarity	87845	87929	19.5	+	.	Target "Motif:Gypsy-50_GA-LTR" 518 599
scaffold76	RepeatMasker	similarity	87865	87995	17.3	+	.	Target "Motif:Jockey-3_DGri" 3211 3332
scaffold76	RepeatMasker	similarity	87874	88491	29.0	+	.	Target "Motif:RTAg4" 1789 2391
scaffold76	RepeatMasker	similarity	88063	88526	21.4	+	.	Target "Motif:Ag-Jock-1" 1178 1477
scaffold76	RepeatMasker	similarity	132299	132449	26.8	+	.	Target "Motif:RTAg4" 1999 2209
scaffold76	RepeatMasker	similarity	132319	132461	24.1	+	.	Target "Motif:Gypsy-23_DEl-I" 6983 7109
scaffold77	RepeatMasker	similarity	65539	65659	16.7	-	.	Target "Motif:hAT-30N1_DR" 1319 1438
scaffold77	RepeatMasker	similarity	65591	65705	21.6	-	.	Target "Motif:Polinton-8_NVi" 8091 8207
scaffold77	RepeatMasker	similarity	67381	67431	19.6	+	.	Target "Motif:CACTA_LP" 3070 3120
scaffold77	RepeatMasker	similarity	67390	67433	11.4	-	.	Target "Motif:Gypsy-80-I_ZM" 5919 5962
scaffold77	RepeatMasker	similarity	67392	67439	18.8	-	.	Target "Motif:Polinton-2A_NV" 13715 13762
scaffold77	RepeatMasker	similarity	145204	145278	25.0	+	.	Target "Motif:RLTR20C1_MM" 447 518
scaffold78	RepeatMasker	similarity	20510	20566	19.3	+	.	Target "Motif:DNA8-2C_CGi" 740 797
scaffold78	RepeatMasker	similarity	20567	20582	30.1	-	.	Target "Motif:Polinton-8_NVi" 8102 8177
scaffold78	RepeatMasker	similarity	34480	34593	12.4	+	.	Target "Motif:Harbinger2-2_ES" 1093 1209
scaffold78	RepeatMasker	similarity	34503	34610	13.0	-	.	Target "Motif:hAT-30N1_DR" 1345 1452
scaffold78	RepeatMasker	similarity	34517	34624	10.2	-	.	Target "Motif:hAT-N36_DR" 164 277
scaffold78	RepeatMasker	similarity	69494	69564	15.0	+	.	Target "Motif:Jockey-3_DGri" 3361 3427
scaffold78	RepeatMasker	similarity	97950	98032	25.3	-	.	Target "Motif:Gypsy-20_SMo-I" 107 193
scaffold78	RepeatMasker	similarity	104431	104478	18.8	-	.	Target "Motif:Gypsy-10_PAb-I" 11809 11856
scaffold79	RepeatMasker	similarity	15792	15834	16.3	+	.	Target "Motif:Merlin-1_DR" 7473 7515
scaffold79	RepeatMasker	similarity	29122	29224	29.4	+	.	Target "Motif:RT1" 3056 3158
scaffold79	RepeatMasker	similarity	29138	29253	25.4	+	.	Target "Motif:Gypsy-32_ADe-I" 1923 2029
scaffold79	RepeatMasker	similarity	35291	35412	21.5	-	.	Target "Motif:Helitron-1_CRe" 12984 13122
scaffold79	RepeatMasker	similarity	51007	51112	29.5	-	.	Target "Motif:SFV1-10_Gav-I" 2740 2848
scaffold80	RepeatMasker	similarity	543	598	3.8	+	.	Target "Motif:(GCTG)n" 3 55
scaffold80	RepeatMasker	similarity	616	683	10.3	-	.	Target "Motif:REP-4_PBa" 596 663
scaffold80	RepeatMasker	similarity	626	699	9.5	-	.	Target "Motif:Novosib-6_CR" 2919 2993
scaffold80	RepeatMasker	similarity	1236	1329	18.3	+	.	Target "Motif:hAT-N159_DR" 1509 1603
scaffold80	RepeatMasker	similarity	1276	1346	11.3	+	.	Target "Motif:Daphne-7_CTe" 2457 2527
scaffold80	RepeatMasker	similarity	1347	1358	15.7	+	.	Target "Motif:LTR42_MD" 517 599
scaffold80	RepeatMasker	similarity	67463	67524	22.6	+	.	Target "Motif:Gypsy-8_CPu-I" 4048 4112
scaffold80	RepeatMasker	similarity	105539	105654	19.8	-	.	Target "Motif:(AAAATAACG)n" 1 116
scaffold81	RepeatMasker	similarity	407	506	16.9	+	.	Target "Motif:Sola2-1_EmiHux" 302 419
scaffold81	RepeatMasker	similarity	23073	23156	18.3	+	.	Target "Motif:RTAg4" 1685 1767
scaffold81	RepeatMasker	similarity	23098	23158	7.8	+	.	Target "Motif:Gypsy-1_AC-I" 828 881
scaffold81	RepeatMasker	similarity	50288	50364	31.2	+	.	Target "Motif:EnSpm2_PTr" 8572 8648
scaffold81	RepeatMasker	similarity	50297	50396	26.3	-	.	Target "Motif:ATCopia24I" 2717 2818
scaffold81	RepeatMasker	similarity	84661	84737	16.9	+	.	Target "Motif:VIHAT3" 179 258
scaffold81	RepeatMasker	similarity	104599	104696	20.7	-	.	Target "Motif:IMPB_01" 34 126
scaffold82	RepeatMasker	similarity	107866	107925	20.0	+	.	Target "Motif:Jockey-3_DGri" 3406 3465
scaffold82	RepeatMasker	similarity	108204	108493	21.8	+	.	Target "Motif:Ag-Jock-1" 1241 1470
scaffold83	RepeatMasker	similarity	31	441	36.7	-	.	Target "Motif:PYRET_I-int" 2914 3324
scaffold83	RepeatMasker	similarity	46370	46439	11.8	-	.	Target "Motif:Helitron-1_CRe" 13022 13090
scaffold84	RepeatMasker	similarity	19102	19178	26.0	+	.	Target "Motif:(GCCTAA)n" 3 79
scaffold84	RepeatMasker	similarity	39611	39687	18.4	+	.	Target "Motif:EnSpm-4_STu" 541 623
scaffold84	RepeatMasker	similarity	43494	43696	30.0	+	.	Target "Motif:(TCG)n" 1 199
scaffold84	RepeatMasker	similarity	61707	61808	24.0	-	.	Target "Motif:DNA-1_MMa" 413 511
scaffold84	RepeatMasker	similarity	84510	84548	7.7	-	.	Target "Motif:RTAg4" 2076 2114
scaffold85	RepeatMasker	similarity	19302	19335	11.8	+	.	Target "Motif:Copia-140_CCri-I" 3539 3572
scaffold85	RepeatMasker	similarity	64091	64177	16.7	+	.	Target "Motif:Gypsy-14_DAn-I" 15 88
scaffold85	RepeatMasker	similarity	67844	67895	23.1	-	.	Target "Motif:hAT-2N2_ATr" 205 256
scaffold86	RepeatMasker	similarity	8338	8422	27.2	+	.	Target "Motif:Gypsy14-ZM_I-int" 1999 2079
scaffold86	RepeatMasker	similarity	38044	38166	26.2	-	.	Target "Motif:Jockey-6_DK" 452 568
scaffold86	RepeatMasker	similarity	47641	47697	23.2	-	.	Target "Motif:Jockey-6_CQ" 324 379
scaffold86	RepeatMasker	similarity	59055	59130	23.7	+	.	Target "Motif:Gypsy-13_SMo-LTR" 579 656
scaffold86	RepeatMasker	similarity	71781	71836	23.2	-	.	Target "Motif:Helitron-1_PM" 3809 3867
scaffold87	RepeatMasker	similarity	71138	71258	27.3	+	.	Target "Motif:RTEX-1_CR" 1194 1314
scaffold87	RepeatMasker	similarity	71193	71277	21.7	+	.	Target "Motif:Jockey-3_DPer" 6486 6570
scaffold88	RepeatMasker	similarity	21923	22051	27.9	+	.	Target "Motif:5SrRNA-1_BG" 1 129
scaffold88	RepeatMasker	similarity	72806	72876	15.7	+	.	Target "Motif:hAT-30N1_DR" 1394 1467
scaffold89	RepeatMasker	similarity	1	74	0.0	+	.	Target "Motif:Coprina_Cc1" 6 79
scaffold90	RepeatMasker	similarity	18523	18567	15.6	+	.	Target "Motif:Copia-9_PSo-I" 1283 1330
scaffold91	RepeatMasker	similarity	47015	47119	19.2	-	.	Target "Motif:RTEX-3_SSa" 2962 3064
scaffold91	RepeatMasker	similarity	47032	47184	13.6	-	.	Target "Motif:Gypsy-31-LTR_DR" 42 185
scaffold91	RepeatMasker	similarity	47059	47246	13.7	-	.	Target "Motif:Sola1-1_AC" 837 1022
scaffold91	RepeatMasker	similarity	77073	77086	28.1	-	.	Target "Motif:Gypsy-68_PIT-I" 9200 9326
scaffold91	RepeatMasker	similarity	77087	77192	18.9	+	.	Target "Motif:hAT-N4_ALy" 703 808
scaffold92	RepeatMasker	similarity	35316	35373	24.1	+	.	Target "Motif:EnSpm-2_TD" 2278 2335
scaffold92	RepeatMasker	similarity	35326	35391	25.8	+	.	Target "Motif:Kolobok-3_Aplcal" 4146 4211
scaffold92	RepeatMasker	similarity	76784	76840	21.1	+	.	Target "Motif:hAT-N4_ALy" 726 783
scaffold93	RepeatMasker	similarity	35175	35261	18.1	+	.	Target "Motif:RandI-3" 7347 7435
scaffold95	RepeatMasker	similarity	12865	12906	14.3	-	.	Target "Motif:Gypsy-13_FV-I" 78 121
scaffold95	RepeatMasker	similarity	17196	17248	14.1	+	.	Target "Motif:Rex1-20_DRe" 1957 2006
scaffold96	RepeatMasker	similarity	7223	7269	16.0	+	.	Target "Motif:ERV4_MD_I-int" 965 1008
scaffold96	RepeatMasker	similarity	14746	14802	19.4	-	.	Target "Motif:RandI-1_ACas" 816 867
scaffold96	RepeatMasker	similarity	16694	16736	16.3	+	.	Target "Motif:Polinton-1_GI" 924 966
scaffold96	RepeatMasker	similarity	60869	60998	28.9	+	.	Target "Motif:POKEY_DP" 3396 3500
scaffold96	RepeatMasker	similarity	72259	73226	41.0	+	.	Target "Motif:Gypsy-1_ARO-I" 2364 3338
scaffold96	RepeatMasker	similarity	74609	74765	27.5	+	.	Target "Motif:Gypsy-1_ARO-I" 4428 4583
scaffold96	RepeatMasker	similarity	75883	75926	15.9	+	.	Target "Motif:Gypsy-12_BG-I" 2633 2677
scaffold97	RepeatMasker	similarity	10498	10582	18.8	+	.	Target "Motif:CryptonV-N1_DR" 5926 6014
scaffold97	RepeatMasker	similarity	48251	48353	24.7	+	.	Target "Motif:Sola3-1_CapOwc" 3053 3146
scaffold98	RepeatMasker	similarity	23329	23420	16.8	+	.	Target "Motif:Copia-74_ALY-I" 525 618
scaffold98	RepeatMasker	similarity	23714	23888	29.8	-	.	Target "Motif:PYRET_I-int" 3562 3616
scaffold98	RepeatMasker	similarity	24471	24881	38.7	-	.	Target "Motif:PYRET_I-int" 2914 3324
scaffold98	RepeatMasker	similarity	26100	26530	42.6	-	.	Target "Motif:MAGGY_I-int" 4665 5096
scaffold98	RepeatMasker	similarity	26716	26756	14.6	-	.	Target "Motif:YETI-I_PA" 5514 5554
scaffold98	RepeatMasker	similarity	26798	26902	29.1	-	.	Target "Motif:MAGGY_I-int" 4075 4179
scaffold98	RepeatMasker	similarity	27068	27134	26.9	-	.	Target "Motif:AFUT1-I" 4468 4534
scaffold98	RepeatMasker	similarity	27625	29028	32.7	-	.	Target "Motif:AFUT1-I" 1817 3503
scaffold98	RepeatMasker	similarity	40350	40428	27.9	+	.	Target "Motif:OPHIO3" 611 689
scaffold100	RepeatMasker	similarity	398	457	25.0	-	.	Target "Motif:Gypsy-135_GM-I" 2121 2180
scaffold100	RepeatMasker	similarity	51922	51977	19.6	+	.	Target "Motif:OSCopia2_I-int" 1275 1330
scaffold100	RepeatMasker	similarity	51926	52038	30.0	+	.	Target "Motif:Gypsy18-I_CR" 2654 2764
scaffold101	RepeatMasker	similarity	34122	34280	33.9	-	.	Target "Motif:CLOUD-7" 171 321
scaffold102	RepeatMasker	similarity	5887	5975	29.1	+	.	Target "Motif:Sat-1_CPa" 6938 7023
scaffold102	RepeatMasker	similarity	8670	8771	30.7	+	.	Target "Motif:hAT-N4_ALy" 686 787
scaffold102	RepeatMasker	similarity	10327	10873	30.4	+	.	Target "Motif:DNA-X-9_NV" 859 1344
scaffold102	RepeatMasker	similarity	15781	15872	23.6	-	.	Target "Motif:Gypsy-199_ZM-I" 8248 8337
scaffold102	RepeatMasker	similarity	15804	15814	16.4	+	.	Target "Motif:Tx1-3_PM" 928 962
scaffold102	RepeatMasker	similarity	15815	15871	14.0	+	.	Target "Motif:Gypsy-37_PSo-I" 739 795
scaffold102	RepeatMasker	similarity	15826	15871	2.2	+	.	Target "Motif:RT1" 3141 3186
scaffold102	RepeatMasker	similarity	15872	15937	22.1	+	.	Target "Motif:Copia-7_ES-I" 3379 3488
scaffold102	RepeatMasker	similarity	15872	15910	16.4	+	.	Target "Motif:Tx1-3_PM" 963 1105
scaffold102	RepeatMasker	similarity	41589	41627	12.8	+	.	Target "Motif:Sola3-1_CapOwc" 2554 2592
scaffold102	RepeatMasker	similarity	51886	53140	32.1	+	.	Target "Motif:Gypsy4-I_AO" 2914 4389
scaffold104	RepeatMasker	similarity	30495	30553	20.3	+	.	Target "Motif:CryptonS-18_PI" 3629 3687
scaffold104	RepeatMasker	similarity	49760	49841	17.3	-	.	Target "Motif:hAT-N4_ALy" 717 798
scaffold105	RepeatMasker	similarity	15776	15933	18.1	+	.	Target "Motif:RTEX-1_CR" 1159 1333
scaffold105	RepeatMasker	similarity	16513	16696	25.0	+	.	Target "Motif:TART_DV" 11386 11507
scaffold105	RepeatMasker	similarity	32287	32383	24.8	+	.	Target "Motif:EnSpm-1_HV" 10534 10626
scaffold105	RepeatMasker	similarity	32320	32392	12.3	+	.	Target "Motif:hAT-2_NN" 626 698
scaffold106	RepeatMasker	similarity	2989	3221	30.9	+	.	Target "Motif:hAT-1_Cglob" 1564 1814
scaffold106	RepeatMasker	similarity	12509	12593	26.6	-	.	Target "Motif:Gypsy-8-I_CR" 1754 1836
scaffold106	RepeatMasker	similarity	12666	12711	21.7	+	.	Target "Motif:Gypsy-24_LBS-I" 5222 5267
scaffold106	RepeatMasker	similarity	17321	17755	40.7	+	.	Target "Motif:TFO1_FO" 1128 1560
scaffold106	RepeatMasker	similarity	18618	18724	35.5	-	.	Target "Motif:RESTLESS" 3704 3810
scaffold106	RepeatMasker	similarity	26850	26946	26.1	+	.	Target "Motif:LINE1-19_SBi" 2918 3013
scaffold106	RepeatMasker	similarity	42984	43113	36.9	+	.	Target "Motif:Tad1-20_BG" 5355 5484
scaffold106	RepeatMasker	similarity	43747	43815	23.2	-	.	Target "Motif:Gypsy45-I_DR" 845 915
scaffold107	RepeatMasker	similarity	31432	31509	24.0	+	.	Target "Motif:Helitron-N12D_OS" 598 672
scaffold107	RepeatMasker	similarity	31641	31693	22.6	-	.	Target "Motif:Harbinger-N6_OS" 714 767
scaffold107	RepeatMasker	similarity	36813	36886	18.0	-	.	Target "Motif:Helitron-2_CRe" 23466 23543
scaffold107	RepeatMasker	similarity	39851	39955	23.1	+	.	Target "Motif:hAT-13_FV" 319 434
scaffold107	RepeatMasker	similarity	39904	40005	16.2	-	.	Target "Motif:Copia-16_ECa-I" 609 684
scaffold108	RepeatMasker	similarity	29712	29936	26.0	-	.	Target "Motif:Gypsy-2_SPDB-I" 1707 1947
scaffold108	RepeatMasker	similarity	33504	33560	20.4	-	.	Target "Motif:Gypsy-178_AA-I" 4175 4229
scaffold109	RepeatMasker	similarity	18325	18403	25.3	+	.	Target "Motif:Polinton-9_NVi" 409 490
scaffold109	RepeatMasker	similarity	28557	28605	6.4	+	.	Target "Motif:DNA55_AFC" 1641 1689
scaffold109	RepeatMasker	similarity	28565	28622	17.2	-	.	Target "Motif:TSESSEBEII" 63 121
scaffold110	RepeatMasker	similarity	3603	3780	29.6	+	.	Target "Motif:(TGG)n" 1 177
scaffold111	RepeatMasker	similarity	19462	19510	15.3	-	.	Target "Motif:Polinton-1_DR" 17724 17769
scaffold111	RepeatMasker	similarity	24999	25069	24.3	-	.	Target "Motif:TA11" 1412 1482
scaffold112	RepeatMasker	similarity	16548	16611	19.7	-	.	Target "Motif:LINE1-50_SBi" 2609 2671
scaffold113	RepeatMasker	similarity	5556	5710	27.4	+	.	Target "Motif:Sola1-2C_CCri" 2254 2407
scaffold114	RepeatMasker	similarity	3494	3542	10.2	-	.	Target "Motif:hAT-1_OS" 5 60
scaffold114	RepeatMasker	similarity	31750	31858	31.8	+	.	Target "Motif:Polinton-8_NVi" 8078 8188
scaffold115	RepeatMasker	similarity	4144	4191	12.5	-	.	Target "Motif:Ag-R1-6" 5478 5526
scaffold116	RepeatMasker	similarity	12702	12759	14.0	+	.	Target "Motif:Sola3-1_EmiHux" 5238 5296
scaffold116	RepeatMasker	similarity	12723	12761	5.3	+	.	Target "Motif:MULE-1_CapOwc" 3835 3872
scaffold116	RepeatMasker	similarity	12730	12765	0.0	+	.	Target "Motif:Ag-Jock-1" 1374 1408
scaffold116	RepeatMasker	similarity	13387	13446	13.3	-	.	Target "Motif:EnSpm-N1_T" 472 535
scaffold116	RepeatMasker	similarity	14361	14522	29.0	-	.	Target "Motif:Gypsy-177_ZM-I" 874 1035
scaffold117	RepeatMasker	similarity	4438	4766	28.6	+	.	Target "Motif:MuDR-2_FO" 2329 2675
scaffold117	RepeatMasker	similarity	9638	9679	7.5	+	.	Target "Motif:Gypsy-178_DR-I" 4879 4920
scaffold117	RepeatMasker	similarity	17683	17753	17.4	-	.	Target "Motif:RLTR32_Rn" 453 521
scaffold117	RepeatMasker	similarity	17703	17762	11.9	+	.	Target "Motif:Mariner-29_AEc" 1842 1901
scaffold117	RepeatMasker	similarity	17707	17779	7.9	-	.	Target "Motif:EnSpm-N13_DR" 5960 6026
scaffold118	RepeatMasker	similarity	2874	2927	24.1	-	.	Target "Motif:DNA-X-9_NV" 912 965
scaffold118	RepeatMasker	similarity	13648	13709	16.3	+	.	Target "Motif:Helitron-1N1_CRe" 143 198
scaffold118	RepeatMasker	similarity	16785	16822	11.2	-	.	Target "Motif:L1-2_STu" 6543 6578
scaffold118	RepeatMasker	similarity	17429	17461	9.1	-	.	Target "Motif:Helitron-2_DR" 21731 21763
scaffold120	RepeatMasker	similarity	206	283	15.4	-	.	Target "Motif:ERV38_MD-int" 2144 2221
scaffold120	RepeatMasker	similarity	221	288	8.8	-	.	Target "Motif:EnSpm-N14_DR" 3559 3626
scaffold120	RepeatMasker	similarity	232	297	12.1	-	.	Target "Motif:Gypsy-6_AEc-LTR" 1646 1711
scaffold121	RepeatMasker	similarity	6599	6659	16.9	+	.	Target "Motif:BEL-7_DTa-I" 853 908
scaffold121	RepeatMasker	similarity	18820	18859	12.8	-	.	Target "Motif:R1-1_DSi" 3035 3074
scaffold121	RepeatMasker	similarity	26888	26925	5.6	-	.	Target "Motif:hAT-4_FV" 3904 3939
scaffold122	RepeatMasker	similarity	1657	1794	28.3	+	.	Target "Motif:Gypsy-6_CPu-I" 2629 2714
scaffold122	RepeatMasker	similarity	2590	2675	27.9	-	.	Target "Motif:L1-6_CR" 245 336
scaffold122	RepeatMasker	similarity	22978	23007	10.0	-	.	Target "Motif:Copia-13_SB-I" 4993 5022
scaffold122	RepeatMasker	similarity	24706	24746	14.6	+	.	Target "Motif:RLTR21" 515 557
scaffold123	RepeatMasker	similarity	11430	11552	28.5	+	.	Target "Motif:(ACATG)n" 2 124
scaffold123	RepeatMasker	similarity	18852	18985	18.7	+	.	Target "Motif:GA-rich" 1 135
scaffold124	RepeatMasker	similarity	9180	9339	33.5	-	.	Target "Motif:Tad1-40_BG" 5145 5307
scaffold124	RepeatMasker	similarity	10412	10451	7.5	-	.	Target "Motif:Copia-29_CCri-I" 1876 1918
scaffold124	RepeatMasker	similarity	10706	10757	15.7	-	.	Target "Motif:Tad1-58_BG" 4591 4642
scaffold124	RepeatMasker	similarity	10805	10895	25.0	-	.	Target "Motif:Tad1-3_BG" 3188 3279
scaffold124	RepeatMasker	similarity	11029	11659	32.5	-	.	Target "Motif:Tad1-36_BG" 2604 3641
scaffold124	RepeatMasker	similarity	18143	18207	23.1	+	.	Target "Motif:Gypsy-52_BG-I" 4939 5003
scaffold124	RepeatMasker	similarity	19251	19445	31.1	-	.	Target "Motif:hAT-1_Cglob" 2626 2820
scaffold124	RepeatMasker	similarity	22140	22176	11.1	-	.	Target "Motif:Gypsy-8B_CCri-I" 5915 5950
scaffold126	RepeatMasker	similarity	26	583	28.3	-	.	Target "Motif:REP-6_LMi" 6244 6800
scaffold126	RepeatMasker	similarity	2358	2412	15.4	-	.	Target "Motif:EnSpm-15_HM" 4950 5002
scaffold126	RepeatMasker	similarity	7980	9349	26.2	-	.	Target "Motif:REP-6_LMi" 2750 4118
scaffold126	RepeatMasker	similarity	10051	10935	27.8	-	.	Target "Motif:REP-6_LMi" 11639 12499
scaffold126	RepeatMasker	similarity	12189	12428	25.8	+	.	Target "Motif:REP-6_LMi" 8452 8688
scaffold126	RepeatMasker	similarity	13590	14067	28.4	-	.	Target "Motif:REP-6_LMi" 4515 4977
scaffold126	RepeatMasker	similarity	17362	17447	27.0	+	.	Target "Motif:tRNA-2_DRe" 1534 1622
scaffold126	RepeatMasker	similarity	21765	21970	30.8	+	.	Target "Motif:Copia-18_BD-I" 4563 4764
scaffold126	RepeatMasker	similarity	23324	23402	27.9	-	.	Target "Motif:Squam2" 7 93
scaffold126	RepeatMasker	similarity	24156	24264	20.1	+	.	Target "Motif:Sola2-7_HMa" 1252 1367
scaffold126	RepeatMasker	similarity	24272	24322	11.8	-	.	Target "Motif:REP-6_LMi" 6750 6800
scaffold127	RepeatMasker	similarity	1721	1969	28.2	+	.	Target "Motif:YETI-I_PA" 4278 4526
scaffold127	RepeatMasker	similarity	9222	9261	10.3	-	.	Target "Motif:SZ-63_int-int" 4928 4966
scaffold128	RepeatMasker	similarity	10968	11000	6.1	+	.	Target "Motif:ERV24B_MD_LTR" 108 141
scaffold129	RepeatMasker	similarity	8862	9060	28.9	-	.	Target "Motif:I-5_AO" 1256 1454
scaffold129	RepeatMasker	similarity	17100	17497	33.1	-	.	Target "Motif:I-5_AO" 4756 5153
scaffold129	RepeatMasker	similarity	18275	18732	32.2	-	.	Target "Motif:I-5_AO" 3526 3984
scaffold130	RepeatMasker	similarity	20442	20502	22.9	+	.	Target "Motif:Gypsy-71_BG-I" 3579 3642
scaffold130	RepeatMasker	similarity	20456	20578	35.9	+	.	Target "Motif:hAT-N4_ALy" 668 787
scaffold132	RepeatMasker	similarity	4735	4791	11.3	+	.	Target "Motif:LTR-2_SBi" 4708 4766
scaffold132	RepeatMasker	similarity	17440	17508	18.8	-	.	Target "Motif:Gypsy-4_PIT-I" 1916 1980
scaffold133	RepeatMasker	similarity	9123	9159	10.8	-	.	Target "Motif:Copia-3_PPM-I" 2566 2602
scaffold134	RepeatMasker	similarity	6347	6357	21.4	-	.	Target "Motif:DIRS-8B_DR" 279 316
scaffold134	RepeatMasker	similarity	6358	6429	15.7	+	.	Target "Motif:L1-11_DR" 6672 6741
scaffold134	RepeatMasker	similarity	6370	6454	6.2	-	.	Target "Motif:EnSpm-17_HM" 2988 3072
scaffold134	RepeatMasker	similarity	6430	6444	21.4	-	.	Target "Motif:DIRS-8B_DR" 216 278
scaffold134	RepeatMasker	similarity	13875	15401	33.4	+	.	Target "Motif:I-5_AO" 3798 5304
scaffold135	RepeatMasker	similarity	365	1223	31.8	-	.	Target "Motif:Tad1-59_BG" 2699 3632
scaffold135	RepeatMasker	similarity	2294	2345	13.7	-	.	Target "Motif:Tad1-36_BG" 2010 2061
scaffold135	RepeatMasker	similarity	13537	13581	12.7	+	.	Target "Motif:Gypsy-23_CSa-I" 1943 1982
scaffold136	RepeatMasker	similarity	128	197	24.3	-	.	Target "Motif:Tad1-70_BG" 3586 3655
scaffold136	RepeatMasker	similarity	332	395	25.0	-	.	Target "Motif:Tad1-62_BG" 4217 4280
scaffold136	RepeatMasker	similarity	2360	2428	22.4	+	.	Target "Motif:Copia-11_PR-I" 2491 2561
scaffold136	RepeatMasker	similarity	6957	6997	10.3	+	.	Target "Motif:hAT-9N_SBi" 31 69
scaffold136	RepeatMasker	similarity	16109	16160	25.0	-	.	Target "Motif:Mariner-5_SSa" 785 836
scaffold136	RepeatMasker	similarity	16884	17329	30.4	-	.	Target "Motif:MuDR-2_FO" 176 620
scaffold136	RepeatMasker	similarity	17562	17642	20.3	-	.	Target "Motif:I-5_AO" 5231 5309
scaffold136	RepeatMasker	similarity	17744	18132	33.8	-	.	Target "Motif:I-5_AO" 4765 5153
scaffold136	RepeatMasker	similarity	18908	19101	28.6	-	.	Target "Motif:I-5_AO" 3802 3995
scaffold137	RepeatMasker	similarity	17997	18050	18.5	+	.	Target "Motif:MuDR-4_ATr" 5413 5466
scaffold139	RepeatMasker	similarity	4608	4717	29.0	-	.	Target "Motif:Gypsy-44C_ATr-LTR" 389 498
scaffold139	RepeatMasker	similarity	4708	4817	24.3	-	.	Target "Motif:Gypsy-44C_ATr-LTR" 389 498
scaffold139	RepeatMasker	similarity	8313	8529	27.5	-	.	Target "Motif:MuDR-1_FO" 2314 2533
scaffold139	RepeatMasker	similarity	8895	9354	35.1	-	.	Target "Motif:MuDR-2_FO" 1580 2037
scaffold139	RepeatMasker	similarity	15347	15703	33.8	+	.	Target "Motif:I-5_AO" 4765 5121
scaffold139	RepeatMasker	similarity	15830	15904	23.3	+	.	Target "Motif:I-5_AO" 5237 5309
scaffold140	RepeatMasker	similarity	2286	2340	23.6	-	.	Target "Motif:Tad1-4_BG" 3710 3764
scaffold140	RepeatMasker	similarity	2696	2756	24.6	-	.	Target "Motif:Vingi-1_Pp" 1351 1411
scaffold140	RepeatMasker	similarity	9210	10464	33.0	+	.	Target "Motif:Gypsy-1-I_AF" 3135 4389
scaffold142	RepeatMasker	similarity	4207	4258	13.7	-	.	Target "Motif:Copia-25_DR-I" 1466 1520
scaffold143	RepeatMasker	similarity	9993	10045	18.9	+	.	Target "Motif:Copia-58_ST-I" 3136 3193
scaffold145	RepeatMasker	similarity	429	496	17.5	+	.	Target "Motif:Gypsy-57_CCri-I" 4173 4238
scaffold145	RepeatMasker	similarity	3081	3117	18.9	+	.	Target "Motif:Gypsy-9-LTR_CR" 107 143
scaffold147	RepeatMasker	similarity	7745	7810	20.0	+	.	Target "Motif:EnSpm-3_BF" 4489 4555
scaffold147	RepeatMasker	similarity	8851	8901	16.3	+	.	Target "Motif:Gypsy-115-I_DR" 1876 1926
scaffold149	RepeatMasker	similarity	8084	8107	24.5	+	.	Target "Motif:Academ-1_HM" 678 775
scaffold149	RepeatMasker	similarity	8108	8178	25.4	-	.	Target "Motif:Dada-tL_DR" 9860 9930
scaffold149	RepeatMasker	similarity	8134	8187	20.4	+	.	Target "Motif:Gypsy-6_LCh-I" 376 429
scaffold149	RepeatMasker	similarity	8135	8207	23.3	-	.	Target "Motif:EnSpm-N2_DR" 2896 2971
scaffold151	RepeatMasker	similarity	425	464	17.5	+	.	Target "Motif:Tad1-38_BG" 4013 4052
scaffold151	RepeatMasker	similarity	3546	3775	31.9	-	.	Target "Motif:I-5_AO" 1256 1485
scaffold151	RepeatMasker	similarity	6953	7002	4.5	-	.	Target "Motif:Gypsy-36_GM-I" 2795 2841
scaffold151	RepeatMasker	similarity	7004	7051	22.9	+	.	Target "Motif:hAT-1_Cglob" 1340 1388
scaffold151	RepeatMasker	similarity	9790	9831	21.4	+	.	Target "Motif:Chimpo_I-int" 680 721
scaffold152	RepeatMasker	similarity	3297	3452	34.2	-	.	Target "Motif:RESTLESS" 3742 3897
scaffold152	RepeatMasker	similarity	13059	13108	24.0	+	.	Target "Motif:EnSpm-N4_SBi" 782 831
scaffold153	RepeatMasker	similarity	6410	6477	21.2	-	.	Target "Motif:Gypsy-25B_SSa-I" 3547 3615
scaffold154	RepeatMasker	similarity	5742	5914	35.8	+	.	Target "Motif:Tad1-20_BG" 5312 5484
scaffold154	RepeatMasker	similarity	12068	12317	26.7	+	.	Target "Motif:Gypsy-1_ARO-I" 2218 2473
scaffold154	RepeatMasker	similarity	13983	14051	24.6	+	.	Target "Motif:Tad1-27_BG" 4487 4558
scaffold156	RepeatMasker	similarity	4774	4868	31.6	+	.	Target "Motif:MuDR-N65_OS" 781 875
scaffold157	RepeatMasker	similarity	6638	6682	16.3	-	.	Target "Motif:hAT-14_SBi" 2003 2045
scaffold157	RepeatMasker	similarity	6698	6768	18.5	+	.	Target "Motif:Harbinger-8_PSt" 621 681
scaffold158	RepeatMasker	similarity	8622	8667	17.4	+	.	Target "Motif:Copia-39_ECa-I" 1641 1691
scaffold160	RepeatMasker	similarity	6792	7118	27.3	+	.	Target "Motif:MuDR-1_FO" 2381 2707
scaffold161	RepeatMasker	similarity	585	1095	30.7	-	.	Target "Motif:Copia-1_VA-I" 4395 4907
scaffold162	RepeatMasker	similarity	465	637	36.4	+	.	Target "Motif:Tad1-20_BG" 5312 5484
scaffold162	RepeatMasker	similarity	12907	13106	25.1	-	.	Target "Motif:DNA-X-9_NV" 853 1090
scaffold163	RepeatMasker	similarity	77	230	33.5	+	.	Target "Motif:Tad1-40_BG" 5145 5302
scaffold163	RepeatMasker	similarity	255	305	19.3	+	.	Target "Motif:BEL-58_CQ-I" 788 834
scaffold163	RepeatMasker	similarity	13244	13856	30.2	+	.	Target "Motif:MuDR-1_FO" 1406 2018
scaffold164	RepeatMasker	similarity	6828	6994	28.7	+	.	Target "Motif:RESTLESS" 2251 2413
scaffold167	RepeatMasker	similarity	5812	5848	2.7	+	.	Target "Motif:(ATTTG)n" 3 39
scaffold167	RepeatMasker	similarity	6188	6540	27.5	-	.	Target "Motif:MAGGY_I-int" 4514 5132
scaffold167	RepeatMasker	similarity	6548	8088	34.4	-	.	Target "Motif:Gypsy-22_BG-I" 3441 5321
scaffold168	RepeatMasker	similarity	5865	5917	9.8	-	.	Target "Motif:Gypsy-10_SCH-I" 8513 8555
scaffold168	RepeatMasker	similarity	11016	11049	14.7	-	.	Target "Motif:ZMCopia2_I-int" 174 207
scaffold168	RepeatMasker	similarity	11882	11923	10.0	+	.	Target "Motif:LTR1C_ML" 654 693
scaffold169	RepeatMasker	similarity	7333	7443	38.7	+	.	Target "Motif:(CGG)n" 1 111
scaffold169	RepeatMasker	similarity	7444	7467	30.3	+	.	Target "Motif:Gypsy-6_DEu-I" 428 553
scaffold169	RepeatMasker	similarity	8362	8433	27.4	-	.	Target "Motif:MuDR-40_PI" 1514 1579
scaffold170	RepeatMasker	similarity	608	1238	33.3	-	.	Target "Motif:Tad1-36_BG" 2556 3604
scaffold170	RepeatMasker	similarity	2802	2959	28.9	+	.	Target "Motif:EnSpm-1_HV" 2255 2392
scaffold171	RepeatMasker	similarity	6005	6571	39.8	+	.	Target "Motif:MAGGY_I-int" 442 1008
scaffold172	RepeatMasker	similarity	6285	6353	15.3	-	.	Target "Motif:Helitron-12B_OS" 2964 3037
scaffold173	RepeatMasker	similarity	12048	12088	18.6	+	.	Target "Motif:BMSAT1" 215 379
scaffold173	RepeatMasker	similarity	12089	12223	9.0	+	.	Target "Motif:(TTAGGG)n" 2 135
scaffold174	RepeatMasker	similarity	1727	1827	23.2	-	.	Target "Motif:Gypsy-7_DPer-I" 763 858
scaffold177	RepeatMasker	similarity	10331	10372	16.7	+	.	Target "Motif:REP-6_CCri" 5669 5711
scaffold179	RepeatMasker	similarity	450	517	22.0	-	.	Target "Motif:L2-29_HRo" 3496 3559
scaffold179	RepeatMasker	similarity	5241	5290	12.2	-	.	Target "Motif:Gypsy-41_BG-I" 5486 5536
scaffold180	RepeatMasker	similarity	9713	9761	20.4	+	.	Target "Motif:Tad1-14_BG" 3924 3973
scaffold180	RepeatMasker	similarity	9841	9887	21.3	+	.	Target "Motif:Ag-CR1-7" 3529 3575
scaffold180	RepeatMasker	similarity	9888	9907	30.7	+	.	Target "Motif:I-1_AF" 3928 3983
scaffold180	RepeatMasker	similarity	10835	10896	24.2	+	.	Target "Motif:I-1_DEu" 4649 4712
scaffold181	RepeatMasker	similarity	3183	3418	26.5	+	.	Target "Motif:Mariner-94_CCri" 961 1203
scaffold183	RepeatMasker	similarity	1	105	4.8	+	.	Target "Motif:(CCCTAA)n" 3 105
scaffold183	RepeatMasker	similarity	9	118	13.2	+	.	Target "Motif:Penelope-6_SSa" 4328 4436
scaffold184	RepeatMasker	similarity	5259	8752	31.4	+	.	Target "Motif:I-5_AO" 621 4135
scaffold184	RepeatMasker	similarity	8975	9933	32.5	+	.	Target "Motif:I-5_AO" 4359 5333
scaffold186	RepeatMasker	similarity	1108	1122	24.1	+	.	Target "Motif:Copia-142_SB-I" 736 768
scaffold186	RepeatMasker	similarity	1123	1178	25.0	+	.	Target "Motif:RNLTR4d_I" 1492 1547
scaffold186	RepeatMasker	similarity	1179	1197	24.1	+	.	Target "Motif:Copia-142_SB-I" 769 816
scaffold186	RepeatMasker	similarity	2378	2436	22.4	+	.	Target "Motif:Gypsy-21_LBS-I" 4546 4603
scaffold186	RepeatMasker	similarity	2758	3981	30.9	+	.	Target "Motif:Gypsy4-I_AO" 2716 3898
scaffold186	RepeatMasker	similarity	4330	5484	33.3	+	.	Target "Motif:Gypsy4-I_AO" 4266 5909
scaffold186	RepeatMasker	similarity	6789	6924	31.6	-	.	Target "Motif:PYRET_I-int" 5744 5879
scaffold186	RepeatMasker	similarity	7047	7460	29.8	-	.	Target "Motif:Gypsy4-I_AO" 5491 5915
scaffold186	RepeatMasker	similarity	8559	9769	33.4	-	.	Target "Motif:Gypsy4-I_AO" 3179 4389
scaffold188	RepeatMasker	similarity	1787	1823	16.2	+	.	Target "Motif:Gypsy-171-I_DR" 707 743
scaffold188	RepeatMasker	similarity	6874	6962	29.2	-	.	Target "Motif:I-5_AO" 2260 2348
scaffold189	RepeatMasker	similarity	160	187	0.0	+	.	Target "Motif:Gypsy-249_DR-LTR" 258 285
scaffold189	RepeatMasker	similarity	2969	3118	26.4	-	.	Target "Motif:RESTLESS" 3733 3882
scaffold190	RepeatMasker	similarity	3372	3426	20.0	-	.	Target "Motif:Helitron4" 9930 9986
scaffold190	RepeatMasker	similarity	4541	4696	24.1	+	.	Target "Motif:(CGAAT)n" 4 144
scaffold191	RepeatMasker	similarity	4879	4935	24.6	+	.	Target "Motif:hAT-1_ESi" 4646 4702
scaffold191	RepeatMasker	similarity	4885	5020	23.0	+	.	Target "Motif:hAT-N4_ALy" 698 856
scaffold193	RepeatMasker	similarity	4069	4136	25.0	+	.	Target "Motif:FOT1_FO" 419 490
scaffold193	RepeatMasker	similarity	5350	5387	13.2	+	.	Target "Motif:BEL-103_AA-I" 3784 3821
scaffold194	RepeatMasker	similarity	62	372	31.4	+	.	Target "Motif:FOT1_FO" 941 1275
scaffold194	RepeatMasker	similarity	9125	9651	34.0	+	.	Target "Motif:I-5_AO" 4763 5299
scaffold196	RepeatMasker	similarity	1987	2062	24.9	+	.	Target "Motif:BEL-175_AA-I" 3930 3998
scaffold196	RepeatMasker	similarity	8070	8591	20.0	+	.	Target "Motif:MuDR-6_RC" 3374 3697
scaffold197	RepeatMasker	similarity	1206	2460	33.1	+	.	Target "Motif:Gypsy-1-I_AF" 3135 4389
scaffold197	RepeatMasker	similarity	4327	4795	33.1	-	.	Target "Motif:MAGGY_I-int" 4670 5132
scaffold197	RepeatMasker	similarity	4961	5650	39.3	-	.	Target "Motif:MAGGY_I-int" 3815 4504
scaffold197	RepeatMasker	similarity	5686	5741	28.6	-	.	Target "Motif:MARY1_TM" 2710 2765
scaffold197	RepeatMasker	similarity	5900	7318	37.1	-	.	Target "Motif:MAGGY_I-int" 2138 3551
scaffold197	RepeatMasker	similarity	7616	7978	37.6	-	.	Target "Motif:MAGGY_I-int" 1472 1836
scaffold197	RepeatMasker	similarity	8444	9008	35.5	-	.	Target "Motif:MAGGY_I-int" 442 1006
scaffold198	RepeatMasker	similarity	2591	2636	21.7	+	.	Target "Motif:TRAS-2_TUr" 8021 8066
scaffold198	RepeatMasker	similarity	7975	8137	35.8	+	.	Target "Motif:I-5_AO" 4794 4958
scaffold199	RepeatMasker	similarity	4217	4830	33.7	+	.	Target "Motif:Tad1-68_BG" 2699 3640
scaffold199	RepeatMasker	similarity	5393	5486	32.2	+	.	Target "Motif:Tad1-68_BG" 4154 4247
scaffold199	RepeatMasker	similarity	6330	6483	32.9	+	.	Target "Motif:Tad1-40_BG" 5146 5302
scaffold199	RepeatMasker	similarity	8030	8140	27.3	+	.	Target "Motif:DNA-X-9_NV" 853 965
scaffold199	RepeatMasker	similarity	9159	9228	20.3	-	.	Target "Motif:Sola1-1_Smoe" 6326 6399
scaffold200	RepeatMasker	similarity	7465	7500	13.9	+	.	Target "Motif:Helitron-4_HM" 5611 5646
scaffold200	RepeatMasker	similarity	9197	9251	13.5	+	.	Target "Motif:hAT-N4_ALy" 718 769
scaffold201	RepeatMasker	similarity	6775	6858	19.2	+	.	Target "Motif:BEL3-I_AG" 3665 3739
scaffold202	RepeatMasker	similarity	1714	1770	19.3	+	.	Target "Motif:Gypsy-53_AA-I" 141 200
scaffold202	RepeatMasker	similarity	6424	6496	25.7	-	.	Target "Motif:Utopia-2_PU" 5161 5232
scaffold205	RepeatMasker	similarity	213	248	11.4	-	.	Target "Motif:Helitron-N3_PPa" 446 480
scaffold206	RepeatMasker	similarity	1692	1746	19.3	+	.	Target "Motif:MuDR-4_TV" 1114 1165
scaffold206	RepeatMasker	similarity	3891	4312	30.6	+	.	Target "Motif:MuDR-1_FO" 750 1172
scaffold206	RepeatMasker	similarity	5781	5825	16.3	+	.	Target "Motif:DNA-X-14_DR" 1311 1353
scaffold206	RepeatMasker	similarity	8430	8592	15.1	-	.	Target "Motif:DIRS-8_DR" 262 422
scaffold207	RepeatMasker	similarity	7678	7743	16.8	+	.	Target "Motif:BEL-1-I_NV" 4043 4103
scaffold207	RepeatMasker	similarity	8137	8193	22.8	+	.	Target "Motif:L1-3_VC" 1074 1132
scaffold210	RepeatMasker	similarity	2004	2051	20.8	-	.	Target "Motif:SHALINE16_MT" 2873 2920
scaffold212	RepeatMasker	similarity	1928	4684	32.1	+	.	Target "Motif:I-5_AO" 838 3606
scaffold213	RepeatMasker	similarity	3555	3593	8.4	+	.	Target "Motif:Athila0_I-int" 7614 7649
scaffold214	RepeatMasker	similarity	7552	7595	9.5	-	.	Target "Motif:Gypsy-1_CAl-I" 338 380
scaffold214	RepeatMasker	similarity	7722	7781	27.1	-	.	Target "Motif:hAT-5_GM" 335 394
scaffold214	RepeatMasker	similarity	7735	7865	25.7	-	.	Target "Motif:Gypsy-6_DEu-I" 422 546
scaffold215	RepeatMasker	similarity	519	631	26.6	-	.	Target "Motif:BEL-27_AA-I" 3830 3946
scaffold217	RepeatMasker	similarity	402	542	27.6	-	.	Target "Motif:I-1_AF" 5133 5317
scaffold217	RepeatMasker	similarity	775	885	24.6	-	.	Target "Motif:Gypsy-6_DBi-I" 3593 3696
scaffold218	RepeatMasker	similarity	7168	7244	21.2	-	.	Target "Motif:EnSpm-N1_T" 472 543
scaffold218	RepeatMasker	similarity	7180	7279	20.0	+	.	Target "Motif:(CGA)n" 2 101
scaffold219	RepeatMasker	similarity	1167	1263	25.1	-	.	Target "Motif:hAT-1_DP" 2474 2565
scaffold219	RepeatMasker	similarity	1381	1474	18.0	-	.	Target "Motif:Copia-2_Trm-I" 168 254
scaffold219	RepeatMasker	similarity	1931	2475	32.2	-	.	Target "Motif:I-5_AO" 4763 5313
scaffold219	RepeatMasker	similarity	2923	2975	17.0	-	.	Target "Motif:Helitron-3_ZM" 26817 26873
scaffold221	RepeatMasker	similarity	340	396	14.7	-	.	Target "Motif:EnSpm-17_ZM" 958 1006
scaffold222	RepeatMasker	similarity	1995	2075	23.5	+	.	Target "Motif:hAT-N4_ALy" 668 748
scaffold222	RepeatMasker	similarity	2037	2109	29.2	+	.	Target "Motif:Sagan-1_AAn" 409 480
scaffold222	RepeatMasker	similarity	5041	5098	20.7	+	.	Target "Motif:I-1_AN" 4335 4393
scaffold225	RepeatMasker	similarity	1850	2470	34.4	+	.	Target "Motif:Tad1-36_BG" 2564 3605
scaffold225	RepeatMasker	similarity	2742	2793	21.1	+	.	Target "Motif:Tad1-58_BG" 4591 4642
scaffold225	RepeatMasker	similarity	3736	3795	25.0	+	.	Target "Motif:Tad1-59_BG" 4662 4721
scaffold225	RepeatMasker	similarity	3952	4112	31.2	+	.	Target "Motif:Tad1-40_BG" 5139 5302
scaffold225	RepeatMasker	similarity	6608	6666	17.6	+	.	Target "Motif:TreLTRRT2-I" 6038 6094
scaffold226	RepeatMasker	similarity	4782	4826	14.0	-	.	Target "Motif:Copia-8_SB-I" 987 1029
scaffold227	RepeatMasker	similarity	3481	3684	29.2	+	.	Target "Motif:Tad1-40_BG" 5101 5302
scaffold227	RepeatMasker	similarity	4841	4877	8.6	+	.	Target "Motif:Copia1-I_DM" 239 273
scaffold227	RepeatMasker	similarity	6475	6521	8.9	-	.	Target "Motif:HAT-8_Mad" 3187 3231
scaffold227	RepeatMasker	similarity	6486	6533	4.2	+	.	Target "Motif:EnSpm1_SB" 9900 9947
scaffold228	RepeatMasker	similarity	3267	3373	22.1	+	.	Target "Motif:Gypsy-88_PAb-I" 4946 5045
scaffold229	RepeatMasker	similarity	2405	2441	16.2	+	.	Target "Motif:Tx1-6_AAe" 3835 3871
scaffold231	RepeatMasker	similarity	5189	5295	21.8	-	.	Target "Motif:Gypsy-24_BG-I" 2420 2514
scaffold231	RepeatMasker	similarity	5322	5404	21.3	-	.	Target "Motif:Polinton-3_SP" 108 189
scaffold231	RepeatMasker	similarity	6303	6320	0.8	+	.	Target "Motif:(ATTTG)n" 5 79
scaffold232	RepeatMasker	similarity	4551	4610	12.1	-	.	Target "Motif:hAT-N81_DR" 515 573
scaffold234	RepeatMasker	similarity	5329	5388	13.6	-	.	Target "Motif:Copia-1_MPA-LTR" 250 308
scaffold235	RepeatMasker	similarity	834	890	21.1	+	.	Target "Motif:ATGP3A_I-int" 2416 2473
scaffold236	RepeatMasker	similarity	5237	5327	21.4	+	.	Target "Motif:LTR-2_Mad-I" 382 467
scaffold236	RepeatMasker	similarity	5573	5820	30.9	-	.	Target "Motif:MarCry-1_FO" 134 381
scaffold237	RepeatMasker	similarity	3066	4471	29.6	+	.	Target "Motif:PYRET_I-int" 2014 4562
scaffold240	RepeatMasker	similarity	5186	5732	33.6	-	.	Target "Motif:I-5_AO" 4765 5315
scaffold243	RepeatMasker	similarity	5370	5406	10.8	-	.	Target "Motif:Gypsy-201_DR-I" 2170 2210
scaffold244	RepeatMasker	similarity	1239	1488	28.2	+	.	Target "Motif:I-5_AO" 5030 5286
scaffold247	RepeatMasker	similarity	3402	3852	36.9	-	.	Target "Motif:I-5_AO" 4868 5323
scaffold247	RepeatMasker	similarity	5152	5385	26.7	+	.	Target "Motif:DNA-X-9_NV" 880 1134
scaffold248	RepeatMasker	similarity	691	826	27.2	-	.	Target "Motif:PYRET_I-int" 5744 5879
scaffold248	RepeatMasker	similarity	953	2104	32.5	-	.	Target "Motif:Gypsy4-I_AO" 4269 5911
scaffold248	RepeatMasker	similarity	2402	3785	31.1	-	.	Target "Motif:Gypsy4-I_AO" 2663 3952
scaffold252	RepeatMasker	similarity	2428	2482	19.3	-	.	Target "Motif:Copia-1_MVPL-I" 2887 2938
scaffold252	RepeatMasker	similarity	2835	2883	14.6	+	.	Target "Motif:Crack-1_SSa" 1718 1766
scaffold253	RepeatMasker	similarity	568	649	19.5	+	.	Target "Motif:Gypsy-5_OS-LTR" 62 141
scaffold254	RepeatMasker	similarity	1434	1624	21.5	+	.	Target "Motif:(TCG)n" 2 180
scaffold254	RepeatMasker	similarity	3127	3202	23.6	+	.	Target "Motif:Gypsy-30_GM-I" 7557 7630
scaffold255	RepeatMasker	similarity	2506	2680	30.6	-	.	Target "Motif:BOTY_I-int" 4417 4591
scaffold256	RepeatMasker	similarity	2286	2372	26.4	+	.	Target "Motif:(CGA)n" 2 88
scaffold256	RepeatMasker	similarity	3656	3744	24.7	+	.	Target "Motif:I-11_AAe" 1256 1344
scaffold257	RepeatMasker	similarity	1	3536	31.9	-	.	Target "Motif:MAGGY_I-int" 1449 4999
scaffold258	RepeatMasker	similarity	314	410	27.6	+	.	Target "Motif:Mariner-4_SS" 274 370
scaffold263	RepeatMasker	similarity	3690	3723	11.8	+	.	Target "Motif:LINE1-46_SBi" 6458 6491
scaffold266	RepeatMasker	similarity	1324	1486	27.1	+	.	Target "Motif:DNA-X-9_NV" 1071 1221
scaffold269	RepeatMasker	similarity	595	654	14.1	+	.	Target "Motif:Gypsy-16-I_NVi" 1825 1881
scaffold269	RepeatMasker	similarity	2631	2668	15.8	+	.	Target "Motif:REP-2_DTa" 401 438
scaffold274	RepeatMasker	similarity	7	66	13.6	-	.	Target "Motif:Copia-1_MPA-LTR" 250 308
scaffold277	RepeatMasker	similarity	3890	3948	25.4	+	.	Target "Motif:I-5_AO" 2740 2798
scaffold278	RepeatMasker	similarity	2941	3004	23.8	-	.	Target "Motif:Tad1-17_BG" 4435 4498
scaffold278	RepeatMasker	similarity	3263	3309	23.4	-	.	Target "Motif:Ag-CR1-7" 3529 3575
scaffold279	RepeatMasker	similarity	1158	1192	11.4	-	.	Target "Motif:Ambal-2_TP" 5304 5339
scaffold280	RepeatMasker	similarity	786	1219	36.6	+	.	Target "Motif:I-5_AO" 2260 2693
scaffold281	RepeatMasker	similarity	165	236	17.1	-	.	Target "Motif:Gypsy-174_AA-I" 4198 4263
scaffold282	RepeatMasker	similarity	2317	2667	34.9	-	.	Target "Motif:FLIPPER" 755 1104
scaffold284	RepeatMasker	similarity	1922	2176	14.2	+	.	Target "Motif:(CTATA)n" 1 236
scaffold287	RepeatMasker	similarity	79	145	6.0	+	.	Target "Motif:(AAGTG)n" 3 69
scaffold289	RepeatMasker	similarity	470	522	19.2	-	.	Target "Motif:Tx1-1N1_ACar" 3206 3257
scaffold293	RepeatMasker	similarity	1482	1892	38.5	+	.	Target "Motif:PYRET_I-int" 2914 3324
scaffold299	RepeatMasker	similarity	89	246	27.4	-	.	Target "Motif:DNA-X-9_NV" 884 1134
scaffold299	RepeatMasker	similarity	1743	1849	18.1	-	.	Target "Motif:hAT-N4_ALy" 680 788
scaffold300	RepeatMasker	similarity	1885	1948	27.0	-	.	Target "Motif:PYGGY_I-int" 3562 3624
scaffold300	RepeatMasker	similarity	2571	2696	35.7	-	.	Target "Motif:Gypsy69-I_DR" 1741 1866
scaffold301	RepeatMasker	similarity	2257	2272	21.8	+	.	Target "Motif:LTR15D_Sar" 785 880
scaffold301	RepeatMasker	similarity	2273	2460	27.7	-	.	Target "Motif:IMPB_01" 167 354
scaffold301	RepeatMasker	similarity	2461	2474	21.8	+	.	Target "Motif:LTR15D_Sar" 881 982
scaffold307	RepeatMasker	similarity	2499	2540	14.3	+	.	Target "Motif:ATCopia63_I-int" 3774 3815
scaffold309	RepeatMasker	similarity	2151	2404	32.7	+	.	Target "Motif:I-5_AO" 2260 2511
scaffold315	RepeatMasker	similarity	486	578	35.5	-	.	Target "Motif:Tad1-36_BG" 4155 4247
scaffold318	RepeatMasker	similarity	1343	1643	35.5	+	.	Target "Motif:FLIPPER" 897 1198
scaffold320	RepeatMasker	similarity	1462	1542	19.8	-	.	Target "Motif:L1-112_DR" 3914 4005
scaffold324	RepeatMasker	similarity	2246	2351	33.0	-	.	Target "Motif:Gypsy-6_DEu-I" 422 524
scaffold324	RepeatMasker	similarity	2271	2356	22.1	-	.	Target "Motif:EnSpm-N18_OS" 2228 2324
scaffold327	RepeatMasker	similarity	569	747	36.9	-	.	Target "Motif:Tad1-20_BG" 5312 5490
scaffold350	RepeatMasker	similarity	415	568	33.5	-	.	Target "Motif:Tad1-40_BG" 5146 5302
scaffold350	RepeatMasker	similarity	732	791	25.0	-	.	Target "Motif:Tad1-59_BG" 4662 4721
scaffold350	RepeatMasker	similarity	1413	1485	24.7	-	.	Target "Motif:Tad1-36_BG" 4174 4246
scaffold350	RepeatMasker	similarity	1737	1783	19.1	-	.	Target "Motif:Tad1-66_BG" 4460 4506
scaffold351	RepeatMasker	similarity	1414	1662	27.0	-	.	Target "Motif:DNA-X-9_NV" 853 1110
scaffold356	RepeatMasker	similarity	7	80	17.6	+	.	Target "Motif:5SrRNA-1_BG" 59 132
scaffold361	RepeatMasker	similarity	898	1038	29.5	-	.	Target "Motif:DNA-X-9_NV" 905 1046
scaffold361	RepeatMasker	similarity	1510	1564	16.4	+	.	Target "Motif:CSINE2" 229 286
scaffold369	RepeatMasker	similarity	4	63	13.6	-	.	Target "Motif:Copia-1_MPA-LTR" 250 308
scaffold373	RepeatMasker	similarity	1071	1386	28.7	-	.	Target "Motif:DNA-X-9_NV" 858 1221
scaffold374	RepeatMasker	similarity	131	1481	30.6	-	.	Target "Motif:BEL1-I_SM" 563 1018
scaffold375	RepeatMasker	similarity	397	554	26.1	-	.	Target "Motif:I-1_AF" 5113 5317
scaffold375	RepeatMasker	similarity	727	784	18.2	-	.	Target "Motif:Tad1-2_PTrit" 2023 2073
scaffold378	RepeatMasker	similarity	16	105	24.1	+	.	Target "Motif:MGR583" 3685 3774
scaffold378	RepeatMasker	similarity	1045	1193	28.6	+	.	Target "Motif:MRT" 4149 4297
scaffold378	RepeatMasker	similarity	1345	1449	18.5	+	.	Target "Motif:Tad1-2_PTrit" 2023 2117
scaffold391	RepeatMasker	similarity	889	1072	27.6	+	.	Target "Motif:I-1_AO" 3306 3486
scaffold394	RepeatMasker	similarity	681	801	30.0	-	.	Target "Motif:I-1_AF" 5196 5317
scaffold399	RepeatMasker	similarity	155	283	36.5	+	.	Target "Motif:Gypsy-32_ADe-I" 1892 2017
scaffold404	RepeatMasker	similarity	953	1088	7.5	+	.	Target "Motif:CryptonV-N1B_EL" 220 351
scaffold404	RepeatMasker	similarity	995	1089	1.2	-	.	Target "Motif:Coprina_Cc1" 3 150
scaffold413	RepeatMasker	similarity	412	755	29.8	-	.	Target "Motif:YETI-I_PA" 4266 4551
scaffold414	RepeatMasker	similarity	622	715	19.1	+	.	Target "Motif:(CGA)n" 2 95
scaffold414	RepeatMasker	similarity	716	751	29.1	+	.	Target "Motif:Gypsy8-I_Dpse" 7009 7136
scaffold415	RepeatMasker	similarity	440	838	27.2	-	.	Target "Motif:Gypsy-1-I_AF" 5502 5907
scaffold418	RepeatMasker	similarity	737	899	33.7	-	.	Target "Motif:PYRET_I-int" 3162 3324
scaffold419	RepeatMasker	similarity	337	742	29.2	-	.	Target "Motif:Gypsy-1-I_AF" 5497 5911
scaffold422	RepeatMasker	similarity	74	153	16.4	-	.	Target "Motif:hAT-1_DP" 2467 2544
scaffold443	RepeatMasker	similarity	593	772	5.2	+	.	Target "Motif:(TTAGGG)n" 2 178
scaffold447	RepeatMasker	similarity	463	547	18.4	-	.	Target "Motif:Helitron-N2d_CGi" 51 127
scaffold447	RepeatMasker	similarity	474	578	24.8	+	.	Target "Motif:hAT-N4_ALy" 680 784
scaffold458	RepeatMasker	similarity	188	534	28.8	-	.	Target "Motif:Helitron-N39_OS" 1486 1837
scaffold466	RepeatMasker	similarity	560	631	17.1	+	.	Target "Motif:Gypsy-174_AA-I" 4198 4263
scaffold477	RepeatMasker	similarity	327	509	29.1	-	.	Target "Motif:DNA-X-9_NV" 905 1086
scaffold479	RepeatMasker	similarity	462	507	17.4	-	.	Target "Motif:Ag-CR1-7" 3529 3575
scaffold479	RepeatMasker	similarity	474	512	12.8	-	.	Target "Motif:Tad1-27_BG" 4520 4559
scaffold487	RepeatMasker	similarity	49	309	27.6	-	.	Target "Motif:Gypsy-1-I_AF" 5497 5766
