# Supplementary material for: Genomic Comparison of Two Species of Samsoniella with Other Genera in the Family Cordycipitaceae
Source: J Fungi (Basel). 2023 Nov 27;9(12):1146. doi: 10.3390/jof9121146 (PMC10744563; doi:10.3390/jof9121146)
Supplement: Supplementary file 1 [file jof-09-01146-s001.zip › Samsoniella hepiali ICMM 82-2.gff3]

scaffold1	EVM	gene	850	1499	.	-	.	ID=scaffold1.g1
scaffold1	EVM	mRNA	850	1499	.	-	.	ID=scaffold1.t1;Parent=scaffold1.g1
scaffold1	EVM	exon	1327	1499	.	-	.	ID=scaffold1.t1.exon1;Parent=scaffold1.t1
scaffold1	EVM	CDS	1327	1499	.	-	0	ID=scaffold1.t1.cds1;Parent=scaffold1.t1
scaffold1	EVM	exon	850	1184	.	-	.	ID=scaffold1.t1.exon2;Parent=scaffold1.t1
scaffold1	EVM	CDS	850	1184	.	-	1	ID=scaffold1.t1.cds2;Parent=scaffold1.t1
scaffold1	EVM	gene	2309	4759	.	-	.	ID=scaffold1.g2
scaffold1	EVM	mRNA	2309	4759	.	-	.	ID=scaffold1.t2;Parent=scaffold1.g2
scaffold1	EVM	exon	3684	4759	.	-	.	ID=scaffold1.t2.exon1;Parent=scaffold1.t2
scaffold1	EVM	CDS	3684	4759	.	-	0	ID=scaffold1.t2.cds1;Parent=scaffold1.t2
scaffold1	EVM	exon	2946	3626	.	-	.	ID=scaffold1.t2.exon2;Parent=scaffold1.t2
scaffold1	EVM	CDS	2946	3626	.	-	1	ID=scaffold1.t2.cds2;Parent=scaffold1.t2
scaffold1	EVM	exon	2309	2888	.	-	.	ID=scaffold1.t2.exon3;Parent=scaffold1.t2
scaffold1	EVM	CDS	2309	2888	.	-	1	ID=scaffold1.t2.cds3;Parent=scaffold1.t2
scaffold1	EVM	gene	5527	6542	.	-	.	ID=scaffold1.g3
scaffold1	EVM	mRNA	5527	6542	.	-	.	ID=scaffold1.t3;Parent=scaffold1.g3
scaffold1	EVM	exon	6224	6542	.	-	.	ID=scaffold1.t3.exon1;Parent=scaffold1.t3
scaffold1	EVM	CDS	6224	6542	.	-	0	ID=scaffold1.t3.cds1;Parent=scaffold1.t3
scaffold1	EVM	exon	5822	6165	.	-	.	ID=scaffold1.t3.exon2;Parent=scaffold1.t3
scaffold1	EVM	CDS	5822	6165	.	-	2	ID=scaffold1.t3.cds2;Parent=scaffold1.t3
scaffold1	EVM	exon	5527	5766	.	-	.	ID=scaffold1.t3.exon3;Parent=scaffold1.t3
scaffold1	EVM	CDS	5527	5766	.	-	0	ID=scaffold1.t3.cds3;Parent=scaffold1.t3
scaffold1	EVM	gene	14328	15517	.	+	.	ID=scaffold1.g4
scaffold1	EVM	mRNA	14328	15517	.	+	.	ID=scaffold1.t4;Parent=scaffold1.g4
scaffold1	EVM	exon	14328	14424	.	+	.	ID=scaffold1.t4.exon1;Parent=scaffold1.t4
scaffold1	EVM	CDS	14328	14424	.	+	0	ID=scaffold1.t4.cds1;Parent=scaffold1.t4
scaffold1	EVM	exon	14493	15517	.	+	.	ID=scaffold1.t4.exon2;Parent=scaffold1.t4
scaffold1	EVM	CDS	14493	15517	.	+	2	ID=scaffold1.t4.cds2;Parent=scaffold1.t4
scaffold1	EVM	gene	17522	17966	.	-	.	ID=scaffold1.g5
scaffold1	EVM	mRNA	17522	17966	.	-	.	ID=scaffold1.t5;Parent=scaffold1.g5
scaffold1	EVM	exon	17744	17966	.	-	.	ID=scaffold1.t5.exon1;Parent=scaffold1.t5
scaffold1	EVM	CDS	17744	17966	.	-	0	ID=scaffold1.t5.cds1;Parent=scaffold1.t5
scaffold1	EVM	exon	17522	17685	.	-	.	ID=scaffold1.t5.exon2;Parent=scaffold1.t5
scaffold1	EVM	CDS	17522	17685	.	-	2	ID=scaffold1.t5.cds2;Parent=scaffold1.t5
scaffold1	EVM	gene	20041	21875	.	+	.	ID=scaffold1.g6
scaffold1	EVM	mRNA	20041	21875	.	+	.	ID=scaffold1.t6;Parent=scaffold1.g6
scaffold1	EVM	exon	20041	20368	.	+	.	ID=scaffold1.t6.exon1;Parent=scaffold1.t6
scaffold1	EVM	CDS	20041	20368	.	+	0	ID=scaffold1.t6.cds1;Parent=scaffold1.t6
scaffold1	EVM	exon	20419	20700	.	+	.	ID=scaffold1.t6.exon2;Parent=scaffold1.t6
scaffold1	EVM	CDS	20419	20700	.	+	2	ID=scaffold1.t6.cds2;Parent=scaffold1.t6
scaffold1	EVM	exon	20762	21087	.	+	.	ID=scaffold1.t6.exon3;Parent=scaffold1.t6
scaffold1	EVM	CDS	20762	21087	.	+	2	ID=scaffold1.t6.cds3;Parent=scaffold1.t6
scaffold1	EVM	exon	21144	21404	.	+	.	ID=scaffold1.t6.exon4;Parent=scaffold1.t6
scaffold1	EVM	CDS	21144	21404	.	+	0	ID=scaffold1.t6.cds4;Parent=scaffold1.t6
scaffold1	EVM	exon	21450	21875	.	+	.	ID=scaffold1.t6.exon5;Parent=scaffold1.t6
scaffold1	EVM	CDS	21450	21875	.	+	0	ID=scaffold1.t6.cds5;Parent=scaffold1.t6
scaffold1	EVM	gene	22140	23144	.	+	.	ID=scaffold1.g7
scaffold1	EVM	mRNA	22140	23144	.	+	.	ID=scaffold1.t7;Parent=scaffold1.g7
scaffold1	EVM	exon	22140	23144	.	+	.	ID=scaffold1.t7.exon1;Parent=scaffold1.t7
scaffold1	EVM	CDS	22140	23144	.	+	0	ID=scaffold1.t7.cds1;Parent=scaffold1.t7
scaffold1	EVM	gene	38723	39977	.	-	.	ID=scaffold1.g8
scaffold1	EVM	mRNA	38723	39977	.	-	.	ID=scaffold1.t8;Parent=scaffold1.g8
scaffold1	EVM	exon	39574	39977	.	-	.	ID=scaffold1.t8.exon1;Parent=scaffold1.t8
scaffold1	EVM	CDS	39574	39977	.	-	0	ID=scaffold1.t8.cds1;Parent=scaffold1.t8
scaffold1	EVM	exon	38723	39515	.	-	.	ID=scaffold1.t8.exon2;Parent=scaffold1.t8
scaffold1	EVM	CDS	38723	39515	.	-	1	ID=scaffold1.t8.cds2;Parent=scaffold1.t8
scaffold1	EVM	gene	40494	41062	.	+	.	ID=scaffold1.g9
scaffold1	EVM	mRNA	40494	41062	.	+	.	ID=scaffold1.t9;Parent=scaffold1.g9
scaffold1	EVM	exon	40494	40643	.	+	.	ID=scaffold1.t9.exon1;Parent=scaffold1.t9
scaffold1	EVM	CDS	40494	40643	.	+	0	ID=scaffold1.t9.cds1;Parent=scaffold1.t9
scaffold1	EVM	exon	40732	40937	.	+	.	ID=scaffold1.t9.exon2;Parent=scaffold1.t9
scaffold1	EVM	CDS	40732	40937	.	+	0	ID=scaffold1.t9.cds2;Parent=scaffold1.t9
scaffold1	EVM	exon	40999	41062	.	+	.	ID=scaffold1.t9.exon3;Parent=scaffold1.t9
scaffold1	EVM	CDS	40999	41062	.	+	1	ID=scaffold1.t9.cds3;Parent=scaffold1.t9
scaffold1	EVM	gene	41568	42401	.	+	.	ID=scaffold1.g10
scaffold1	EVM	mRNA	41568	42401	.	+	.	ID=scaffold1.t10;Parent=scaffold1.g10
scaffold1	EVM	exon	41568	42401	.	+	.	ID=scaffold1.t10.exon1;Parent=scaffold1.t10
scaffold1	EVM	CDS	41568	42401	.	+	0	ID=scaffold1.t10.cds1;Parent=scaffold1.t10
scaffold1	EVM	gene	42609	43831	.	+	.	ID=scaffold1.g11
scaffold1	EVM	mRNA	42609	43831	.	+	.	ID=scaffold1.t11;Parent=scaffold1.g11
scaffold1	EVM	exon	42609	43406	.	+	.	ID=scaffold1.t11.exon1;Parent=scaffold1.t11
scaffold1	EVM	CDS	42609	43406	.	+	0	ID=scaffold1.t11.cds1;Parent=scaffold1.t11
scaffold1	EVM	exon	43493	43831	.	+	.	ID=scaffold1.t11.exon2;Parent=scaffold1.t11
scaffold1	EVM	CDS	43493	43831	.	+	0	ID=scaffold1.t11.cds2;Parent=scaffold1.t11
scaffold1	EVM	gene	43966	44406	.	-	.	ID=scaffold1.g12
scaffold1	EVM	mRNA	43966	44406	.	-	.	ID=scaffold1.t12;Parent=scaffold1.g12
scaffold1	EVM	exon	43966	44406	.	-	.	ID=scaffold1.t12.exon1;Parent=scaffold1.t12
scaffold1	EVM	CDS	43966	44406	.	-	0	ID=scaffold1.t12.cds1;Parent=scaffold1.t12
scaffold1	EVM	gene	46178	46837	.	+	.	ID=scaffold1.g13
scaffold1	EVM	mRNA	46178	46837	.	+	.	ID=scaffold1.t13;Parent=scaffold1.g13
scaffold1	EVM	exon	46178	46837	.	+	.	ID=scaffold1.t13.exon1;Parent=scaffold1.t13
scaffold1	EVM	CDS	46178	46837	.	+	0	ID=scaffold1.t13.cds1;Parent=scaffold1.t13
scaffold1	EVM	gene	46923	48483	.	-	.	ID=scaffold1.g14
scaffold1	EVM	mRNA	46923	48483	.	-	.	ID=scaffold1.t14;Parent=scaffold1.g14
scaffold1	EVM	exon	48323	48483	.	-	.	ID=scaffold1.t14.exon1;Parent=scaffold1.t14
scaffold1	EVM	CDS	48323	48483	.	-	0	ID=scaffold1.t14.cds1;Parent=scaffold1.t14
scaffold1	EVM	exon	48143	48263	.	-	.	ID=scaffold1.t14.exon2;Parent=scaffold1.t14
scaffold1	EVM	CDS	48143	48263	.	-	1	ID=scaffold1.t14.cds2;Parent=scaffold1.t14
scaffold1	EVM	exon	47920	48085	.	-	.	ID=scaffold1.t14.exon3;Parent=scaffold1.t14
scaffold1	EVM	CDS	47920	48085	.	-	0	ID=scaffold1.t14.cds3;Parent=scaffold1.t14
scaffold1	EVM	exon	46923	47866	.	-	.	ID=scaffold1.t14.exon4;Parent=scaffold1.t14
scaffold1	EVM	CDS	46923	47866	.	-	2	ID=scaffold1.t14.cds4;Parent=scaffold1.t14
scaffold1	EVM	gene	49090	50801	.	-	.	ID=scaffold1.g15
scaffold1	EVM	mRNA	49090	50801	.	-	.	ID=scaffold1.t15;Parent=scaffold1.g15
scaffold1	EVM	exon	50050	50801	.	-	.	ID=scaffold1.t15.exon1;Parent=scaffold1.t15
scaffold1	EVM	CDS	50050	50801	.	-	0	ID=scaffold1.t15.cds1;Parent=scaffold1.t15
scaffold1	EVM	exon	49090	49609	.	-	.	ID=scaffold1.t15.exon2;Parent=scaffold1.t15
scaffold1	EVM	CDS	49090	49609	.	-	1	ID=scaffold1.t15.cds2;Parent=scaffold1.t15
scaffold1	EVM	gene	51774	54156	.	+	.	ID=scaffold1.g16
scaffold1	EVM	mRNA	51774	54156	.	+	.	ID=scaffold1.t16;Parent=scaffold1.g16
scaffold1	EVM	exon	51774	51887	.	+	.	ID=scaffold1.t16.exon1;Parent=scaffold1.t16
scaffold1	EVM	CDS	51774	51887	.	+	0	ID=scaffold1.t16.cds1;Parent=scaffold1.t16
scaffold1	EVM	exon	51934	54156	.	+	.	ID=scaffold1.t16.exon2;Parent=scaffold1.t16
scaffold1	EVM	CDS	51934	54156	.	+	0	ID=scaffold1.t16.cds2;Parent=scaffold1.t16
scaffold1	EVM	gene	56712	57919	.	-	.	ID=scaffold1.g17
scaffold1	EVM	mRNA	56712	57919	.	-	.	ID=scaffold1.t17;Parent=scaffold1.g17
scaffold1	EVM	exon	57397	57919	.	-	.	ID=scaffold1.t17.exon1;Parent=scaffold1.t17
scaffold1	EVM	CDS	57397	57919	.	-	0	ID=scaffold1.t17.cds1;Parent=scaffold1.t17
scaffold1	EVM	exon	56712	57340	.	-	.	ID=scaffold1.t17.exon2;Parent=scaffold1.t17
scaffold1	EVM	CDS	56712	57340	.	-	2	ID=scaffold1.t17.cds2;Parent=scaffold1.t17
scaffold1	EVM	gene	62949	65860	.	+	.	ID=scaffold1.g18
scaffold1	EVM	mRNA	62949	65860	.	+	.	ID=scaffold1.t18;Parent=scaffold1.g18
scaffold1	EVM	exon	62949	63259	.	+	.	ID=scaffold1.t18.exon1;Parent=scaffold1.t18
scaffold1	EVM	CDS	62949	63259	.	+	0	ID=scaffold1.t18.cds1;Parent=scaffold1.t18
scaffold1	EVM	exon	63887	64039	.	+	.	ID=scaffold1.t18.exon2;Parent=scaffold1.t18
scaffold1	EVM	CDS	63887	64039	.	+	1	ID=scaffold1.t18.cds2;Parent=scaffold1.t18
scaffold1	EVM	exon	64258	65860	.	+	.	ID=scaffold1.t18.exon3;Parent=scaffold1.t18
scaffold1	EVM	CDS	64258	65860	.	+	1	ID=scaffold1.t18.cds3;Parent=scaffold1.t18
scaffold1	EVM	gene	66961	68086	.	+	.	ID=scaffold1.g19
scaffold1	EVM	mRNA	66961	68086	.	+	.	ID=scaffold1.t19;Parent=scaffold1.g19
scaffold1	EVM	exon	66961	67195	.	+	.	ID=scaffold1.t19.exon1;Parent=scaffold1.t19
scaffold1	EVM	CDS	66961	67195	.	+	0	ID=scaffold1.t19.cds1;Parent=scaffold1.t19
scaffold1	EVM	exon	67269	68086	.	+	.	ID=scaffold1.t19.exon2;Parent=scaffold1.t19
scaffold1	EVM	CDS	67269	68086	.	+	2	ID=scaffold1.t19.cds2;Parent=scaffold1.t19
scaffold1	EVM	gene	70955	72311	.	+	.	ID=scaffold1.g20
scaffold1	EVM	mRNA	70955	72311	.	+	.	ID=scaffold1.t20;Parent=scaffold1.g20
scaffold1	EVM	exon	70955	71726	.	+	.	ID=scaffold1.t20.exon1;Parent=scaffold1.t20
scaffold1	EVM	CDS	70955	71726	.	+	0	ID=scaffold1.t20.cds1;Parent=scaffold1.t20
scaffold1	EVM	exon	71815	72311	.	+	.	ID=scaffold1.t20.exon2;Parent=scaffold1.t20
scaffold1	EVM	CDS	71815	72311	.	+	2	ID=scaffold1.t20.cds2;Parent=scaffold1.t20
scaffold1	EVM	gene	74698	76711	.	+	.	ID=scaffold1.g21
scaffold1	EVM	mRNA	74698	76711	.	+	.	ID=scaffold1.t21;Parent=scaffold1.g21
scaffold1	EVM	exon	74698	74895	.	+	.	ID=scaffold1.t21.exon1;Parent=scaffold1.t21
scaffold1	EVM	CDS	74698	74895	.	+	0	ID=scaffold1.t21.cds1;Parent=scaffold1.t21
scaffold1	EVM	exon	74975	75187	.	+	.	ID=scaffold1.t21.exon2;Parent=scaffold1.t21
scaffold1	EVM	CDS	74975	75187	.	+	0	ID=scaffold1.t21.cds2;Parent=scaffold1.t21
scaffold1	EVM	exon	75464	75619	.	+	.	ID=scaffold1.t21.exon3;Parent=scaffold1.t21
scaffold1	EVM	CDS	75464	75619	.	+	0	ID=scaffold1.t21.cds3;Parent=scaffold1.t21
scaffold1	EVM	exon	75722	76711	.	+	.	ID=scaffold1.t21.exon4;Parent=scaffold1.t21
scaffold1	EVM	CDS	75722	76711	.	+	0	ID=scaffold1.t21.cds4;Parent=scaffold1.t21
scaffold1	EVM	gene	77138	77728	.	-	.	ID=scaffold1.g22
scaffold1	EVM	mRNA	77138	77728	.	-	.	ID=scaffold1.t22;Parent=scaffold1.g22
scaffold1	EVM	exon	77138	77728	.	-	.	ID=scaffold1.t22.exon1;Parent=scaffold1.t22
scaffold1	EVM	CDS	77138	77728	.	-	0	ID=scaffold1.t22.cds1;Parent=scaffold1.t22
scaffold1	EVM	gene	78460	79227	.	-	.	ID=scaffold1.g23
scaffold1	EVM	mRNA	78460	79227	.	-	.	ID=scaffold1.t23;Parent=scaffold1.g23
scaffold1	EVM	exon	78460	79227	.	-	.	ID=scaffold1.t23.exon1;Parent=scaffold1.t23
scaffold1	EVM	CDS	78460	79227	.	-	0	ID=scaffold1.t23.cds1;Parent=scaffold1.t23
scaffold1	EVM	gene	79593	82851	.	+	.	ID=scaffold1.g24
scaffold1	EVM	mRNA	79593	82851	.	+	.	ID=scaffold1.t24;Parent=scaffold1.g24
scaffold1	EVM	exon	79593	80359	.	+	.	ID=scaffold1.t24.exon1;Parent=scaffold1.t24
scaffold1	EVM	CDS	79593	80359	.	+	0	ID=scaffold1.t24.cds1;Parent=scaffold1.t24
scaffold1	EVM	exon	80407	82527	.	+	.	ID=scaffold1.t24.exon2;Parent=scaffold1.t24
scaffold1	EVM	CDS	80407	82527	.	+	1	ID=scaffold1.t24.cds2;Parent=scaffold1.t24
scaffold1	EVM	exon	82587	82851	.	+	.	ID=scaffold1.t24.exon3;Parent=scaffold1.t24
scaffold1	EVM	CDS	82587	82851	.	+	1	ID=scaffold1.t24.cds3;Parent=scaffold1.t24
scaffold1	EVM	gene	84354	86738	.	+	.	ID=scaffold1.g25
scaffold1	EVM	mRNA	84354	86738	.	+	.	ID=scaffold1.t25;Parent=scaffold1.g25
scaffold1	EVM	exon	84354	86738	.	+	.	ID=scaffold1.t25.exon1;Parent=scaffold1.t25
scaffold1	EVM	CDS	84354	86738	.	+	0	ID=scaffold1.t25.cds1;Parent=scaffold1.t25
scaffold1	EVM	gene	87351	90269	.	-	.	ID=scaffold1.g26
scaffold1	EVM	mRNA	87351	90269	.	-	.	ID=scaffold1.t26;Parent=scaffold1.g26
scaffold1	EVM	exon	89741	90269	.	-	.	ID=scaffold1.t26.exon1;Parent=scaffold1.t26
scaffold1	EVM	CDS	89741	90269	.	-	0	ID=scaffold1.t26.cds1;Parent=scaffold1.t26
scaffold1	EVM	exon	88590	88946	.	-	.	ID=scaffold1.t26.exon2;Parent=scaffold1.t26
scaffold1	EVM	CDS	88590	88946	.	-	2	ID=scaffold1.t26.cds2;Parent=scaffold1.t26
scaffold1	EVM	exon	88395	88527	.	-	.	ID=scaffold1.t26.exon3;Parent=scaffold1.t26
scaffold1	EVM	CDS	88395	88527	.	-	2	ID=scaffold1.t26.cds3;Parent=scaffold1.t26
scaffold1	EVM	exon	87923	88331	.	-	.	ID=scaffold1.t26.exon4;Parent=scaffold1.t26
scaffold1	EVM	CDS	87923	88331	.	-	1	ID=scaffold1.t26.cds4;Parent=scaffold1.t26
scaffold1	EVM	exon	87351	87869	.	-	.	ID=scaffold1.t26.exon5;Parent=scaffold1.t26
scaffold1	EVM	CDS	87351	87869	.	-	0	ID=scaffold1.t26.cds5;Parent=scaffold1.t26
scaffold1	EVM	gene	93509	94496	.	+	.	ID=scaffold1.g27
scaffold1	EVM	mRNA	93509	94496	.	+	.	ID=scaffold1.t27;Parent=scaffold1.g27
scaffold1	EVM	exon	93509	93544	.	+	.	ID=scaffold1.t27.exon1;Parent=scaffold1.t27
scaffold1	EVM	CDS	93509	93544	.	+	0	ID=scaffold1.t27.cds1;Parent=scaffold1.t27
scaffold1	EVM	exon	93618	94496	.	+	.	ID=scaffold1.t27.exon2;Parent=scaffold1.t27
scaffold1	EVM	CDS	93618	94496	.	+	0	ID=scaffold1.t27.cds2;Parent=scaffold1.t27
scaffold1	EVM	gene	97619	98535	.	-	.	ID=scaffold1.g28
scaffold1	EVM	mRNA	97619	98535	.	-	.	ID=scaffold1.t28;Parent=scaffold1.g28
scaffold1	EVM	exon	98519	98535	.	-	.	ID=scaffold1.t28.exon1;Parent=scaffold1.t28
scaffold1	EVM	CDS	98519	98535	.	-	0	ID=scaffold1.t28.cds1;Parent=scaffold1.t28
scaffold1	EVM	exon	97619	98453	.	-	.	ID=scaffold1.t28.exon2;Parent=scaffold1.t28
scaffold1	EVM	CDS	97619	98453	.	-	1	ID=scaffold1.t28.cds2;Parent=scaffold1.t28
scaffold1	EVM	gene	98790	99746	.	+	.	ID=scaffold1.g29
scaffold1	EVM	mRNA	98790	99746	.	+	.	ID=scaffold1.t29;Parent=scaffold1.g29
scaffold1	EVM	exon	98790	98900	.	+	.	ID=scaffold1.t29.exon1;Parent=scaffold1.t29
scaffold1	EVM	CDS	98790	98900	.	+	0	ID=scaffold1.t29.cds1;Parent=scaffold1.t29
scaffold1	EVM	exon	98964	99746	.	+	.	ID=scaffold1.t29.exon2;Parent=scaffold1.t29
scaffold1	EVM	CDS	98964	99746	.	+	0	ID=scaffold1.t29.cds2;Parent=scaffold1.t29
scaffold1	EVM	gene	99859	100448	.	-	.	ID=scaffold1.g30
scaffold1	EVM	mRNA	99859	100448	.	-	.	ID=scaffold1.t30;Parent=scaffold1.g30
scaffold1	EVM	exon	100205	100448	.	-	.	ID=scaffold1.t30.exon1;Parent=scaffold1.t30
scaffold1	EVM	CDS	100205	100448	.	-	0	ID=scaffold1.t30.cds1;Parent=scaffold1.t30
scaffold1	EVM	exon	99859	100145	.	-	.	ID=scaffold1.t30.exon2;Parent=scaffold1.t30
scaffold1	EVM	CDS	99859	100145	.	-	2	ID=scaffold1.t30.cds2;Parent=scaffold1.t30
scaffold1	EVM	gene	101953	103435	.	+	.	ID=scaffold1.g31
scaffold1	EVM	mRNA	101953	103435	.	+	.	ID=scaffold1.t31;Parent=scaffold1.g31
scaffold1	EVM	exon	101953	102167	.	+	.	ID=scaffold1.t31.exon1;Parent=scaffold1.t31
scaffold1	EVM	CDS	101953	102167	.	+	0	ID=scaffold1.t31.cds1;Parent=scaffold1.t31
scaffold1	EVM	exon	102224	102479	.	+	.	ID=scaffold1.t31.exon2;Parent=scaffold1.t31
scaffold1	EVM	CDS	102224	102479	.	+	1	ID=scaffold1.t31.cds2;Parent=scaffold1.t31
scaffold1	EVM	exon	102536	103435	.	+	.	ID=scaffold1.t31.exon3;Parent=scaffold1.t31
scaffold1	EVM	CDS	102536	103435	.	+	0	ID=scaffold1.t31.cds3;Parent=scaffold1.t31
scaffold1	EVM	gene	104117	105564	.	-	.	ID=scaffold1.g32
scaffold1	EVM	mRNA	104117	105564	.	-	.	ID=scaffold1.t32;Parent=scaffold1.g32
scaffold1	EVM	exon	105234	105564	.	-	.	ID=scaffold1.t32.exon1;Parent=scaffold1.t32
scaffold1	EVM	CDS	105234	105564	.	-	0	ID=scaffold1.t32.cds1;Parent=scaffold1.t32
scaffold1	EVM	exon	104117	105177	.	-	.	ID=scaffold1.t32.exon2;Parent=scaffold1.t32
scaffold1	EVM	CDS	104117	105177	.	-	2	ID=scaffold1.t32.cds2;Parent=scaffold1.t32
scaffold1	EVM	gene	106651	107595	.	-	.	ID=scaffold1.g33
scaffold1	EVM	mRNA	106651	107595	.	-	.	ID=scaffold1.t33;Parent=scaffold1.g33
scaffold1	EVM	exon	106651	107595	.	-	.	ID=scaffold1.t33.exon1;Parent=scaffold1.t33
scaffold1	EVM	CDS	106651	107595	.	-	0	ID=scaffold1.t33.cds1;Parent=scaffold1.t33
scaffold1	EVM	gene	108332	108827	.	-	.	ID=scaffold1.g34
scaffold1	EVM	mRNA	108332	108827	.	-	.	ID=scaffold1.t34;Parent=scaffold1.g34
scaffold1	EVM	exon	108750	108827	.	-	.	ID=scaffold1.t34.exon1;Parent=scaffold1.t34
scaffold1	EVM	CDS	108750	108827	.	-	0	ID=scaffold1.t34.cds1;Parent=scaffold1.t34
scaffold1	EVM	exon	108611	108690	.	-	.	ID=scaffold1.t34.exon2;Parent=scaffold1.t34
scaffold1	EVM	CDS	108611	108690	.	-	0	ID=scaffold1.t34.cds2;Parent=scaffold1.t34
scaffold1	EVM	exon	108501	108557	.	-	.	ID=scaffold1.t34.exon3;Parent=scaffold1.t34
scaffold1	EVM	CDS	108501	108557	.	-	1	ID=scaffold1.t34.cds3;Parent=scaffold1.t34
scaffold1	EVM	exon	108332	108443	.	-	.	ID=scaffold1.t34.exon4;Parent=scaffold1.t34
scaffold1	EVM	CDS	108332	108443	.	-	1	ID=scaffold1.t34.cds4;Parent=scaffold1.t34
scaffold1	EVM	gene	112950	114757	.	+	.	ID=scaffold1.g35
scaffold1	EVM	mRNA	112950	114757	.	+	.	ID=scaffold1.t35;Parent=scaffold1.g35
scaffold1	EVM	exon	112950	113228	.	+	.	ID=scaffold1.t35.exon1;Parent=scaffold1.t35
scaffold1	EVM	CDS	112950	113228	.	+	0	ID=scaffold1.t35.cds1;Parent=scaffold1.t35
scaffold1	EVM	exon	113306	114757	.	+	.	ID=scaffold1.t35.exon2;Parent=scaffold1.t35
scaffold1	EVM	CDS	113306	114757	.	+	0	ID=scaffold1.t35.cds2;Parent=scaffold1.t35
scaffold1	EVM	gene	117065	117976	.	-	.	ID=scaffold1.g36
scaffold1	EVM	mRNA	117065	117976	.	-	.	ID=scaffold1.t36;Parent=scaffold1.g36
scaffold1	EVM	exon	117065	117976	.	-	.	ID=scaffold1.t36.exon1;Parent=scaffold1.t36
scaffold1	EVM	CDS	117065	117976	.	-	0	ID=scaffold1.t36.cds1;Parent=scaffold1.t36
scaffold1	EVM	gene	121759	124749	.	-	.	ID=scaffold1.g37
scaffold1	EVM	mRNA	121759	124749	.	-	.	ID=scaffold1.t37;Parent=scaffold1.g37
scaffold1	EVM	exon	121759	124749	.	-	.	ID=scaffold1.t37.exon1;Parent=scaffold1.t37
scaffold1	EVM	CDS	121759	124749	.	-	0	ID=scaffold1.t37.cds1;Parent=scaffold1.t37
scaffold1	EVM	gene	126488	128569	.	+	.	ID=scaffold1.g38
scaffold1	EVM	mRNA	126488	128569	.	+	.	ID=scaffold1.t38;Parent=scaffold1.g38
scaffold1	EVM	exon	126488	126530	.	+	.	ID=scaffold1.t38.exon1;Parent=scaffold1.t38
scaffold1	EVM	CDS	126488	126530	.	+	0	ID=scaffold1.t38.cds1;Parent=scaffold1.t38
scaffold1	EVM	exon	126616	126827	.	+	.	ID=scaffold1.t38.exon2;Parent=scaffold1.t38
scaffold1	EVM	CDS	126616	126827	.	+	2	ID=scaffold1.t38.cds2;Parent=scaffold1.t38
scaffold1	EVM	exon	126892	127007	.	+	.	ID=scaffold1.t38.exon3;Parent=scaffold1.t38
scaffold1	EVM	CDS	126892	127007	.	+	0	ID=scaffold1.t38.cds3;Parent=scaffold1.t38
scaffold1	EVM	exon	127064	127994	.	+	.	ID=scaffold1.t38.exon4;Parent=scaffold1.t38
scaffold1	EVM	CDS	127064	127994	.	+	1	ID=scaffold1.t38.cds4;Parent=scaffold1.t38
scaffold1	EVM	exon	128045	128569	.	+	.	ID=scaffold1.t38.exon5;Parent=scaffold1.t38
scaffold1	EVM	CDS	128045	128569	.	+	0	ID=scaffold1.t38.cds5;Parent=scaffold1.t38
scaffold1	EVM	gene	128688	129390	.	-	.	ID=scaffold1.g39
scaffold1	EVM	mRNA	128688	129390	.	-	.	ID=scaffold1.t39;Parent=scaffold1.g39
scaffold1	EVM	exon	128777	129390	.	-	.	ID=scaffold1.t39.exon1;Parent=scaffold1.t39
scaffold1	EVM	CDS	128777	129390	.	-	0	ID=scaffold1.t39.cds1;Parent=scaffold1.t39
scaffold1	EVM	exon	128688	128721	.	-	.	ID=scaffold1.t39.exon2;Parent=scaffold1.t39
scaffold1	EVM	CDS	128688	128721	.	-	1	ID=scaffold1.t39.cds2;Parent=scaffold1.t39
scaffold1	EVM	gene	130685	132679	.	+	.	ID=scaffold1.g40
scaffold1	EVM	mRNA	130685	132679	.	+	.	ID=scaffold1.t40;Parent=scaffold1.g40
scaffold1	EVM	exon	130685	131246	.	+	.	ID=scaffold1.t40.exon1;Parent=scaffold1.t40
scaffold1	EVM	CDS	130685	131246	.	+	0	ID=scaffold1.t40.cds1;Parent=scaffold1.t40
scaffold1	EVM	exon	131303	132543	.	+	.	ID=scaffold1.t40.exon2;Parent=scaffold1.t40
scaffold1	EVM	CDS	131303	132543	.	+	2	ID=scaffold1.t40.cds2;Parent=scaffold1.t40
scaffold1	EVM	exon	132599	132679	.	+	.	ID=scaffold1.t40.exon3;Parent=scaffold1.t40
scaffold1	EVM	CDS	132599	132679	.	+	0	ID=scaffold1.t40.cds3;Parent=scaffold1.t40
scaffold1	EVM	gene	133494	134496	.	+	.	ID=scaffold1.g41
scaffold1	EVM	mRNA	133494	134496	.	+	.	ID=scaffold1.t41;Parent=scaffold1.g41
scaffold1	EVM	exon	133494	133546	.	+	.	ID=scaffold1.t41.exon1;Parent=scaffold1.t41
scaffold1	EVM	CDS	133494	133546	.	+	0	ID=scaffold1.t41.cds1;Parent=scaffold1.t41
scaffold1	EVM	exon	133623	133764	.	+	.	ID=scaffold1.t41.exon2;Parent=scaffold1.t41
scaffold1	EVM	CDS	133623	133764	.	+	1	ID=scaffold1.t41.cds2;Parent=scaffold1.t41
scaffold1	EVM	exon	133846	134496	.	+	.	ID=scaffold1.t41.exon3;Parent=scaffold1.t41
scaffold1	EVM	CDS	133846	134496	.	+	0	ID=scaffold1.t41.cds3;Parent=scaffold1.t41
scaffold1	EVM	gene	135078	136941	.	-	.	ID=scaffold1.g42
scaffold1	EVM	mRNA	135078	136941	.	-	.	ID=scaffold1.t42;Parent=scaffold1.g42
scaffold1	EVM	exon	136536	136941	.	-	.	ID=scaffold1.t42.exon1;Parent=scaffold1.t42
scaffold1	EVM	CDS	136536	136941	.	-	0	ID=scaffold1.t42.cds1;Parent=scaffold1.t42
scaffold1	EVM	exon	135078	136471	.	-	.	ID=scaffold1.t42.exon2;Parent=scaffold1.t42
scaffold1	EVM	CDS	135078	136471	.	-	2	ID=scaffold1.t42.cds2;Parent=scaffold1.t42
scaffold1	EVM	gene	139626	143088	.	+	.	ID=scaffold1.g43
scaffold1	EVM	mRNA	139626	143088	.	+	.	ID=scaffold1.t43;Parent=scaffold1.g43
scaffold1	EVM	exon	139626	139774	.	+	.	ID=scaffold1.t43.exon1;Parent=scaffold1.t43
scaffold1	EVM	CDS	139626	139774	.	+	0	ID=scaffold1.t43.cds1;Parent=scaffold1.t43
scaffold1	EVM	exon	140076	143088	.	+	.	ID=scaffold1.t43.exon2;Parent=scaffold1.t43
scaffold1	EVM	CDS	140076	143088	.	+	1	ID=scaffold1.t43.cds2;Parent=scaffold1.t43
scaffold1	EVM	gene	144326	146109	.	-	.	ID=scaffold1.g44
scaffold1	EVM	mRNA	144326	146109	.	-	.	ID=scaffold1.t44;Parent=scaffold1.g44
scaffold1	EVM	exon	145610	146109	.	-	.	ID=scaffold1.t44.exon1;Parent=scaffold1.t44
scaffold1	EVM	CDS	145610	146109	.	-	0	ID=scaffold1.t44.cds1;Parent=scaffold1.t44
scaffold1	EVM	exon	144326	145505	.	-	.	ID=scaffold1.t44.exon2;Parent=scaffold1.t44
scaffold1	EVM	CDS	144326	145505	.	-	1	ID=scaffold1.t44.cds2;Parent=scaffold1.t44
scaffold1	EVM	gene	153497	156601	.	+	.	ID=scaffold1.g45
scaffold1	EVM	mRNA	153497	156601	.	+	.	ID=scaffold1.t45;Parent=scaffold1.g45
scaffold1	EVM	exon	153497	156601	.	+	.	ID=scaffold1.t45.exon1;Parent=scaffold1.t45
scaffold1	EVM	CDS	153497	156601	.	+	0	ID=scaffold1.t45.cds1;Parent=scaffold1.t45
scaffold1	EVM	gene	157173	161743	.	-	.	ID=scaffold1.g46
scaffold1	EVM	mRNA	157173	161743	.	-	.	ID=scaffold1.t46;Parent=scaffold1.g46
scaffold1	EVM	exon	161634	161743	.	-	.	ID=scaffold1.t46.exon1;Parent=scaffold1.t46
scaffold1	EVM	CDS	161634	161743	.	-	0	ID=scaffold1.t46.cds1;Parent=scaffold1.t46
scaffold1	EVM	exon	161016	161412	.	-	.	ID=scaffold1.t46.exon2;Parent=scaffold1.t46
scaffold1	EVM	CDS	161016	161412	.	-	1	ID=scaffold1.t46.cds2;Parent=scaffold1.t46
scaffold1	EVM	exon	157541	160958	.	-	.	ID=scaffold1.t46.exon3;Parent=scaffold1.t46
scaffold1	EVM	CDS	157541	160958	.	-	0	ID=scaffold1.t46.cds3;Parent=scaffold1.t46
scaffold1	EVM	exon	157173	157486	.	-	.	ID=scaffold1.t46.exon4;Parent=scaffold1.t46
scaffold1	EVM	CDS	157173	157486	.	-	2	ID=scaffold1.t46.cds4;Parent=scaffold1.t46
scaffold1	EVM	gene	162718	163413	.	-	.	ID=scaffold1.g47
scaffold1	EVM	mRNA	162718	163413	.	-	.	ID=scaffold1.t47;Parent=scaffold1.g47
scaffold1	EVM	exon	162718	163413	.	-	.	ID=scaffold1.t47.exon1;Parent=scaffold1.t47
scaffold1	EVM	CDS	162718	163413	.	-	0	ID=scaffold1.t47.cds1;Parent=scaffold1.t47
scaffold1	EVM	gene	163820	166432	.	+	.	ID=scaffold1.g48
scaffold1	EVM	mRNA	163820	166432	.	+	.	ID=scaffold1.t48;Parent=scaffold1.g48
scaffold1	EVM	exon	163820	163998	.	+	.	ID=scaffold1.t48.exon1;Parent=scaffold1.t48
scaffold1	EVM	CDS	163820	163998	.	+	0	ID=scaffold1.t48.cds1;Parent=scaffold1.t48
scaffold1	EVM	exon	164056	165907	.	+	.	ID=scaffold1.t48.exon2;Parent=scaffold1.t48
scaffold1	EVM	CDS	164056	165907	.	+	1	ID=scaffold1.t48.cds2;Parent=scaffold1.t48
scaffold1	EVM	exon	165962	166432	.	+	.	ID=scaffold1.t48.exon3;Parent=scaffold1.t48
scaffold1	EVM	CDS	165962	166432	.	+	0	ID=scaffold1.t48.cds3;Parent=scaffold1.t48
scaffold1	EVM	gene	166641	167771	.	-	.	ID=scaffold1.g49
scaffold1	EVM	mRNA	166641	167771	.	-	.	ID=scaffold1.t49;Parent=scaffold1.g49
scaffold1	EVM	exon	166641	167771	.	-	.	ID=scaffold1.t49.exon1;Parent=scaffold1.t49
scaffold1	EVM	CDS	166641	167771	.	-	0	ID=scaffold1.t49.cds1;Parent=scaffold1.t49
scaffold1	EVM	gene	168201	169919	.	+	.	ID=scaffold1.g50
scaffold1	EVM	mRNA	168201	169919	.	+	.	ID=scaffold1.t50;Parent=scaffold1.g50
scaffold1	EVM	exon	168201	169919	.	+	.	ID=scaffold1.t50.exon1;Parent=scaffold1.t50
scaffold1	EVM	CDS	168201	169919	.	+	0	ID=scaffold1.t50.cds1;Parent=scaffold1.t50
scaffold1	EVM	gene	170292	170774	.	-	.	ID=scaffold1.g51
scaffold1	EVM	mRNA	170292	170774	.	-	.	ID=scaffold1.t51;Parent=scaffold1.g51
scaffold1	EVM	exon	170292	170774	.	-	.	ID=scaffold1.t51.exon1;Parent=scaffold1.t51
scaffold1	EVM	CDS	170292	170774	.	-	0	ID=scaffold1.t51.cds1;Parent=scaffold1.t51
scaffold1	EVM	gene	172613	175147	.	-	.	ID=scaffold1.g52
scaffold1	EVM	mRNA	172613	175147	.	-	.	ID=scaffold1.t52;Parent=scaffold1.g52
scaffold1	EVM	exon	174506	175147	.	-	.	ID=scaffold1.t52.exon1;Parent=scaffold1.t52
scaffold1	EVM	CDS	174506	175147	.	-	0	ID=scaffold1.t52.cds1;Parent=scaffold1.t52
scaffold1	EVM	exon	172613	174439	.	-	.	ID=scaffold1.t52.exon2;Parent=scaffold1.t52
scaffold1	EVM	CDS	172613	174439	.	-	0	ID=scaffold1.t52.cds2;Parent=scaffold1.t52
scaffold1	EVM	gene	176252	177699	.	-	.	ID=scaffold1.g53
scaffold1	EVM	mRNA	176252	177699	.	-	.	ID=scaffold1.t53;Parent=scaffold1.g53
scaffold1	EVM	exon	177382	177699	.	-	.	ID=scaffold1.t53.exon1;Parent=scaffold1.t53
scaffold1	EVM	CDS	177382	177699	.	-	0	ID=scaffold1.t53.cds1;Parent=scaffold1.t53
scaffold1	EVM	exon	176252	177313	.	-	.	ID=scaffold1.t53.exon2;Parent=scaffold1.t53
scaffold1	EVM	CDS	176252	177313	.	-	0	ID=scaffold1.t53.cds2;Parent=scaffold1.t53
scaffold1	EVM	gene	178859	184351	.	+	.	ID=scaffold1.g54
scaffold1	EVM	mRNA	178859	184351	.	+	.	ID=scaffold1.t54;Parent=scaffold1.g54
scaffold1	EVM	exon	178859	184351	.	+	.	ID=scaffold1.t54.exon1;Parent=scaffold1.t54
scaffold1	EVM	CDS	178859	184351	.	+	0	ID=scaffold1.t54.cds1;Parent=scaffold1.t54
scaffold1	EVM	gene	184538	185777	.	-	.	ID=scaffold1.g55
scaffold1	EVM	mRNA	184538	185777	.	-	.	ID=scaffold1.t55;Parent=scaffold1.g55
scaffold1	EVM	exon	185624	185777	.	-	.	ID=scaffold1.t55.exon1;Parent=scaffold1.t55
scaffold1	EVM	CDS	185624	185777	.	-	0	ID=scaffold1.t55.cds1;Parent=scaffold1.t55
scaffold1	EVM	exon	184538	185532	.	-	.	ID=scaffold1.t55.exon2;Parent=scaffold1.t55
scaffold1	EVM	CDS	184538	185532	.	-	2	ID=scaffold1.t55.cds2;Parent=scaffold1.t55
scaffold1	EVM	gene	186340	186825	.	-	.	ID=scaffold1.g56
scaffold1	EVM	mRNA	186340	186825	.	-	.	ID=scaffold1.t56;Parent=scaffold1.g56
scaffold1	EVM	exon	186340	186825	.	-	.	ID=scaffold1.t56.exon1;Parent=scaffold1.t56
scaffold1	EVM	CDS	186340	186825	.	-	0	ID=scaffold1.t56.cds1;Parent=scaffold1.t56
scaffold1	EVM	gene	187479	188389	.	+	.	ID=scaffold1.g57
scaffold1	EVM	mRNA	187479	188389	.	+	.	ID=scaffold1.t57;Parent=scaffold1.g57
scaffold1	EVM	exon	187479	187601	.	+	.	ID=scaffold1.t57.exon1;Parent=scaffold1.t57
scaffold1	EVM	CDS	187479	187601	.	+	0	ID=scaffold1.t57.cds1;Parent=scaffold1.t57
scaffold1	EVM	exon	187694	188389	.	+	.	ID=scaffold1.t57.exon2;Parent=scaffold1.t57
scaffold1	EVM	CDS	187694	188389	.	+	0	ID=scaffold1.t57.cds2;Parent=scaffold1.t57
scaffold1	EVM	gene	188951	190249	.	-	.	ID=scaffold1.g58
scaffold1	EVM	mRNA	188951	190249	.	-	.	ID=scaffold1.t58;Parent=scaffold1.g58
scaffold1	EVM	exon	189792	190249	.	-	.	ID=scaffold1.t58.exon1;Parent=scaffold1.t58
scaffold1	EVM	CDS	189792	190249	.	-	0	ID=scaffold1.t58.cds1;Parent=scaffold1.t58
scaffold1	EVM	exon	188951	189740	.	-	.	ID=scaffold1.t58.exon2;Parent=scaffold1.t58
scaffold1	EVM	CDS	188951	189740	.	-	1	ID=scaffold1.t58.cds2;Parent=scaffold1.t58
scaffold1	EVM	gene	190951	192076	.	+	.	ID=scaffold1.g59
scaffold1	EVM	mRNA	190951	192076	.	+	.	ID=scaffold1.t59;Parent=scaffold1.g59
scaffold1	EVM	exon	190951	191109	.	+	.	ID=scaffold1.t59.exon1;Parent=scaffold1.t59
scaffold1	EVM	CDS	190951	191109	.	+	0	ID=scaffold1.t59.cds1;Parent=scaffold1.t59
scaffold1	EVM	exon	191164	191216	.	+	.	ID=scaffold1.t59.exon2;Parent=scaffold1.t59
scaffold1	EVM	CDS	191164	191216	.	+	0	ID=scaffold1.t59.cds2;Parent=scaffold1.t59
scaffold1	EVM	exon	191288	191535	.	+	.	ID=scaffold1.t59.exon3;Parent=scaffold1.t59
scaffold1	EVM	CDS	191288	191535	.	+	1	ID=scaffold1.t59.cds3;Parent=scaffold1.t59
scaffold1	EVM	exon	191589	192076	.	+	.	ID=scaffold1.t59.exon4;Parent=scaffold1.t59
scaffold1	EVM	CDS	191589	192076	.	+	2	ID=scaffold1.t59.cds4;Parent=scaffold1.t59
scaffold1	EVM	gene	193888	195012	.	+	.	ID=scaffold1.g60
scaffold1	EVM	mRNA	193888	195012	.	+	.	ID=scaffold1.t60;Parent=scaffold1.g60
scaffold1	EVM	exon	193888	195012	.	+	.	ID=scaffold1.t60.exon1;Parent=scaffold1.t60
scaffold1	EVM	CDS	193888	195012	.	+	0	ID=scaffold1.t60.cds1;Parent=scaffold1.t60
scaffold1	EVM	gene	197902	199335	.	+	.	ID=scaffold1.g61
scaffold1	EVM	mRNA	197902	199335	.	+	.	ID=scaffold1.t61;Parent=scaffold1.g61
scaffold1	EVM	exon	197902	198010	.	+	.	ID=scaffold1.t61.exon1;Parent=scaffold1.t61
scaffold1	EVM	CDS	197902	198010	.	+	0	ID=scaffold1.t61.cds1;Parent=scaffold1.t61
scaffold1	EVM	exon	198065	198130	.	+	.	ID=scaffold1.t61.exon2;Parent=scaffold1.t61
scaffold1	EVM	CDS	198065	198130	.	+	2	ID=scaffold1.t61.cds2;Parent=scaffold1.t61
scaffold1	EVM	exon	198193	198206	.	+	.	ID=scaffold1.t61.exon3;Parent=scaffold1.t61
scaffold1	EVM	CDS	198193	198206	.	+	2	ID=scaffold1.t61.cds3;Parent=scaffold1.t61
scaffold1	EVM	exon	198263	198381	.	+	.	ID=scaffold1.t61.exon4;Parent=scaffold1.t61
scaffold1	EVM	CDS	198263	198381	.	+	0	ID=scaffold1.t61.cds4;Parent=scaffold1.t61
scaffold1	EVM	exon	198435	199335	.	+	.	ID=scaffold1.t61.exon5;Parent=scaffold1.t61
scaffold1	EVM	CDS	198435	199335	.	+	1	ID=scaffold1.t61.cds5;Parent=scaffold1.t61
scaffold1	EVM	gene	200267	201211	.	+	.	ID=scaffold1.g62
scaffold1	EVM	mRNA	200267	201211	.	+	.	ID=scaffold1.t62;Parent=scaffold1.g62
scaffold1	EVM	exon	200267	200497	.	+	.	ID=scaffold1.t62.exon1;Parent=scaffold1.t62
scaffold1	EVM	CDS	200267	200497	.	+	0	ID=scaffold1.t62.cds1;Parent=scaffold1.t62
scaffold1	EVM	exon	200597	201211	.	+	.	ID=scaffold1.t62.exon2;Parent=scaffold1.t62
scaffold1	EVM	CDS	200597	201211	.	+	0	ID=scaffold1.t62.cds2;Parent=scaffold1.t62
scaffold1	EVM	gene	202276	204168	.	+	.	ID=scaffold1.g63
scaffold1	EVM	mRNA	202276	204168	.	+	.	ID=scaffold1.t63;Parent=scaffold1.g63
scaffold1	EVM	exon	202276	204168	.	+	.	ID=scaffold1.t63.exon1;Parent=scaffold1.t63
scaffold1	EVM	CDS	202276	204168	.	+	0	ID=scaffold1.t63.cds1;Parent=scaffold1.t63
scaffold1	EVM	gene	205128	207376	.	+	.	ID=scaffold1.g64
scaffold1	EVM	mRNA	205128	207376	.	+	.	ID=scaffold1.t64;Parent=scaffold1.g64
scaffold1	EVM	exon	205128	205557	.	+	.	ID=scaffold1.t64.exon1;Parent=scaffold1.t64
scaffold1	EVM	CDS	205128	205557	.	+	0	ID=scaffold1.t64.cds1;Parent=scaffold1.t64
scaffold1	EVM	exon	205629	207216	.	+	.	ID=scaffold1.t64.exon2;Parent=scaffold1.t64
scaffold1	EVM	CDS	205629	207216	.	+	2	ID=scaffold1.t64.cds2;Parent=scaffold1.t64
scaffold1	EVM	exon	207277	207376	.	+	.	ID=scaffold1.t64.exon3;Parent=scaffold1.t64
scaffold1	EVM	CDS	207277	207376	.	+	1	ID=scaffold1.t64.cds3;Parent=scaffold1.t64
scaffold1	EVM	gene	207694	210666	.	-	.	ID=scaffold1.g65
scaffold1	EVM	mRNA	207694	210666	.	-	.	ID=scaffold1.t65;Parent=scaffold1.g65
scaffold1	EVM	exon	210503	210666	.	-	.	ID=scaffold1.t65.exon1;Parent=scaffold1.t65
scaffold1	EVM	CDS	210503	210666	.	-	0	ID=scaffold1.t65.cds1;Parent=scaffold1.t65
scaffold1	EVM	exon	210389	210443	.	-	.	ID=scaffold1.t65.exon2;Parent=scaffold1.t65
scaffold1	EVM	CDS	210389	210443	.	-	1	ID=scaffold1.t65.cds2;Parent=scaffold1.t65
scaffold1	EVM	exon	209818	210321	.	-	.	ID=scaffold1.t65.exon3;Parent=scaffold1.t65
scaffold1	EVM	CDS	209818	210321	.	-	0	ID=scaffold1.t65.cds3;Parent=scaffold1.t65
scaffold1	EVM	exon	209577	209762	.	-	.	ID=scaffold1.t65.exon4;Parent=scaffold1.t65
scaffold1	EVM	CDS	209577	209762	.	-	0	ID=scaffold1.t65.cds4;Parent=scaffold1.t65
scaffold1	EVM	exon	207694	209520	.	-	.	ID=scaffold1.t65.exon5;Parent=scaffold1.t65
scaffold1	EVM	CDS	207694	209520	.	-	0	ID=scaffold1.t65.cds5;Parent=scaffold1.t65
scaffold1	EVM	gene	214065	217277	.	-	.	ID=scaffold1.g66
scaffold1	EVM	mRNA	214065	217277	.	-	.	ID=scaffold1.t66;Parent=scaffold1.g66
scaffold1	EVM	exon	216506	217277	.	-	.	ID=scaffold1.t66.exon1;Parent=scaffold1.t66
scaffold1	EVM	CDS	216506	217277	.	-	0	ID=scaffold1.t66.cds1;Parent=scaffold1.t66
scaffold1	EVM	exon	214065	215482	.	-	.	ID=scaffold1.t66.exon2;Parent=scaffold1.t66
scaffold1	EVM	CDS	214065	215482	.	-	2	ID=scaffold1.t66.cds2;Parent=scaffold1.t66
scaffold1	EVM	gene	221625	224713	.	+	.	ID=scaffold1.g67
scaffold1	EVM	mRNA	221625	224713	.	+	.	ID=scaffold1.t67;Parent=scaffold1.g67
scaffold1	EVM	exon	221625	221898	.	+	.	ID=scaffold1.t67.exon1;Parent=scaffold1.t67
scaffold1	EVM	CDS	221625	221898	.	+	0	ID=scaffold1.t67.cds1;Parent=scaffold1.t67
scaffold1	EVM	exon	221963	222078	.	+	.	ID=scaffold1.t67.exon2;Parent=scaffold1.t67
scaffold1	EVM	CDS	221963	222078	.	+	2	ID=scaffold1.t67.cds2;Parent=scaffold1.t67
scaffold1	EVM	exon	222171	222230	.	+	.	ID=scaffold1.t67.exon3;Parent=scaffold1.t67
scaffold1	EVM	CDS	222171	222230	.	+	0	ID=scaffold1.t67.cds3;Parent=scaffold1.t67
scaffold1	EVM	exon	222290	222461	.	+	.	ID=scaffold1.t67.exon4;Parent=scaffold1.t67
scaffold1	EVM	CDS	222290	222461	.	+	0	ID=scaffold1.t67.cds4;Parent=scaffold1.t67
scaffold1	EVM	exon	222521	222742	.	+	.	ID=scaffold1.t67.exon5;Parent=scaffold1.t67
scaffold1	EVM	CDS	222521	222742	.	+	2	ID=scaffold1.t67.cds5;Parent=scaffold1.t67
scaffold1	EVM	exon	222796	222908	.	+	.	ID=scaffold1.t67.exon6;Parent=scaffold1.t67
scaffold1	EVM	CDS	222796	222908	.	+	2	ID=scaffold1.t67.cds6;Parent=scaffold1.t67
scaffold1	EVM	exon	222961	223379	.	+	.	ID=scaffold1.t67.exon7;Parent=scaffold1.t67
scaffold1	EVM	CDS	222961	223379	.	+	0	ID=scaffold1.t67.cds7;Parent=scaffold1.t67
scaffold1	EVM	exon	223441	224713	.	+	.	ID=scaffold1.t67.exon8;Parent=scaffold1.t67
scaffold1	EVM	CDS	223441	224713	.	+	1	ID=scaffold1.t67.cds8;Parent=scaffold1.t67
scaffold1	EVM	gene	225394	227756	.	-	.	ID=scaffold1.g68
scaffold1	EVM	mRNA	225394	227756	.	-	.	ID=scaffold1.t68;Parent=scaffold1.g68
scaffold1	EVM	exon	227636	227756	.	-	.	ID=scaffold1.t68.exon1;Parent=scaffold1.t68
scaffold1	EVM	CDS	227636	227756	.	-	0	ID=scaffold1.t68.cds1;Parent=scaffold1.t68
scaffold1	EVM	exon	227389	227542	.	-	.	ID=scaffold1.t68.exon2;Parent=scaffold1.t68
scaffold1	EVM	CDS	227389	227542	.	-	2	ID=scaffold1.t68.cds2;Parent=scaffold1.t68
scaffold1	EVM	exon	226597	227320	.	-	.	ID=scaffold1.t68.exon3;Parent=scaffold1.t68
scaffold1	EVM	CDS	226597	227320	.	-	1	ID=scaffold1.t68.cds3;Parent=scaffold1.t68
scaffold1	EVM	exon	225394	226548	.	-	.	ID=scaffold1.t68.exon4;Parent=scaffold1.t68
scaffold1	EVM	CDS	225394	226548	.	-	0	ID=scaffold1.t68.cds4;Parent=scaffold1.t68
scaffold1	EVM	gene	229055	230733	.	-	.	ID=scaffold1.g69
scaffold1	EVM	mRNA	229055	230733	.	-	.	ID=scaffold1.t69;Parent=scaffold1.g69
scaffold1	EVM	exon	230686	230733	.	-	.	ID=scaffold1.t69.exon1;Parent=scaffold1.t69
scaffold1	EVM	CDS	230686	230733	.	-	0	ID=scaffold1.t69.cds1;Parent=scaffold1.t69
scaffold1	EVM	exon	229648	230522	.	-	.	ID=scaffold1.t69.exon2;Parent=scaffold1.t69
scaffold1	EVM	CDS	229648	230522	.	-	0	ID=scaffold1.t69.cds2;Parent=scaffold1.t69
scaffold1	EVM	exon	229055	229550	.	-	.	ID=scaffold1.t69.exon3;Parent=scaffold1.t69
scaffold1	EVM	CDS	229055	229550	.	-	1	ID=scaffold1.t69.cds3;Parent=scaffold1.t69
scaffold1	EVM	gene	233866	235389	.	+	.	ID=scaffold1.g70
scaffold1	EVM	mRNA	233866	235389	.	+	.	ID=scaffold1.t70;Parent=scaffold1.g70
scaffold1	EVM	exon	233866	234298	.	+	.	ID=scaffold1.t70.exon1;Parent=scaffold1.t70
scaffold1	EVM	CDS	233866	234298	.	+	0	ID=scaffold1.t70.cds1;Parent=scaffold1.t70
scaffold1	EVM	exon	234380	235389	.	+	.	ID=scaffold1.t70.exon2;Parent=scaffold1.t70
scaffold1	EVM	CDS	234380	235389	.	+	2	ID=scaffold1.t70.cds2;Parent=scaffold1.t70
scaffold1	EVM	gene	235995	237682	.	-	.	ID=scaffold1.g71
scaffold1	EVM	mRNA	235995	237682	.	-	.	ID=scaffold1.t71;Parent=scaffold1.g71
scaffold1	EVM	exon	237611	237682	.	-	.	ID=scaffold1.t71.exon1;Parent=scaffold1.t71
scaffold1	EVM	CDS	237611	237682	.	-	0	ID=scaffold1.t71.cds1;Parent=scaffold1.t71
scaffold1	EVM	exon	237447	237518	.	-	.	ID=scaffold1.t71.exon2;Parent=scaffold1.t71
scaffold1	EVM	CDS	237447	237518	.	-	0	ID=scaffold1.t71.cds2;Parent=scaffold1.t71
scaffold1	EVM	exon	237285	237348	.	-	.	ID=scaffold1.t71.exon3;Parent=scaffold1.t71
scaffold1	EVM	CDS	237285	237348	.	-	0	ID=scaffold1.t71.cds3;Parent=scaffold1.t71
scaffold1	EVM	exon	235995	237205	.	-	.	ID=scaffold1.t71.exon4;Parent=scaffold1.t71
scaffold1	EVM	CDS	235995	237205	.	-	2	ID=scaffold1.t71.cds4;Parent=scaffold1.t71
scaffold1	EVM	gene	242844	244434	.	-	.	ID=scaffold1.g72
scaffold1	EVM	mRNA	242844	244434	.	-	.	ID=scaffold1.t72;Parent=scaffold1.g72
scaffold1	EVM	exon	244391	244434	.	-	.	ID=scaffold1.t72.exon1;Parent=scaffold1.t72
scaffold1	EVM	CDS	244391	244434	.	-	0	ID=scaffold1.t72.cds1;Parent=scaffold1.t72
scaffold1	EVM	exon	244115	244334	.	-	.	ID=scaffold1.t72.exon2;Parent=scaffold1.t72
scaffold1	EVM	CDS	244115	244334	.	-	1	ID=scaffold1.t72.cds2;Parent=scaffold1.t72
scaffold1	EVM	exon	242844	244052	.	-	.	ID=scaffold1.t72.exon3;Parent=scaffold1.t72
scaffold1	EVM	CDS	242844	244052	.	-	0	ID=scaffold1.t72.cds3;Parent=scaffold1.t72
scaffold1	EVM	gene	244887	246652	.	-	.	ID=scaffold1.g73
scaffold1	EVM	mRNA	244887	246652	.	-	.	ID=scaffold1.t73;Parent=scaffold1.g73
scaffold1	EVM	exon	246271	246652	.	-	.	ID=scaffold1.t73.exon1;Parent=scaffold1.t73
scaffold1	EVM	CDS	246271	246652	.	-	0	ID=scaffold1.t73.cds1;Parent=scaffold1.t73
scaffold1	EVM	exon	246106	246219	.	-	.	ID=scaffold1.t73.exon2;Parent=scaffold1.t73
scaffold1	EVM	CDS	246106	246219	.	-	2	ID=scaffold1.t73.cds2;Parent=scaffold1.t73
scaffold1	EVM	exon	245434	246008	.	-	.	ID=scaffold1.t73.exon3;Parent=scaffold1.t73
scaffold1	EVM	CDS	245434	246008	.	-	2	ID=scaffold1.t73.cds3;Parent=scaffold1.t73
scaffold1	EVM	exon	244887	245375	.	-	.	ID=scaffold1.t73.exon4;Parent=scaffold1.t73
scaffold1	EVM	CDS	244887	245375	.	-	0	ID=scaffold1.t73.cds4;Parent=scaffold1.t73
scaffold1	EVM	gene	247535	249175	.	-	.	ID=scaffold1.g74
scaffold1	EVM	mRNA	247535	249175	.	-	.	ID=scaffold1.t74;Parent=scaffold1.g74
scaffold1	EVM	exon	247535	249175	.	-	.	ID=scaffold1.t74.exon1;Parent=scaffold1.t74
scaffold1	EVM	CDS	247535	249175	.	-	0	ID=scaffold1.t74.cds1;Parent=scaffold1.t74
scaffold1	EVM	gene	250273	251862	.	-	.	ID=scaffold1.g75
scaffold1	EVM	mRNA	250273	251862	.	-	.	ID=scaffold1.t75;Parent=scaffold1.g75
scaffold1	EVM	exon	251676	251862	.	-	.	ID=scaffold1.t75.exon1;Parent=scaffold1.t75
scaffold1	EVM	CDS	251676	251862	.	-	0	ID=scaffold1.t75.cds1;Parent=scaffold1.t75
scaffold1	EVM	exon	250441	251606	.	-	.	ID=scaffold1.t75.exon2;Parent=scaffold1.t75
scaffold1	EVM	CDS	250441	251606	.	-	2	ID=scaffold1.t75.cds2;Parent=scaffold1.t75
scaffold1	EVM	exon	250273	250392	.	-	.	ID=scaffold1.t75.exon3;Parent=scaffold1.t75
scaffold1	EVM	CDS	250273	250392	.	-	0	ID=scaffold1.t75.cds3;Parent=scaffold1.t75
scaffold1	EVM	gene	252766	253501	.	+	.	ID=scaffold1.g76
scaffold1	EVM	mRNA	252766	253501	.	+	.	ID=scaffold1.t76;Parent=scaffold1.g76
scaffold1	EVM	exon	252766	252987	.	+	.	ID=scaffold1.t76.exon1;Parent=scaffold1.t76
scaffold1	EVM	CDS	252766	252987	.	+	0	ID=scaffold1.t76.cds1;Parent=scaffold1.t76
scaffold1	EVM	exon	253046	253217	.	+	.	ID=scaffold1.t76.exon2;Parent=scaffold1.t76
scaffold1	EVM	CDS	253046	253217	.	+	0	ID=scaffold1.t76.cds2;Parent=scaffold1.t76
scaffold1	EVM	exon	253271	253365	.	+	.	ID=scaffold1.t76.exon3;Parent=scaffold1.t76
scaffold1	EVM	CDS	253271	253365	.	+	2	ID=scaffold1.t76.cds3;Parent=scaffold1.t76
scaffold1	EVM	exon	253415	253501	.	+	.	ID=scaffold1.t76.exon4;Parent=scaffold1.t76
scaffold1	EVM	CDS	253415	253501	.	+	0	ID=scaffold1.t76.cds4;Parent=scaffold1.t76
scaffold1	EVM	gene	254191	255494	.	+	.	ID=scaffold1.g77
scaffold1	EVM	mRNA	254191	255494	.	+	.	ID=scaffold1.t77;Parent=scaffold1.g77
scaffold1	EVM	exon	254191	254200	.	+	.	ID=scaffold1.t77.exon1;Parent=scaffold1.t77
scaffold1	EVM	CDS	254191	254200	.	+	0	ID=scaffold1.t77.cds1;Parent=scaffold1.t77
scaffold1	EVM	exon	254269	254629	.	+	.	ID=scaffold1.t77.exon2;Parent=scaffold1.t77
scaffold1	EVM	CDS	254269	254629	.	+	2	ID=scaffold1.t77.cds2;Parent=scaffold1.t77
scaffold1	EVM	exon	254705	254909	.	+	.	ID=scaffold1.t77.exon3;Parent=scaffold1.t77
scaffold1	EVM	CDS	254705	254909	.	+	1	ID=scaffold1.t77.cds3;Parent=scaffold1.t77
scaffold1	EVM	exon	254975	255229	.	+	.	ID=scaffold1.t77.exon4;Parent=scaffold1.t77
scaffold1	EVM	CDS	254975	255229	.	+	0	ID=scaffold1.t77.cds4;Parent=scaffold1.t77
scaffold1	EVM	exon	255291	255494	.	+	.	ID=scaffold1.t77.exon5;Parent=scaffold1.t77
scaffold1	EVM	CDS	255291	255494	.	+	0	ID=scaffold1.t77.cds5;Parent=scaffold1.t77
scaffold1	EVM	gene	255942	256589	.	-	.	ID=scaffold1.g78
scaffold1	EVM	mRNA	255942	256589	.	-	.	ID=scaffold1.t78;Parent=scaffold1.g78
scaffold1	EVM	exon	255942	256589	.	-	.	ID=scaffold1.t78.exon1;Parent=scaffold1.t78
scaffold1	EVM	CDS	255942	256589	.	-	0	ID=scaffold1.t78.cds1;Parent=scaffold1.t78
scaffold1	EVM	gene	258295	259622	.	-	.	ID=scaffold1.g79
scaffold1	EVM	mRNA	258295	259622	.	-	.	ID=scaffold1.t79;Parent=scaffold1.g79
scaffold1	EVM	exon	259298	259622	.	-	.	ID=scaffold1.t79.exon1;Parent=scaffold1.t79
scaffold1	EVM	CDS	259298	259622	.	-	0	ID=scaffold1.t79.cds1;Parent=scaffold1.t79
scaffold1	EVM	exon	259046	259243	.	-	.	ID=scaffold1.t79.exon2;Parent=scaffold1.t79
scaffold1	EVM	CDS	259046	259243	.	-	2	ID=scaffold1.t79.cds2;Parent=scaffold1.t79
scaffold1	EVM	exon	258295	258992	.	-	.	ID=scaffold1.t79.exon3;Parent=scaffold1.t79
scaffold1	EVM	CDS	258295	258992	.	-	2	ID=scaffold1.t79.cds3;Parent=scaffold1.t79
scaffold1	EVM	gene	262151	262957	.	+	.	ID=scaffold1.g80
scaffold1	EVM	mRNA	262151	262957	.	+	.	ID=scaffold1.t80;Parent=scaffold1.g80
scaffold1	EVM	exon	262151	262957	.	+	.	ID=scaffold1.t80.exon1;Parent=scaffold1.t80
scaffold1	EVM	CDS	262151	262957	.	+	0	ID=scaffold1.t80.cds1;Parent=scaffold1.t80
scaffold1	EVM	gene	264284	264992	.	+	.	ID=scaffold1.g81
scaffold1	EVM	mRNA	264284	264992	.	+	.	ID=scaffold1.t81;Parent=scaffold1.g81
scaffold1	EVM	exon	264284	264698	.	+	.	ID=scaffold1.t81.exon1;Parent=scaffold1.t81
scaffold1	EVM	CDS	264284	264698	.	+	0	ID=scaffold1.t81.cds1;Parent=scaffold1.t81
scaffold1	EVM	exon	264772	264992	.	+	.	ID=scaffold1.t81.exon2;Parent=scaffold1.t81
scaffold1	EVM	CDS	264772	264992	.	+	2	ID=scaffold1.t81.cds2;Parent=scaffold1.t81
scaffold1	EVM	gene	265526	266848	.	+	.	ID=scaffold1.g82
scaffold1	EVM	mRNA	265526	266848	.	+	.	ID=scaffold1.t82;Parent=scaffold1.g82
scaffold1	EVM	exon	265526	265560	.	+	.	ID=scaffold1.t82.exon1;Parent=scaffold1.t82
scaffold1	EVM	CDS	265526	265560	.	+	0	ID=scaffold1.t82.cds1;Parent=scaffold1.t82
scaffold1	EVM	exon	265629	265814	.	+	.	ID=scaffold1.t82.exon2;Parent=scaffold1.t82
scaffold1	EVM	CDS	265629	265814	.	+	1	ID=scaffold1.t82.cds2;Parent=scaffold1.t82
scaffold1	EVM	exon	265867	266848	.	+	.	ID=scaffold1.t82.exon3;Parent=scaffold1.t82
scaffold1	EVM	CDS	265867	266848	.	+	1	ID=scaffold1.t82.cds3;Parent=scaffold1.t82
scaffold1	EVM	gene	267478	268973	.	-	.	ID=scaffold1.g83
scaffold1	EVM	mRNA	267478	268973	.	-	.	ID=scaffold1.t83;Parent=scaffold1.g83
scaffold1	EVM	exon	267850	268973	.	-	.	ID=scaffold1.t83.exon1;Parent=scaffold1.t83
scaffold1	EVM	CDS	267850	268973	.	-	0	ID=scaffold1.t83.cds1;Parent=scaffold1.t83
scaffold1	EVM	exon	267478	267754	.	-	.	ID=scaffold1.t83.exon2;Parent=scaffold1.t83
scaffold1	EVM	CDS	267478	267754	.	-	1	ID=scaffold1.t83.cds2;Parent=scaffold1.t83
scaffold1	EVM	gene	270481	273948	.	-	.	ID=scaffold1.g84
scaffold1	EVM	mRNA	270481	273948	.	-	.	ID=scaffold1.t84;Parent=scaffold1.g84
scaffold1	EVM	exon	273804	273948	.	-	.	ID=scaffold1.t84.exon1;Parent=scaffold1.t84
scaffold1	EVM	CDS	273804	273948	.	-	0	ID=scaffold1.t84.cds1;Parent=scaffold1.t84
scaffold1	EVM	exon	272241	273752	.	-	.	ID=scaffold1.t84.exon2;Parent=scaffold1.t84
scaffold1	EVM	CDS	272241	273752	.	-	2	ID=scaffold1.t84.cds2;Parent=scaffold1.t84
scaffold1	EVM	exon	272088	272190	.	-	.	ID=scaffold1.t84.exon3;Parent=scaffold1.t84
scaffold1	EVM	CDS	272088	272190	.	-	2	ID=scaffold1.t84.cds3;Parent=scaffold1.t84
scaffold1	EVM	exon	271829	272031	.	-	.	ID=scaffold1.t84.exon4;Parent=scaffold1.t84
scaffold1	EVM	CDS	271829	272031	.	-	1	ID=scaffold1.t84.cds4;Parent=scaffold1.t84
scaffold1	EVM	exon	270481	271781	.	-	.	ID=scaffold1.t84.exon5;Parent=scaffold1.t84
scaffold1	EVM	CDS	270481	271781	.	-	2	ID=scaffold1.t84.cds5;Parent=scaffold1.t84
scaffold1	EVM	gene	280960	282195	.	+	.	ID=scaffold1.g85
scaffold1	EVM	mRNA	280960	282195	.	+	.	ID=scaffold1.t85;Parent=scaffold1.g85
scaffold1	EVM	exon	280960	282195	.	+	.	ID=scaffold1.t85.exon1;Parent=scaffold1.t85
scaffold1	EVM	CDS	280960	282195	.	+	0	ID=scaffold1.t85.cds1;Parent=scaffold1.t85
scaffold1	EVM	gene	282499	283545	.	-	.	ID=scaffold1.g86
scaffold1	EVM	mRNA	282499	283545	.	-	.	ID=scaffold1.t86;Parent=scaffold1.g86
scaffold1	EVM	exon	282499	283545	.	-	.	ID=scaffold1.t86.exon1;Parent=scaffold1.t86
scaffold1	EVM	CDS	282499	283545	.	-	0	ID=scaffold1.t86.cds1;Parent=scaffold1.t86
scaffold1	EVM	gene	285890	286998	.	+	.	ID=scaffold1.g87
scaffold1	EVM	mRNA	285890	286998	.	+	.	ID=scaffold1.t87;Parent=scaffold1.g87
scaffold1	EVM	exon	285890	285985	.	+	.	ID=scaffold1.t87.exon1;Parent=scaffold1.t87
scaffold1	EVM	CDS	285890	285985	.	+	0	ID=scaffold1.t87.cds1;Parent=scaffold1.t87
scaffold1	EVM	exon	286045	286530	.	+	.	ID=scaffold1.t87.exon2;Parent=scaffold1.t87
scaffold1	EVM	CDS	286045	286530	.	+	0	ID=scaffold1.t87.cds2;Parent=scaffold1.t87
scaffold1	EVM	exon	286638	286667	.	+	.	ID=scaffold1.t87.exon3;Parent=scaffold1.t87
scaffold1	EVM	CDS	286638	286667	.	+	0	ID=scaffold1.t87.cds3;Parent=scaffold1.t87
scaffold1	EVM	exon	286720	286998	.	+	.	ID=scaffold1.t87.exon4;Parent=scaffold1.t87
scaffold1	EVM	CDS	286720	286998	.	+	0	ID=scaffold1.t87.cds4;Parent=scaffold1.t87
scaffold1	EVM	gene	287073	288020	.	-	.	ID=scaffold1.g88
scaffold1	EVM	mRNA	287073	288020	.	-	.	ID=scaffold1.t88;Parent=scaffold1.g88
scaffold1	EVM	exon	287567	288020	.	-	.	ID=scaffold1.t88.exon1;Parent=scaffold1.t88
scaffold1	EVM	CDS	287567	288020	.	-	0	ID=scaffold1.t88.cds1;Parent=scaffold1.t88
scaffold1	EVM	exon	287302	287505	.	-	.	ID=scaffold1.t88.exon2;Parent=scaffold1.t88
scaffold1	EVM	CDS	287302	287505	.	-	2	ID=scaffold1.t88.cds2;Parent=scaffold1.t88
scaffold1	EVM	exon	287073	287245	.	-	.	ID=scaffold1.t88.exon3;Parent=scaffold1.t88
scaffold1	EVM	CDS	287073	287245	.	-	2	ID=scaffold1.t88.cds3;Parent=scaffold1.t88
scaffold1	EVM	gene	290035	290421	.	-	.	ID=scaffold1.g89
scaffold1	EVM	mRNA	290035	290421	.	-	.	ID=scaffold1.t89;Parent=scaffold1.g89
scaffold1	EVM	exon	290035	290421	.	-	.	ID=scaffold1.t89.exon1;Parent=scaffold1.t89
scaffold1	EVM	CDS	290035	290421	.	-	0	ID=scaffold1.t89.cds1;Parent=scaffold1.t89
scaffold1	EVM	gene	292035	292706	.	-	.	ID=scaffold1.g90
scaffold1	EVM	mRNA	292035	292706	.	-	.	ID=scaffold1.t90;Parent=scaffold1.g90
scaffold1	EVM	exon	292646	292706	.	-	.	ID=scaffold1.t90.exon1;Parent=scaffold1.t90
scaffold1	EVM	CDS	292646	292706	.	-	0	ID=scaffold1.t90.cds1;Parent=scaffold1.t90
scaffold1	EVM	exon	292560	292590	.	-	.	ID=scaffold1.t90.exon2;Parent=scaffold1.t90
scaffold1	EVM	CDS	292560	292590	.	-	2	ID=scaffold1.t90.cds2;Parent=scaffold1.t90
scaffold1	EVM	exon	292390	292508	.	-	.	ID=scaffold1.t90.exon3;Parent=scaffold1.t90
scaffold1	EVM	CDS	292390	292508	.	-	1	ID=scaffold1.t90.cds3;Parent=scaffold1.t90
scaffold1	EVM	exon	292272	292337	.	-	.	ID=scaffold1.t90.exon4;Parent=scaffold1.t90
scaffold1	EVM	CDS	292272	292337	.	-	2	ID=scaffold1.t90.cds4;Parent=scaffold1.t90
scaffold1	EVM	exon	292035	292219	.	-	.	ID=scaffold1.t90.exon5;Parent=scaffold1.t90
scaffold1	EVM	CDS	292035	292219	.	-	2	ID=scaffold1.t90.cds5;Parent=scaffold1.t90
scaffold1	EVM	gene	297081	298142	.	-	.	ID=scaffold1.g91
scaffold1	EVM	mRNA	297081	298142	.	-	.	ID=scaffold1.t91;Parent=scaffold1.g91
scaffold1	EVM	exon	297081	298142	.	-	.	ID=scaffold1.t91.exon1;Parent=scaffold1.t91
scaffold1	EVM	CDS	297081	298142	.	-	0	ID=scaffold1.t91.cds1;Parent=scaffold1.t91
scaffold1	EVM	gene	299215	300137	.	-	.	ID=scaffold1.g92
scaffold1	EVM	mRNA	299215	300137	.	-	.	ID=scaffold1.t92;Parent=scaffold1.g92
scaffold1	EVM	exon	299972	300137	.	-	.	ID=scaffold1.t92.exon1;Parent=scaffold1.t92
scaffold1	EVM	CDS	299972	300137	.	-	0	ID=scaffold1.t92.cds1;Parent=scaffold1.t92
scaffold1	EVM	exon	299870	299899	.	-	.	ID=scaffold1.t92.exon2;Parent=scaffold1.t92
scaffold1	EVM	CDS	299870	299899	.	-	2	ID=scaffold1.t92.cds2;Parent=scaffold1.t92
scaffold1	EVM	exon	299215	299804	.	-	.	ID=scaffold1.t92.exon3;Parent=scaffold1.t92
scaffold1	EVM	CDS	299215	299804	.	-	2	ID=scaffold1.t92.cds3;Parent=scaffold1.t92
scaffold1	EVM	gene	301707	302914	.	+	.	ID=scaffold1.g93
scaffold1	EVM	mRNA	301707	302914	.	+	.	ID=scaffold1.t93;Parent=scaffold1.g93
scaffold1	EVM	exon	301707	302021	.	+	.	ID=scaffold1.t93.exon1;Parent=scaffold1.t93
scaffold1	EVM	CDS	301707	302021	.	+	0	ID=scaffold1.t93.cds1;Parent=scaffold1.t93
scaffold1	EVM	exon	302077	302224	.	+	.	ID=scaffold1.t93.exon2;Parent=scaffold1.t93
scaffold1	EVM	CDS	302077	302224	.	+	0	ID=scaffold1.t93.cds2;Parent=scaffold1.t93
scaffold1	EVM	exon	302283	302914	.	+	.	ID=scaffold1.t93.exon3;Parent=scaffold1.t93
scaffold1	EVM	CDS	302283	302914	.	+	2	ID=scaffold1.t93.cds3;Parent=scaffold1.t93
scaffold1	EVM	gene	303338	303913	.	-	.	ID=scaffold1.g94
scaffold1	EVM	mRNA	303338	303913	.	-	.	ID=scaffold1.t94;Parent=scaffold1.g94
scaffold1	EVM	exon	303338	303913	.	-	.	ID=scaffold1.t94.exon1;Parent=scaffold1.t94
scaffold1	EVM	CDS	303338	303913	.	-	0	ID=scaffold1.t94.cds1;Parent=scaffold1.t94
scaffold1	EVM	gene	305408	307161	.	+	.	ID=scaffold1.g95
scaffold1	EVM	mRNA	305408	307161	.	+	.	ID=scaffold1.t95;Parent=scaffold1.g95
scaffold1	EVM	exon	305408	306432	.	+	.	ID=scaffold1.t95.exon1;Parent=scaffold1.t95
scaffold1	EVM	CDS	305408	306432	.	+	0	ID=scaffold1.t95.cds1;Parent=scaffold1.t95
scaffold1	EVM	exon	306498	307161	.	+	.	ID=scaffold1.t95.exon2;Parent=scaffold1.t95
scaffold1	EVM	CDS	306498	307161	.	+	1	ID=scaffold1.t95.cds2;Parent=scaffold1.t95
scaffold1	EVM	gene	307697	309002	.	-	.	ID=scaffold1.g96
scaffold1	EVM	mRNA	307697	309002	.	-	.	ID=scaffold1.t96;Parent=scaffold1.g96
scaffold1	EVM	exon	308457	309002	.	-	.	ID=scaffold1.t96.exon1;Parent=scaffold1.t96
scaffold1	EVM	CDS	308457	309002	.	-	0	ID=scaffold1.t96.cds1;Parent=scaffold1.t96
scaffold1	EVM	exon	308395	308403	.	-	.	ID=scaffold1.t96.exon2;Parent=scaffold1.t96
scaffold1	EVM	CDS	308395	308403	.	-	0	ID=scaffold1.t96.cds2;Parent=scaffold1.t96
scaffold1	EVM	exon	307899	308348	.	-	.	ID=scaffold1.t96.exon3;Parent=scaffold1.t96
scaffold1	EVM	CDS	307899	308348	.	-	0	ID=scaffold1.t96.cds3;Parent=scaffold1.t96
scaffold1	EVM	exon	307697	307837	.	-	.	ID=scaffold1.t96.exon4;Parent=scaffold1.t96
scaffold1	EVM	CDS	307697	307837	.	-	0	ID=scaffold1.t96.cds4;Parent=scaffold1.t96
scaffold1	EVM	gene	310578	313305	.	+	.	ID=scaffold1.g97
scaffold1	EVM	mRNA	310578	313305	.	+	.	ID=scaffold1.t97;Parent=scaffold1.g97
scaffold1	EVM	exon	310578	311386	.	+	.	ID=scaffold1.t97.exon1;Parent=scaffold1.t97
scaffold1	EVM	CDS	310578	311386	.	+	0	ID=scaffold1.t97.cds1;Parent=scaffold1.t97
scaffold1	EVM	exon	311481	313305	.	+	.	ID=scaffold1.t97.exon2;Parent=scaffold1.t97
scaffold1	EVM	CDS	311481	313305	.	+	1	ID=scaffold1.t97.cds2;Parent=scaffold1.t97
scaffold1	EVM	gene	313561	315126	.	-	.	ID=scaffold1.g98
scaffold1	EVM	mRNA	313561	315126	.	-	.	ID=scaffold1.t98;Parent=scaffold1.g98
scaffold1	EVM	exon	314932	315126	.	-	.	ID=scaffold1.t98.exon1;Parent=scaffold1.t98
scaffold1	EVM	CDS	314932	315126	.	-	0	ID=scaffold1.t98.cds1;Parent=scaffold1.t98
scaffold1	EVM	exon	314047	314855	.	-	.	ID=scaffold1.t98.exon2;Parent=scaffold1.t98
scaffold1	EVM	CDS	314047	314855	.	-	0	ID=scaffold1.t98.cds2;Parent=scaffold1.t98
scaffold1	EVM	exon	313561	313996	.	-	.	ID=scaffold1.t98.exon3;Parent=scaffold1.t98
scaffold1	EVM	CDS	313561	313996	.	-	1	ID=scaffold1.t98.cds3;Parent=scaffold1.t98
scaffold1	EVM	gene	317563	318237	.	-	.	ID=scaffold1.g99
scaffold1	EVM	mRNA	317563	318237	.	-	.	ID=scaffold1.t99;Parent=scaffold1.g99
scaffold1	EVM	exon	317563	318237	.	-	.	ID=scaffold1.t99.exon1;Parent=scaffold1.t99
scaffold1	EVM	CDS	317563	318237	.	-	0	ID=scaffold1.t99.cds1;Parent=scaffold1.t99
scaffold1	EVM	gene	319058	320487	.	+	.	ID=scaffold1.g100
scaffold1	EVM	mRNA	319058	320487	.	+	.	ID=scaffold1.t100;Parent=scaffold1.g100
scaffold1	EVM	exon	319058	320257	.	+	.	ID=scaffold1.t100.exon1;Parent=scaffold1.t100
scaffold1	EVM	CDS	319058	320257	.	+	0	ID=scaffold1.t100.cds1;Parent=scaffold1.t100
scaffold1	EVM	exon	320320	320487	.	+	.	ID=scaffold1.t100.exon2;Parent=scaffold1.t100
scaffold1	EVM	CDS	320320	320487	.	+	0	ID=scaffold1.t100.cds2;Parent=scaffold1.t100
scaffold1	EVM	gene	320950	322254	.	-	.	ID=scaffold1.g101
scaffold1	EVM	mRNA	320950	322254	.	-	.	ID=scaffold1.t101;Parent=scaffold1.g101
scaffold1	EVM	exon	320950	322254	.	-	.	ID=scaffold1.t101.exon1;Parent=scaffold1.t101
scaffold1	EVM	CDS	320950	322254	.	-	0	ID=scaffold1.t101.cds1;Parent=scaffold1.t101
scaffold1	EVM	gene	325746	327296	.	+	.	ID=scaffold1.g102
scaffold1	EVM	mRNA	325746	327296	.	+	.	ID=scaffold1.t102;Parent=scaffold1.g102
scaffold1	EVM	exon	325746	327149	.	+	.	ID=scaffold1.t102.exon1;Parent=scaffold1.t102
scaffold1	EVM	CDS	325746	327149	.	+	0	ID=scaffold1.t102.cds1;Parent=scaffold1.t102
scaffold1	EVM	exon	327210	327296	.	+	.	ID=scaffold1.t102.exon2;Parent=scaffold1.t102
scaffold1	EVM	CDS	327210	327296	.	+	0	ID=scaffold1.t102.cds2;Parent=scaffold1.t102
scaffold1	EVM	gene	328446	330117	.	-	.	ID=scaffold1.g103
scaffold1	EVM	mRNA	328446	330117	.	-	.	ID=scaffold1.t103;Parent=scaffold1.g103
scaffold1	EVM	exon	329942	330117	.	-	.	ID=scaffold1.t103.exon1;Parent=scaffold1.t103
scaffold1	EVM	CDS	329942	330117	.	-	0	ID=scaffold1.t103.cds1;Parent=scaffold1.t103
scaffold1	EVM	exon	328446	329883	.	-	.	ID=scaffold1.t103.exon2;Parent=scaffold1.t103
scaffold1	EVM	CDS	328446	329883	.	-	1	ID=scaffold1.t103.cds2;Parent=scaffold1.t103
scaffold1	EVM	gene	331838	333419	.	+	.	ID=scaffold1.g104
scaffold1	EVM	mRNA	331838	333419	.	+	.	ID=scaffold1.t104;Parent=scaffold1.g104
scaffold1	EVM	exon	331838	333220	.	+	.	ID=scaffold1.t104.exon1;Parent=scaffold1.t104
scaffold1	EVM	CDS	331838	333220	.	+	0	ID=scaffold1.t104.cds1;Parent=scaffold1.t104
scaffold1	EVM	exon	333276	333419	.	+	.	ID=scaffold1.t104.exon2;Parent=scaffold1.t104
scaffold1	EVM	CDS	333276	333419	.	+	0	ID=scaffold1.t104.cds2;Parent=scaffold1.t104
scaffold1	EVM	gene	333654	334055	.	+	.	ID=scaffold1.g105
scaffold1	EVM	mRNA	333654	334055	.	+	.	ID=scaffold1.t105;Parent=scaffold1.g105
scaffold1	EVM	exon	333654	334055	.	+	.	ID=scaffold1.t105.exon1;Parent=scaffold1.t105
scaffold1	EVM	CDS	333654	334055	.	+	0	ID=scaffold1.t105.cds1;Parent=scaffold1.t105
scaffold1	EVM	gene	334091	334858	.	-	.	ID=scaffold1.g106
scaffold1	EVM	mRNA	334091	334858	.	-	.	ID=scaffold1.t106;Parent=scaffold1.g106
scaffold1	EVM	exon	334091	334858	.	-	.	ID=scaffold1.t106.exon1;Parent=scaffold1.t106
scaffold1	EVM	CDS	334091	334858	.	-	0	ID=scaffold1.t106.cds1;Parent=scaffold1.t106
scaffold1	EVM	gene	335999	336635	.	+	.	ID=scaffold1.g107
scaffold1	EVM	mRNA	335999	336635	.	+	.	ID=scaffold1.t107;Parent=scaffold1.g107
scaffold1	EVM	exon	335999	336321	.	+	.	ID=scaffold1.t107.exon1;Parent=scaffold1.t107
scaffold1	EVM	CDS	335999	336321	.	+	0	ID=scaffold1.t107.cds1;Parent=scaffold1.t107
scaffold1	EVM	exon	336392	336635	.	+	.	ID=scaffold1.t107.exon2;Parent=scaffold1.t107
scaffold1	EVM	CDS	336392	336635	.	+	1	ID=scaffold1.t107.cds2;Parent=scaffold1.t107
scaffold1	EVM	gene	336722	338674	.	-	.	ID=scaffold1.g108
scaffold1	EVM	mRNA	336722	338674	.	-	.	ID=scaffold1.t108;Parent=scaffold1.g108
scaffold1	EVM	exon	338298	338674	.	-	.	ID=scaffold1.t108.exon1;Parent=scaffold1.t108
scaffold1	EVM	CDS	338298	338674	.	-	0	ID=scaffold1.t108.cds1;Parent=scaffold1.t108
scaffold1	EVM	exon	336950	338250	.	-	.	ID=scaffold1.t108.exon2;Parent=scaffold1.t108
scaffold1	EVM	CDS	336950	338250	.	-	1	ID=scaffold1.t108.cds2;Parent=scaffold1.t108
scaffold1	EVM	exon	336722	336726	.	-	.	ID=scaffold1.t108.exon3;Parent=scaffold1.t108
scaffold1	EVM	CDS	336722	336726	.	-	2	ID=scaffold1.t108.cds3;Parent=scaffold1.t108
scaffold1	EVM	gene	339611	340966	.	+	.	ID=scaffold1.g109
scaffold1	EVM	mRNA	339611	340966	.	+	.	ID=scaffold1.t109;Parent=scaffold1.g109
scaffold1	EVM	exon	339611	340442	.	+	.	ID=scaffold1.t109.exon1;Parent=scaffold1.t109
scaffold1	EVM	CDS	339611	340442	.	+	0	ID=scaffold1.t109.cds1;Parent=scaffold1.t109
scaffold1	EVM	exon	340545	340966	.	+	.	ID=scaffold1.t109.exon2;Parent=scaffold1.t109
scaffold1	EVM	CDS	340545	340966	.	+	2	ID=scaffold1.t109.cds2;Parent=scaffold1.t109
scaffold1	EVM	gene	341163	344201	.	-	.	ID=scaffold1.g110
scaffold1	EVM	mRNA	341163	344201	.	-	.	ID=scaffold1.t110;Parent=scaffold1.g110
scaffold1	EVM	exon	343740	344201	.	-	.	ID=scaffold1.t110.exon1;Parent=scaffold1.t110
scaffold1	EVM	CDS	343740	344201	.	-	0	ID=scaffold1.t110.cds1;Parent=scaffold1.t110
scaffold1	EVM	exon	342900	343679	.	-	.	ID=scaffold1.t110.exon2;Parent=scaffold1.t110
scaffold1	EVM	CDS	342900	343679	.	-	0	ID=scaffold1.t110.cds2;Parent=scaffold1.t110
scaffold1	EVM	exon	342247	342841	.	-	.	ID=scaffold1.t110.exon3;Parent=scaffold1.t110
scaffold1	EVM	CDS	342247	342841	.	-	0	ID=scaffold1.t110.cds3;Parent=scaffold1.t110
scaffold1	EVM	exon	341354	342188	.	-	.	ID=scaffold1.t110.exon4;Parent=scaffold1.t110
scaffold1	EVM	CDS	341354	342188	.	-	2	ID=scaffold1.t110.cds4;Parent=scaffold1.t110
scaffold1	EVM	exon	341163	341286	.	-	.	ID=scaffold1.t110.exon5;Parent=scaffold1.t110
scaffold1	EVM	CDS	341163	341286	.	-	1	ID=scaffold1.t110.cds5;Parent=scaffold1.t110
scaffold1	EVM	gene	345351	346015	.	-	.	ID=scaffold1.g111
scaffold1	EVM	mRNA	345351	346015	.	-	.	ID=scaffold1.t111;Parent=scaffold1.g111
scaffold1	EVM	exon	345562	346015	.	-	.	ID=scaffold1.t111.exon1;Parent=scaffold1.t111
scaffold1	EVM	CDS	345562	346015	.	-	0	ID=scaffold1.t111.cds1;Parent=scaffold1.t111
scaffold1	EVM	exon	345351	345496	.	-	.	ID=scaffold1.t111.exon2;Parent=scaffold1.t111
scaffold1	EVM	CDS	345351	345496	.	-	2	ID=scaffold1.t111.cds2;Parent=scaffold1.t111
scaffold1	EVM	gene	352633	355131	.	+	.	ID=scaffold1.g112
scaffold1	EVM	mRNA	352633	355131	.	+	.	ID=scaffold1.t112;Parent=scaffold1.g112
scaffold1	EVM	exon	352633	352660	.	+	.	ID=scaffold1.t112.exon1;Parent=scaffold1.t112
scaffold1	EVM	CDS	352633	352660	.	+	0	ID=scaffold1.t112.cds1;Parent=scaffold1.t112
scaffold1	EVM	exon	352716	352783	.	+	.	ID=scaffold1.t112.exon2;Parent=scaffold1.t112
scaffold1	EVM	CDS	352716	352783	.	+	2	ID=scaffold1.t112.cds2;Parent=scaffold1.t112
scaffold1	EVM	exon	352832	354927	.	+	.	ID=scaffold1.t112.exon3;Parent=scaffold1.t112
scaffold1	EVM	CDS	352832	354927	.	+	0	ID=scaffold1.t112.cds3;Parent=scaffold1.t112
scaffold1	EVM	exon	354984	355131	.	+	.	ID=scaffold1.t112.exon4;Parent=scaffold1.t112
scaffold1	EVM	CDS	354984	355131	.	+	1	ID=scaffold1.t112.cds4;Parent=scaffold1.t112
scaffold1	EVM	gene	355402	356310	.	-	.	ID=scaffold1.g113
scaffold1	EVM	mRNA	355402	356310	.	-	.	ID=scaffold1.t113;Parent=scaffold1.g113
scaffold1	EVM	exon	356221	356310	.	-	.	ID=scaffold1.t113.exon1;Parent=scaffold1.t113
scaffold1	EVM	CDS	356221	356310	.	-	0	ID=scaffold1.t113.cds1;Parent=scaffold1.t113
scaffold1	EVM	exon	356140	356165	.	-	.	ID=scaffold1.t113.exon2;Parent=scaffold1.t113
scaffold1	EVM	CDS	356140	356165	.	-	0	ID=scaffold1.t113.cds2;Parent=scaffold1.t113
scaffold1	EVM	exon	356053	356091	.	-	.	ID=scaffold1.t113.exon3;Parent=scaffold1.t113
scaffold1	EVM	CDS	356053	356091	.	-	1	ID=scaffold1.t113.cds3;Parent=scaffold1.t113
scaffold1	EVM	exon	355970	355998	.	-	.	ID=scaffold1.t113.exon4;Parent=scaffold1.t113
scaffold1	EVM	CDS	355970	355998	.	-	1	ID=scaffold1.t113.cds4;Parent=scaffold1.t113
scaffold1	EVM	exon	355402	355910	.	-	.	ID=scaffold1.t113.exon5;Parent=scaffold1.t113
scaffold1	EVM	CDS	355402	355910	.	-	2	ID=scaffold1.t113.cds5;Parent=scaffold1.t113
scaffold1	EVM	gene	356922	358824	.	+	.	ID=scaffold1.g114
scaffold1	EVM	mRNA	356922	358824	.	+	.	ID=scaffold1.t114;Parent=scaffold1.g114
scaffold1	EVM	exon	356922	358451	.	+	.	ID=scaffold1.t114.exon1;Parent=scaffold1.t114
scaffold1	EVM	CDS	356922	358451	.	+	0	ID=scaffold1.t114.cds1;Parent=scaffold1.t114
scaffold1	EVM	exon	358506	358618	.	+	.	ID=scaffold1.t114.exon2;Parent=scaffold1.t114
scaffold1	EVM	CDS	358506	358618	.	+	0	ID=scaffold1.t114.cds2;Parent=scaffold1.t114
scaffold1	EVM	exon	358671	358824	.	+	.	ID=scaffold1.t114.exon3;Parent=scaffold1.t114
scaffold1	EVM	CDS	358671	358824	.	+	1	ID=scaffold1.t114.cds3;Parent=scaffold1.t114
scaffold1	EVM	gene	358911	360883	.	-	.	ID=scaffold1.g115
scaffold1	EVM	mRNA	358911	360883	.	-	.	ID=scaffold1.t115;Parent=scaffold1.g115
scaffold1	EVM	exon	359160	360883	.	-	.	ID=scaffold1.t115.exon1;Parent=scaffold1.t115
scaffold1	EVM	CDS	359160	360883	.	-	0	ID=scaffold1.t115.cds1;Parent=scaffold1.t115
scaffold1	EVM	exon	358911	359076	.	-	.	ID=scaffold1.t115.exon2;Parent=scaffold1.t115
scaffold1	EVM	CDS	358911	359076	.	-	1	ID=scaffold1.t115.cds2;Parent=scaffold1.t115
scaffold1	EVM	gene	361644	362711	.	-	.	ID=scaffold1.g116
scaffold1	EVM	mRNA	361644	362711	.	-	.	ID=scaffold1.t116;Parent=scaffold1.g116
scaffold1	EVM	exon	362562	362711	.	-	.	ID=scaffold1.t116.exon1;Parent=scaffold1.t116
scaffold1	EVM	CDS	362562	362711	.	-	0	ID=scaffold1.t116.cds1;Parent=scaffold1.t116
scaffold1	EVM	exon	361644	362501	.	-	.	ID=scaffold1.t116.exon2;Parent=scaffold1.t116
scaffold1	EVM	CDS	361644	362501	.	-	0	ID=scaffold1.t116.cds2;Parent=scaffold1.t116
scaffold1	EVM	gene	364360	367268	.	-	.	ID=scaffold1.g117
scaffold1	EVM	mRNA	364360	367268	.	-	.	ID=scaffold1.t117;Parent=scaffold1.g117
scaffold1	EVM	exon	367239	367268	.	-	.	ID=scaffold1.t117.exon1;Parent=scaffold1.t117
scaffold1	EVM	CDS	367239	367268	.	-	0	ID=scaffold1.t117.cds1;Parent=scaffold1.t117
scaffold1	EVM	exon	364360	366393	.	-	.	ID=scaffold1.t117.exon2;Parent=scaffold1.t117
scaffold1	EVM	CDS	364360	366393	.	-	0	ID=scaffold1.t117.cds2;Parent=scaffold1.t117
scaffold1	EVM	gene	369341	371046	.	+	.	ID=scaffold1.g118
scaffold1	EVM	mRNA	369341	371046	.	+	.	ID=scaffold1.t118;Parent=scaffold1.g118
scaffold1	EVM	exon	369341	369563	.	+	.	ID=scaffold1.t118.exon1;Parent=scaffold1.t118
scaffold1	EVM	CDS	369341	369563	.	+	0	ID=scaffold1.t118.cds1;Parent=scaffold1.t118
scaffold1	EVM	exon	369614	371046	.	+	.	ID=scaffold1.t118.exon2;Parent=scaffold1.t118
scaffold1	EVM	CDS	369614	371046	.	+	2	ID=scaffold1.t118.cds2;Parent=scaffold1.t118
scaffold1	EVM	gene	371281	373238	.	-	.	ID=scaffold1.g119
scaffold1	EVM	mRNA	371281	373238	.	-	.	ID=scaffold1.t119;Parent=scaffold1.g119
scaffold1	EVM	exon	373113	373238	.	-	.	ID=scaffold1.t119.exon1;Parent=scaffold1.t119
scaffold1	EVM	CDS	373113	373238	.	-	0	ID=scaffold1.t119.cds1;Parent=scaffold1.t119
scaffold1	EVM	exon	372298	373052	.	-	.	ID=scaffold1.t119.exon2;Parent=scaffold1.t119
scaffold1	EVM	CDS	372298	373052	.	-	0	ID=scaffold1.t119.cds2;Parent=scaffold1.t119
scaffold1	EVM	exon	371281	372232	.	-	.	ID=scaffold1.t119.exon3;Parent=scaffold1.t119
scaffold1	EVM	CDS	371281	372232	.	-	1	ID=scaffold1.t119.cds3;Parent=scaffold1.t119
scaffold1	EVM	gene	374960	376753	.	-	.	ID=scaffold1.g120
scaffold1	EVM	mRNA	374960	376753	.	-	.	ID=scaffold1.t120;Parent=scaffold1.g120
scaffold1	EVM	exon	375272	376753	.	-	.	ID=scaffold1.t120.exon1;Parent=scaffold1.t120
scaffold1	EVM	CDS	375272	376753	.	-	0	ID=scaffold1.t120.cds1;Parent=scaffold1.t120
scaffold1	EVM	exon	374960	375028	.	-	.	ID=scaffold1.t120.exon2;Parent=scaffold1.t120
scaffold1	EVM	CDS	374960	375028	.	-	0	ID=scaffold1.t120.cds2;Parent=scaffold1.t120
scaffold1	EVM	gene	377810	378511	.	-	.	ID=scaffold1.g121
scaffold1	EVM	mRNA	377810	378511	.	-	.	ID=scaffold1.t121;Parent=scaffold1.g121
scaffold1	EVM	exon	377810	378511	.	-	.	ID=scaffold1.t121.exon1;Parent=scaffold1.t121
scaffold1	EVM	CDS	377810	378511	.	-	0	ID=scaffold1.t121.cds1;Parent=scaffold1.t121
scaffold1	EVM	gene	382479	383651	.	+	.	ID=scaffold1.g122
scaffold1	EVM	mRNA	382479	383651	.	+	.	ID=scaffold1.t122;Parent=scaffold1.g122
scaffold1	EVM	exon	382479	382617	.	+	.	ID=scaffold1.t122.exon1;Parent=scaffold1.t122
scaffold1	EVM	CDS	382479	382617	.	+	0	ID=scaffold1.t122.cds1;Parent=scaffold1.t122
scaffold1	EVM	exon	382667	382683	.	+	.	ID=scaffold1.t122.exon2;Parent=scaffold1.t122
scaffold1	EVM	CDS	382667	382683	.	+	2	ID=scaffold1.t122.cds2;Parent=scaffold1.t122
scaffold1	EVM	exon	382727	382843	.	+	.	ID=scaffold1.t122.exon3;Parent=scaffold1.t122
scaffold1	EVM	CDS	382727	382843	.	+	0	ID=scaffold1.t122.cds3;Parent=scaffold1.t122
scaffold1	EVM	exon	382889	383267	.	+	.	ID=scaffold1.t122.exon4;Parent=scaffold1.t122
scaffold1	EVM	CDS	382889	383267	.	+	0	ID=scaffold1.t122.cds4;Parent=scaffold1.t122
scaffold1	EVM	exon	383317	383651	.	+	.	ID=scaffold1.t122.exon5;Parent=scaffold1.t122
scaffold1	EVM	CDS	383317	383651	.	+	2	ID=scaffold1.t122.cds5;Parent=scaffold1.t122
scaffold1	EVM	gene	384135	385720	.	+	.	ID=scaffold1.g123
scaffold1	EVM	mRNA	384135	385720	.	+	.	ID=scaffold1.t123;Parent=scaffold1.g123
scaffold1	EVM	exon	384135	384407	.	+	.	ID=scaffold1.t123.exon1;Parent=scaffold1.t123
scaffold1	EVM	CDS	384135	384407	.	+	0	ID=scaffold1.t123.cds1;Parent=scaffold1.t123
scaffold1	EVM	exon	384458	384472	.	+	.	ID=scaffold1.t123.exon2;Parent=scaffold1.t123
scaffold1	EVM	CDS	384458	384472	.	+	0	ID=scaffold1.t123.cds2;Parent=scaffold1.t123
scaffold1	EVM	exon	384518	384919	.	+	.	ID=scaffold1.t123.exon3;Parent=scaffold1.t123
scaffold1	EVM	CDS	384518	384919	.	+	0	ID=scaffold1.t123.cds3;Parent=scaffold1.t123
scaffold1	EVM	exon	384966	385331	.	+	.	ID=scaffold1.t123.exon4;Parent=scaffold1.t123
scaffold1	EVM	CDS	384966	385331	.	+	0	ID=scaffold1.t123.cds4;Parent=scaffold1.t123
scaffold1	EVM	exon	385379	385720	.	+	.	ID=scaffold1.t123.exon5;Parent=scaffold1.t123
scaffold1	EVM	CDS	385379	385720	.	+	0	ID=scaffold1.t123.cds5;Parent=scaffold1.t123
scaffold1	EVM	gene	385814	386606	.	-	.	ID=scaffold1.g124
scaffold1	EVM	mRNA	385814	386606	.	-	.	ID=scaffold1.t124;Parent=scaffold1.g124
scaffold1	EVM	exon	386506	386606	.	-	.	ID=scaffold1.t124.exon1;Parent=scaffold1.t124
scaffold1	EVM	CDS	386506	386606	.	-	0	ID=scaffold1.t124.cds1;Parent=scaffold1.t124
scaffold1	EVM	exon	386395	386457	.	-	.	ID=scaffold1.t124.exon2;Parent=scaffold1.t124
scaffold1	EVM	CDS	386395	386457	.	-	1	ID=scaffold1.t124.cds2;Parent=scaffold1.t124
scaffold1	EVM	exon	386176	386349	.	-	.	ID=scaffold1.t124.exon3;Parent=scaffold1.t124
scaffold1	EVM	CDS	386176	386349	.	-	1	ID=scaffold1.t124.cds3;Parent=scaffold1.t124
scaffold1	EVM	exon	385814	386129	.	-	.	ID=scaffold1.t124.exon4;Parent=scaffold1.t124
scaffold1	EVM	CDS	385814	386129	.	-	1	ID=scaffold1.t124.cds4;Parent=scaffold1.t124
scaffold1	EVM	gene	386932	387360	.	+	.	ID=scaffold1.g125
scaffold1	EVM	mRNA	386932	387360	.	+	.	ID=scaffold1.t125;Parent=scaffold1.g125
scaffold1	EVM	exon	386932	387360	.	+	.	ID=scaffold1.t125.exon1;Parent=scaffold1.t125
scaffold1	EVM	CDS	386932	387360	.	+	0	ID=scaffold1.t125.cds1;Parent=scaffold1.t125
scaffold1	EVM	gene	387708	388603	.	-	.	ID=scaffold1.g126
scaffold1	EVM	mRNA	387708	388603	.	-	.	ID=scaffold1.t126;Parent=scaffold1.g126
scaffold1	EVM	exon	388209	388603	.	-	.	ID=scaffold1.t126.exon1;Parent=scaffold1.t126
scaffold1	EVM	CDS	388209	388603	.	-	0	ID=scaffold1.t126.cds1;Parent=scaffold1.t126
scaffold1	EVM	exon	387708	388146	.	-	.	ID=scaffold1.t126.exon2;Parent=scaffold1.t126
scaffold1	EVM	CDS	387708	388146	.	-	1	ID=scaffold1.t126.cds2;Parent=scaffold1.t126
scaffold1	EVM	gene	388968	390853	.	+	.	ID=scaffold1.g127
scaffold1	EVM	mRNA	388968	390853	.	+	.	ID=scaffold1.t127;Parent=scaffold1.g127
scaffold1	EVM	exon	388968	389352	.	+	.	ID=scaffold1.t127.exon1;Parent=scaffold1.t127
scaffold1	EVM	CDS	388968	389352	.	+	0	ID=scaffold1.t127.cds1;Parent=scaffold1.t127
scaffold1	EVM	exon	389399	389500	.	+	.	ID=scaffold1.t127.exon2;Parent=scaffold1.t127
scaffold1	EVM	CDS	389399	389500	.	+	2	ID=scaffold1.t127.cds2;Parent=scaffold1.t127
scaffold1	EVM	exon	389546	389785	.	+	.	ID=scaffold1.t127.exon3;Parent=scaffold1.t127
scaffold1	EVM	CDS	389546	389785	.	+	2	ID=scaffold1.t127.cds3;Parent=scaffold1.t127
scaffold1	EVM	exon	389832	389978	.	+	.	ID=scaffold1.t127.exon4;Parent=scaffold1.t127
scaffold1	EVM	CDS	389832	389978	.	+	2	ID=scaffold1.t127.cds4;Parent=scaffold1.t127
scaffold1	EVM	exon	390025	390136	.	+	.	ID=scaffold1.t127.exon5;Parent=scaffold1.t127
scaffold1	EVM	CDS	390025	390136	.	+	2	ID=scaffold1.t127.cds5;Parent=scaffold1.t127
scaffold1	EVM	exon	390186	390315	.	+	.	ID=scaffold1.t127.exon6;Parent=scaffold1.t127
scaffold1	EVM	CDS	390186	390315	.	+	1	ID=scaffold1.t127.cds6;Parent=scaffold1.t127
scaffold1	EVM	exon	390364	390582	.	+	.	ID=scaffold1.t127.exon7;Parent=scaffold1.t127
scaffold1	EVM	CDS	390364	390582	.	+	0	ID=scaffold1.t127.cds7;Parent=scaffold1.t127
scaffold1	EVM	exon	390638	390853	.	+	.	ID=scaffold1.t127.exon8;Parent=scaffold1.t127
scaffold1	EVM	CDS	390638	390853	.	+	0	ID=scaffold1.t127.cds8;Parent=scaffold1.t127
scaffold1	EVM	gene	391090	392007	.	+	.	ID=scaffold1.g128
scaffold1	EVM	mRNA	391090	392007	.	+	.	ID=scaffold1.t128;Parent=scaffold1.g128
scaffold1	EVM	exon	391090	391327	.	+	.	ID=scaffold1.t128.exon1;Parent=scaffold1.t128
scaffold1	EVM	CDS	391090	391327	.	+	0	ID=scaffold1.t128.cds1;Parent=scaffold1.t128
scaffold1	EVM	exon	391378	391450	.	+	.	ID=scaffold1.t128.exon2;Parent=scaffold1.t128
scaffold1	EVM	CDS	391378	391450	.	+	2	ID=scaffold1.t128.cds2;Parent=scaffold1.t128
scaffold1	EVM	exon	391500	392007	.	+	.	ID=scaffold1.t128.exon3;Parent=scaffold1.t128
scaffold1	EVM	CDS	391500	392007	.	+	1	ID=scaffold1.t128.cds3;Parent=scaffold1.t128
scaffold1	EVM	gene	392100	393585	.	-	.	ID=scaffold1.g129
scaffold1	EVM	mRNA	392100	393585	.	-	.	ID=scaffold1.t129;Parent=scaffold1.g129
scaffold1	EVM	exon	393538	393585	.	-	.	ID=scaffold1.t129.exon1;Parent=scaffold1.t129
scaffold1	EVM	CDS	393538	393585	.	-	0	ID=scaffold1.t129.cds1;Parent=scaffold1.t129
scaffold1	EVM	exon	393419	393472	.	-	.	ID=scaffold1.t129.exon2;Parent=scaffold1.t129
scaffold1	EVM	CDS	393419	393472	.	-	0	ID=scaffold1.t129.cds2;Parent=scaffold1.t129
scaffold1	EVM	exon	393290	393362	.	-	.	ID=scaffold1.t129.exon3;Parent=scaffold1.t129
scaffold1	EVM	CDS	393290	393362	.	-	0	ID=scaffold1.t129.cds3;Parent=scaffold1.t129
scaffold1	EVM	exon	392408	393238	.	-	.	ID=scaffold1.t129.exon4;Parent=scaffold1.t129
scaffold1	EVM	CDS	392408	393238	.	-	2	ID=scaffold1.t129.cds4;Parent=scaffold1.t129
scaffold1	EVM	exon	392237	392355	.	-	.	ID=scaffold1.t129.exon5;Parent=scaffold1.t129
scaffold1	EVM	CDS	392237	392355	.	-	2	ID=scaffold1.t129.cds5;Parent=scaffold1.t129
scaffold1	EVM	exon	392100	392183	.	-	.	ID=scaffold1.t129.exon6;Parent=scaffold1.t129
scaffold1	EVM	CDS	392100	392183	.	-	0	ID=scaffold1.t129.cds6;Parent=scaffold1.t129
scaffold1	EVM	gene	393856	394912	.	+	.	ID=scaffold1.g130
scaffold1	EVM	mRNA	393856	394912	.	+	.	ID=scaffold1.t130;Parent=scaffold1.g130
scaffold1	EVM	exon	393856	394510	.	+	.	ID=scaffold1.t130.exon1;Parent=scaffold1.t130
scaffold1	EVM	CDS	393856	394510	.	+	0	ID=scaffold1.t130.cds1;Parent=scaffold1.t130
scaffold1	EVM	exon	394560	394912	.	+	.	ID=scaffold1.t130.exon2;Parent=scaffold1.t130
scaffold1	EVM	CDS	394560	394912	.	+	2	ID=scaffold1.t130.cds2;Parent=scaffold1.t130
scaffold1	EVM	gene	395013	396120	.	-	.	ID=scaffold1.g131
scaffold1	EVM	mRNA	395013	396120	.	-	.	ID=scaffold1.t131;Parent=scaffold1.g131
scaffold1	EVM	exon	395982	396120	.	-	.	ID=scaffold1.t131.exon1;Parent=scaffold1.t131
scaffold1	EVM	CDS	395982	396120	.	-	0	ID=scaffold1.t131.cds1;Parent=scaffold1.t131
scaffold1	EVM	exon	395807	395925	.	-	.	ID=scaffold1.t131.exon2;Parent=scaffold1.t131
scaffold1	EVM	CDS	395807	395925	.	-	2	ID=scaffold1.t131.cds2;Parent=scaffold1.t131
scaffold1	EVM	exon	395566	395759	.	-	.	ID=scaffold1.t131.exon3;Parent=scaffold1.t131
scaffold1	EVM	CDS	395566	395759	.	-	0	ID=scaffold1.t131.cds3;Parent=scaffold1.t131
scaffold1	EVM	exon	395013	395517	.	-	.	ID=scaffold1.t131.exon4;Parent=scaffold1.t131
scaffold1	EVM	CDS	395013	395517	.	-	1	ID=scaffold1.t131.cds4;Parent=scaffold1.t131
scaffold1	EVM	gene	397056	398490	.	+	.	ID=scaffold1.g132
scaffold1	EVM	mRNA	397056	398490	.	+	.	ID=scaffold1.t132;Parent=scaffold1.g132
scaffold1	EVM	exon	397056	397245	.	+	.	ID=scaffold1.t132.exon1;Parent=scaffold1.t132
scaffold1	EVM	CDS	397056	397245	.	+	0	ID=scaffold1.t132.cds1;Parent=scaffold1.t132
scaffold1	EVM	exon	397295	398490	.	+	.	ID=scaffold1.t132.exon2;Parent=scaffold1.t132
scaffold1	EVM	CDS	397295	398490	.	+	2	ID=scaffold1.t132.cds2;Parent=scaffold1.t132
scaffold1	EVM	gene	405621	407389	.	+	.	ID=scaffold1.g133
scaffold1	EVM	mRNA	405621	407389	.	+	.	ID=scaffold1.t133;Parent=scaffold1.g133
scaffold1	EVM	exon	405621	406351	.	+	.	ID=scaffold1.t133.exon1;Parent=scaffold1.t133
scaffold1	EVM	CDS	405621	406351	.	+	0	ID=scaffold1.t133.cds1;Parent=scaffold1.t133
scaffold1	EVM	exon	406399	407389	.	+	.	ID=scaffold1.t133.exon2;Parent=scaffold1.t133
scaffold1	EVM	CDS	406399	407389	.	+	1	ID=scaffold1.t133.cds2;Parent=scaffold1.t133
scaffold1	EVM	gene	407906	408448	.	+	.	ID=scaffold1.g134
scaffold1	EVM	mRNA	407906	408448	.	+	.	ID=scaffold1.t134;Parent=scaffold1.g134
scaffold1	EVM	exon	407906	408448	.	+	.	ID=scaffold1.t134.exon1;Parent=scaffold1.t134
scaffold1	EVM	CDS	407906	408448	.	+	0	ID=scaffold1.t134.cds1;Parent=scaffold1.t134
scaffold1	EVM	gene	410141	411004	.	+	.	ID=scaffold1.g135
scaffold1	EVM	mRNA	410141	411004	.	+	.	ID=scaffold1.t135;Parent=scaffold1.g135
scaffold1	EVM	exon	410141	410287	.	+	.	ID=scaffold1.t135.exon1;Parent=scaffold1.t135
scaffold1	EVM	CDS	410141	410287	.	+	0	ID=scaffold1.t135.cds1;Parent=scaffold1.t135
scaffold1	EVM	exon	410343	410526	.	+	.	ID=scaffold1.t135.exon2;Parent=scaffold1.t135
scaffold1	EVM	CDS	410343	410526	.	+	0	ID=scaffold1.t135.cds2;Parent=scaffold1.t135
scaffold1	EVM	exon	410589	411004	.	+	.	ID=scaffold1.t135.exon3;Parent=scaffold1.t135
scaffold1	EVM	CDS	410589	411004	.	+	2	ID=scaffold1.t135.cds3;Parent=scaffold1.t135
scaffold1	EVM	gene	411208	412244	.	-	.	ID=scaffold1.g136
scaffold1	EVM	mRNA	411208	412244	.	-	.	ID=scaffold1.t136;Parent=scaffold1.g136
scaffold1	EVM	exon	412205	412244	.	-	.	ID=scaffold1.t136.exon1;Parent=scaffold1.t136
scaffold1	EVM	CDS	412205	412244	.	-	0	ID=scaffold1.t136.cds1;Parent=scaffold1.t136
scaffold1	EVM	exon	411208	411944	.	-	.	ID=scaffold1.t136.exon2;Parent=scaffold1.t136
scaffold1	EVM	CDS	411208	411944	.	-	2	ID=scaffold1.t136.cds2;Parent=scaffold1.t136
scaffold1	EVM	gene	413875	415592	.	-	.	ID=scaffold1.g137
scaffold1	EVM	mRNA	413875	415592	.	-	.	ID=scaffold1.t137;Parent=scaffold1.g137
scaffold1	EVM	exon	415369	415592	.	-	.	ID=scaffold1.t137.exon1;Parent=scaffold1.t137
scaffold1	EVM	CDS	415369	415592	.	-	0	ID=scaffold1.t137.cds1;Parent=scaffold1.t137
scaffold1	EVM	exon	414862	415305	.	-	.	ID=scaffold1.t137.exon2;Parent=scaffold1.t137
scaffold1	EVM	CDS	414862	415305	.	-	1	ID=scaffold1.t137.cds2;Parent=scaffold1.t137
scaffold1	EVM	exon	413875	414814	.	-	.	ID=scaffold1.t137.exon3;Parent=scaffold1.t137
scaffold1	EVM	CDS	413875	414814	.	-	1	ID=scaffold1.t137.cds3;Parent=scaffold1.t137
scaffold1	EVM	gene	417934	419484	.	-	.	ID=scaffold1.g138
scaffold1	EVM	mRNA	417934	419484	.	-	.	ID=scaffold1.t138;Parent=scaffold1.g138
scaffold1	EVM	exon	419394	419484	.	-	.	ID=scaffold1.t138.exon1;Parent=scaffold1.t138
scaffold1	EVM	CDS	419394	419484	.	-	0	ID=scaffold1.t138.cds1;Parent=scaffold1.t138
scaffold1	EVM	exon	418859	419344	.	-	.	ID=scaffold1.t138.exon2;Parent=scaffold1.t138
scaffold1	EVM	CDS	418859	419344	.	-	2	ID=scaffold1.t138.cds2;Parent=scaffold1.t138
scaffold1	EVM	exon	418568	418812	.	-	.	ID=scaffold1.t138.exon3;Parent=scaffold1.t138
scaffold1	EVM	CDS	418568	418812	.	-	2	ID=scaffold1.t138.cds3;Parent=scaffold1.t138
scaffold1	EVM	exon	417934	418521	.	-	.	ID=scaffold1.t138.exon4;Parent=scaffold1.t138
scaffold1	EVM	CDS	417934	418521	.	-	0	ID=scaffold1.t138.cds4;Parent=scaffold1.t138
scaffold1	EVM	gene	422054	423065	.	+	.	ID=scaffold1.g139
scaffold1	EVM	mRNA	422054	423065	.	+	.	ID=scaffold1.t139;Parent=scaffold1.g139
scaffold1	EVM	exon	422054	422137	.	+	.	ID=scaffold1.t139.exon1;Parent=scaffold1.t139
scaffold1	EVM	CDS	422054	422137	.	+	0	ID=scaffold1.t139.cds1;Parent=scaffold1.t139
scaffold1	EVM	exon	422187	422279	.	+	.	ID=scaffold1.t139.exon2;Parent=scaffold1.t139
scaffold1	EVM	CDS	422187	422279	.	+	0	ID=scaffold1.t139.cds2;Parent=scaffold1.t139
scaffold1	EVM	exon	422335	422914	.	+	.	ID=scaffold1.t139.exon3;Parent=scaffold1.t139
scaffold1	EVM	CDS	422335	422914	.	+	0	ID=scaffold1.t139.cds3;Parent=scaffold1.t139
scaffold1	EVM	exon	422965	423065	.	+	.	ID=scaffold1.t139.exon4;Parent=scaffold1.t139
scaffold1	EVM	CDS	422965	423065	.	+	2	ID=scaffold1.t139.cds4;Parent=scaffold1.t139
scaffold1	EVM	gene	424075	426094	.	+	.	ID=scaffold1.g140
scaffold1	EVM	mRNA	424075	426094	.	+	.	ID=scaffold1.t140;Parent=scaffold1.g140
scaffold1	EVM	exon	424075	424111	.	+	.	ID=scaffold1.t140.exon1;Parent=scaffold1.t140
scaffold1	EVM	CDS	424075	424111	.	+	0	ID=scaffold1.t140.cds1;Parent=scaffold1.t140
scaffold1	EVM	exon	424163	424177	.	+	.	ID=scaffold1.t140.exon2;Parent=scaffold1.t140
scaffold1	EVM	CDS	424163	424177	.	+	2	ID=scaffold1.t140.cds2;Parent=scaffold1.t140
scaffold1	EVM	exon	424255	424398	.	+	.	ID=scaffold1.t140.exon3;Parent=scaffold1.t140
scaffold1	EVM	CDS	424255	424398	.	+	2	ID=scaffold1.t140.cds3;Parent=scaffold1.t140
scaffold1	EVM	exon	424458	424858	.	+	.	ID=scaffold1.t140.exon4;Parent=scaffold1.t140
scaffold1	EVM	CDS	424458	424858	.	+	2	ID=scaffold1.t140.cds4;Parent=scaffold1.t140
scaffold1	EVM	exon	424907	425543	.	+	.	ID=scaffold1.t140.exon5;Parent=scaffold1.t140
scaffold1	EVM	CDS	424907	425543	.	+	0	ID=scaffold1.t140.cds5;Parent=scaffold1.t140
scaffold1	EVM	exon	425593	425788	.	+	.	ID=scaffold1.t140.exon6;Parent=scaffold1.t140
scaffold1	EVM	CDS	425593	425788	.	+	2	ID=scaffold1.t140.cds6;Parent=scaffold1.t140
scaffold1	EVM	exon	425842	426094	.	+	.	ID=scaffold1.t140.exon7;Parent=scaffold1.t140
scaffold1	EVM	CDS	425842	426094	.	+	1	ID=scaffold1.t140.cds7;Parent=scaffold1.t140
scaffold1	EVM	gene	427185	428190	.	+	.	ID=scaffold1.g141
scaffold1	EVM	mRNA	427185	428190	.	+	.	ID=scaffold1.t141;Parent=scaffold1.g141
scaffold1	EVM	exon	427185	427549	.	+	.	ID=scaffold1.t141.exon1;Parent=scaffold1.t141
scaffold1	EVM	CDS	427185	427549	.	+	0	ID=scaffold1.t141.cds1;Parent=scaffold1.t141
scaffold1	EVM	exon	427635	428190	.	+	.	ID=scaffold1.t141.exon2;Parent=scaffold1.t141
scaffold1	EVM	CDS	427635	428190	.	+	1	ID=scaffold1.t141.cds2;Parent=scaffold1.t141
scaffold1	EVM	gene	429639	430495	.	-	.	ID=scaffold1.g142
scaffold1	EVM	mRNA	429639	430495	.	-	.	ID=scaffold1.t142;Parent=scaffold1.g142
scaffold1	EVM	exon	430340	430495	.	-	.	ID=scaffold1.t142.exon1;Parent=scaffold1.t142
scaffold1	EVM	CDS	430340	430495	.	-	0	ID=scaffold1.t142.cds1;Parent=scaffold1.t142
scaffold1	EVM	exon	429639	430292	.	-	.	ID=scaffold1.t142.exon2;Parent=scaffold1.t142
scaffold1	EVM	CDS	429639	430292	.	-	0	ID=scaffold1.t142.cds2;Parent=scaffold1.t142
scaffold1	EVM	gene	431262	432211	.	+	.	ID=scaffold1.g143
scaffold1	EVM	mRNA	431262	432211	.	+	.	ID=scaffold1.t143;Parent=scaffold1.g143
scaffold1	EVM	exon	431262	431336	.	+	.	ID=scaffold1.t143.exon1;Parent=scaffold1.t143
scaffold1	EVM	CDS	431262	431336	.	+	0	ID=scaffold1.t143.cds1;Parent=scaffold1.t143
scaffold1	EVM	exon	431385	431602	.	+	.	ID=scaffold1.t143.exon2;Parent=scaffold1.t143
scaffold1	EVM	CDS	431385	431602	.	+	0	ID=scaffold1.t143.cds2;Parent=scaffold1.t143
scaffold1	EVM	exon	431650	432211	.	+	.	ID=scaffold1.t143.exon3;Parent=scaffold1.t143
scaffold1	EVM	CDS	431650	432211	.	+	1	ID=scaffold1.t143.cds3;Parent=scaffold1.t143
scaffold1	EVM	gene	433178	434598	.	+	.	ID=scaffold1.g144
scaffold1	EVM	mRNA	433178	434598	.	+	.	ID=scaffold1.t144;Parent=scaffold1.g144
scaffold1	EVM	exon	433178	433207	.	+	.	ID=scaffold1.t144.exon1;Parent=scaffold1.t144
scaffold1	EVM	CDS	433178	433207	.	+	0	ID=scaffold1.t144.cds1;Parent=scaffold1.t144
scaffold1	EVM	exon	433304	433576	.	+	.	ID=scaffold1.t144.exon2;Parent=scaffold1.t144
scaffold1	EVM	CDS	433304	433576	.	+	0	ID=scaffold1.t144.cds2;Parent=scaffold1.t144
scaffold1	EVM	exon	433651	434598	.	+	.	ID=scaffold1.t144.exon3;Parent=scaffold1.t144
scaffold1	EVM	CDS	433651	434598	.	+	0	ID=scaffold1.t144.cds3;Parent=scaffold1.t144
scaffold1	EVM	gene	435107	435653	.	-	.	ID=scaffold1.g145
scaffold1	EVM	mRNA	435107	435653	.	-	.	ID=scaffold1.t145;Parent=scaffold1.g145
scaffold1	EVM	exon	435582	435653	.	-	.	ID=scaffold1.t145.exon1;Parent=scaffold1.t145
scaffold1	EVM	CDS	435582	435653	.	-	0	ID=scaffold1.t145.cds1;Parent=scaffold1.t145
scaffold1	EVM	exon	435107	435499	.	-	.	ID=scaffold1.t145.exon2;Parent=scaffold1.t145
scaffold1	EVM	CDS	435107	435499	.	-	0	ID=scaffold1.t145.cds2;Parent=scaffold1.t145
scaffold1	EVM	gene	436066	437501	.	-	.	ID=scaffold1.g146
scaffold1	EVM	mRNA	436066	437501	.	-	.	ID=scaffold1.t146;Parent=scaffold1.g146
scaffold1	EVM	exon	436963	437501	.	-	.	ID=scaffold1.t146.exon1;Parent=scaffold1.t146
scaffold1	EVM	CDS	436963	437501	.	-	0	ID=scaffold1.t146.cds1;Parent=scaffold1.t146
scaffold1	EVM	exon	436066	436915	.	-	.	ID=scaffold1.t146.exon2;Parent=scaffold1.t146
scaffold1	EVM	CDS	436066	436915	.	-	1	ID=scaffold1.t146.cds2;Parent=scaffold1.t146
scaffold1	EVM	gene	438166	439597	.	+	.	ID=scaffold1.g147
scaffold1	EVM	mRNA	438166	439597	.	+	.	ID=scaffold1.t147;Parent=scaffold1.g147
scaffold1	EVM	exon	438166	438405	.	+	.	ID=scaffold1.t147.exon1;Parent=scaffold1.t147
scaffold1	EVM	CDS	438166	438405	.	+	0	ID=scaffold1.t147.cds1;Parent=scaffold1.t147
scaffold1	EVM	exon	438462	438666	.	+	.	ID=scaffold1.t147.exon2;Parent=scaffold1.t147
scaffold1	EVM	CDS	438462	438666	.	+	0	ID=scaffold1.t147.cds2;Parent=scaffold1.t147
scaffold1	EVM	exon	438717	439597	.	+	.	ID=scaffold1.t147.exon3;Parent=scaffold1.t147
scaffold1	EVM	CDS	438717	439597	.	+	2	ID=scaffold1.t147.cds3;Parent=scaffold1.t147
scaffold1	EVM	gene	439958	441921	.	-	.	ID=scaffold1.g148
scaffold1	EVM	mRNA	439958	441921	.	-	.	ID=scaffold1.t148;Parent=scaffold1.g148
scaffold1	EVM	exon	441847	441921	.	-	.	ID=scaffold1.t148.exon1;Parent=scaffold1.t148
scaffold1	EVM	CDS	441847	441921	.	-	0	ID=scaffold1.t148.cds1;Parent=scaffold1.t148
scaffold1	EVM	exon	441759	441792	.	-	.	ID=scaffold1.t148.exon2;Parent=scaffold1.t148
scaffold1	EVM	CDS	441759	441792	.	-	0	ID=scaffold1.t148.cds2;Parent=scaffold1.t148
scaffold1	EVM	exon	441540	441703	.	-	.	ID=scaffold1.t148.exon3;Parent=scaffold1.t148
scaffold1	EVM	CDS	441540	441703	.	-	2	ID=scaffold1.t148.cds3;Parent=scaffold1.t148
scaffold1	EVM	exon	441111	441474	.	-	.	ID=scaffold1.t148.exon4;Parent=scaffold1.t148
scaffold1	EVM	CDS	441111	441474	.	-	0	ID=scaffold1.t148.cds4;Parent=scaffold1.t148
scaffold1	EVM	exon	440987	441061	.	-	.	ID=scaffold1.t148.exon5;Parent=scaffold1.t148
scaffold1	EVM	CDS	440987	441061	.	-	2	ID=scaffold1.t148.cds5;Parent=scaffold1.t148
scaffold1	EVM	exon	440692	440934	.	-	.	ID=scaffold1.t148.exon6;Parent=scaffold1.t148
scaffold1	EVM	CDS	440692	440934	.	-	2	ID=scaffold1.t148.cds6;Parent=scaffold1.t148
scaffold1	EVM	exon	439958	440634	.	-	.	ID=scaffold1.t148.exon7;Parent=scaffold1.t148
scaffold1	EVM	CDS	439958	440634	.	-	2	ID=scaffold1.t148.cds7;Parent=scaffold1.t148
scaffold1	EVM	gene	442490	444350	.	+	.	ID=scaffold1.g149
scaffold1	EVM	mRNA	442490	444350	.	+	.	ID=scaffold1.t149;Parent=scaffold1.g149
scaffold1	EVM	exon	442490	442516	.	+	.	ID=scaffold1.t149.exon1;Parent=scaffold1.t149
scaffold1	EVM	CDS	442490	442516	.	+	0	ID=scaffold1.t149.cds1;Parent=scaffold1.t149
scaffold1	EVM	exon	442575	443784	.	+	.	ID=scaffold1.t149.exon2;Parent=scaffold1.t149
scaffold1	EVM	CDS	442575	443784	.	+	0	ID=scaffold1.t149.cds2;Parent=scaffold1.t149
scaffold1	EVM	exon	443845	444350	.	+	.	ID=scaffold1.t149.exon3;Parent=scaffold1.t149
scaffold1	EVM	CDS	443845	444350	.	+	2	ID=scaffold1.t149.cds3;Parent=scaffold1.t149
scaffold1	EVM	gene	444718	445995	.	-	.	ID=scaffold1.g150
scaffold1	EVM	mRNA	444718	445995	.	-	.	ID=scaffold1.t150;Parent=scaffold1.g150
scaffold1	EVM	exon	444718	445995	.	-	.	ID=scaffold1.t150.exon1;Parent=scaffold1.t150
scaffold1	EVM	CDS	444718	445995	.	-	0	ID=scaffold1.t150.cds1;Parent=scaffold1.t150
scaffold1	EVM	gene	450288	451415	.	-	.	ID=scaffold1.g151
scaffold1	EVM	mRNA	450288	451415	.	-	.	ID=scaffold1.t151;Parent=scaffold1.g151
scaffold1	EVM	exon	450288	451415	.	-	.	ID=scaffold1.t151.exon1;Parent=scaffold1.t151
scaffold1	EVM	CDS	450288	451415	.	-	0	ID=scaffold1.t151.cds1;Parent=scaffold1.t151
scaffold1	EVM	gene	452385	453408	.	-	.	ID=scaffold1.g152
scaffold1	EVM	mRNA	452385	453408	.	-	.	ID=scaffold1.t152;Parent=scaffold1.g152
scaffold1	EVM	exon	452980	453408	.	-	.	ID=scaffold1.t152.exon1;Parent=scaffold1.t152
scaffold1	EVM	CDS	452980	453408	.	-	0	ID=scaffold1.t152.cds1;Parent=scaffold1.t152
scaffold1	EVM	exon	452461	452914	.	-	.	ID=scaffold1.t152.exon2;Parent=scaffold1.t152
scaffold1	EVM	CDS	452461	452914	.	-	0	ID=scaffold1.t152.cds2;Parent=scaffold1.t152
scaffold1	EVM	exon	452385	452389	.	-	.	ID=scaffold1.t152.exon3;Parent=scaffold1.t152
scaffold1	EVM	CDS	452385	452389	.	-	2	ID=scaffold1.t152.cds3;Parent=scaffold1.t152
scaffold1	EVM	gene	454671	457276	.	-	.	ID=scaffold1.g153
scaffold1	EVM	mRNA	454671	457276	.	-	.	ID=scaffold1.t153;Parent=scaffold1.g153
scaffold1	EVM	exon	457126	457276	.	-	.	ID=scaffold1.t153.exon1;Parent=scaffold1.t153
scaffold1	EVM	CDS	457126	457276	.	-	0	ID=scaffold1.t153.cds1;Parent=scaffold1.t153
scaffold1	EVM	exon	454671	456937	.	-	.	ID=scaffold1.t153.exon2;Parent=scaffold1.t153
scaffold1	EVM	CDS	454671	456937	.	-	2	ID=scaffold1.t153.cds2;Parent=scaffold1.t153
scaffold1	EVM	gene	464650	468324	.	+	.	ID=scaffold1.g154
scaffold1	EVM	mRNA	464650	468324	.	+	.	ID=scaffold1.t154;Parent=scaffold1.g154
scaffold1	EVM	exon	464650	465294	.	+	.	ID=scaffold1.t154.exon1;Parent=scaffold1.t154
scaffold1	EVM	CDS	464650	465294	.	+	0	ID=scaffold1.t154.cds1;Parent=scaffold1.t154
scaffold1	EVM	exon	465340	467643	.	+	.	ID=scaffold1.t154.exon2;Parent=scaffold1.t154
scaffold1	EVM	CDS	465340	467643	.	+	0	ID=scaffold1.t154.cds2;Parent=scaffold1.t154
scaffold1	EVM	exon	467692	468179	.	+	.	ID=scaffold1.t154.exon3;Parent=scaffold1.t154
scaffold1	EVM	CDS	467692	468179	.	+	0	ID=scaffold1.t154.cds3;Parent=scaffold1.t154
scaffold1	EVM	exon	468297	468324	.	+	.	ID=scaffold1.t154.exon4;Parent=scaffold1.t154
scaffold1	EVM	CDS	468297	468324	.	+	1	ID=scaffold1.t154.cds4;Parent=scaffold1.t154
scaffold1	EVM	gene	469180	470350	.	-	.	ID=scaffold1.g155
scaffold1	EVM	mRNA	469180	470350	.	-	.	ID=scaffold1.t155;Parent=scaffold1.g155
scaffold1	EVM	exon	470239	470350	.	-	.	ID=scaffold1.t155.exon1;Parent=scaffold1.t155
scaffold1	EVM	CDS	470239	470350	.	-	0	ID=scaffold1.t155.cds1;Parent=scaffold1.t155
scaffold1	EVM	exon	469180	470159	.	-	.	ID=scaffold1.t155.exon2;Parent=scaffold1.t155
scaffold1	EVM	CDS	469180	470159	.	-	2	ID=scaffold1.t155.cds2;Parent=scaffold1.t155
scaffold1	EVM	gene	472566	473870	.	+	.	ID=scaffold1.g156
scaffold1	EVM	mRNA	472566	473870	.	+	.	ID=scaffold1.t156;Parent=scaffold1.g156
scaffold1	EVM	exon	472566	473714	.	+	.	ID=scaffold1.t156.exon1;Parent=scaffold1.t156
scaffold1	EVM	CDS	472566	473714	.	+	0	ID=scaffold1.t156.cds1;Parent=scaffold1.t156
scaffold1	EVM	exon	473775	473870	.	+	.	ID=scaffold1.t156.exon2;Parent=scaffold1.t156
scaffold1	EVM	CDS	473775	473870	.	+	0	ID=scaffold1.t156.cds2;Parent=scaffold1.t156
scaffold1	EVM	gene	474316	475720	.	+	.	ID=scaffold1.g157
scaffold1	EVM	mRNA	474316	475720	.	+	.	ID=scaffold1.t157;Parent=scaffold1.g157
scaffold1	EVM	exon	474316	474334	.	+	.	ID=scaffold1.t157.exon1;Parent=scaffold1.t157
scaffold1	EVM	CDS	474316	474334	.	+	0	ID=scaffold1.t157.cds1;Parent=scaffold1.t157
scaffold1	EVM	exon	474396	474515	.	+	.	ID=scaffold1.t157.exon2;Parent=scaffold1.t157
scaffold1	EVM	CDS	474396	474515	.	+	2	ID=scaffold1.t157.cds2;Parent=scaffold1.t157
scaffold1	EVM	exon	474564	475040	.	+	.	ID=scaffold1.t157.exon3;Parent=scaffold1.t157
scaffold1	EVM	CDS	474564	475040	.	+	2	ID=scaffold1.t157.cds3;Parent=scaffold1.t157
scaffold1	EVM	exon	475090	475266	.	+	.	ID=scaffold1.t157.exon4;Parent=scaffold1.t157
scaffold1	EVM	CDS	475090	475266	.	+	2	ID=scaffold1.t157.cds4;Parent=scaffold1.t157
scaffold1	EVM	exon	475320	475720	.	+	.	ID=scaffold1.t157.exon5;Parent=scaffold1.t157
scaffold1	EVM	CDS	475320	475720	.	+	2	ID=scaffold1.t157.cds5;Parent=scaffold1.t157
scaffold1	EVM	gene	476442	477443	.	+	.	ID=scaffold1.g158
scaffold1	EVM	mRNA	476442	477443	.	+	.	ID=scaffold1.t158;Parent=scaffold1.g158
scaffold1	EVM	exon	476442	477443	.	+	.	ID=scaffold1.t158.exon1;Parent=scaffold1.t158
scaffold1	EVM	CDS	476442	477443	.	+	0	ID=scaffold1.t158.cds1;Parent=scaffold1.t158
scaffold1	EVM	gene	477532	478706	.	-	.	ID=scaffold1.g159
scaffold1	EVM	mRNA	477532	478706	.	-	.	ID=scaffold1.t159;Parent=scaffold1.g159
scaffold1	EVM	exon	478697	478706	.	-	.	ID=scaffold1.t159.exon1;Parent=scaffold1.t159
scaffold1	EVM	CDS	478697	478706	.	-	0	ID=scaffold1.t159.cds1;Parent=scaffold1.t159
scaffold1	EVM	exon	477532	478622	.	-	.	ID=scaffold1.t159.exon2;Parent=scaffold1.t159
scaffold1	EVM	CDS	477532	478622	.	-	2	ID=scaffold1.t159.cds2;Parent=scaffold1.t159
scaffold1	EVM	gene	479043	480190	.	+	.	ID=scaffold1.g160
scaffold1	EVM	mRNA	479043	480190	.	+	.	ID=scaffold1.t160;Parent=scaffold1.g160
scaffold1	EVM	exon	479043	479272	.	+	.	ID=scaffold1.t160.exon1;Parent=scaffold1.t160
scaffold1	EVM	CDS	479043	479272	.	+	0	ID=scaffold1.t160.cds1;Parent=scaffold1.t160
scaffold1	EVM	exon	479326	479430	.	+	.	ID=scaffold1.t160.exon2;Parent=scaffold1.t160
scaffold1	EVM	CDS	479326	479430	.	+	1	ID=scaffold1.t160.cds2;Parent=scaffold1.t160
scaffold1	EVM	exon	479479	480190	.	+	.	ID=scaffold1.t160.exon3;Parent=scaffold1.t160
scaffold1	EVM	CDS	479479	480190	.	+	1	ID=scaffold1.t160.cds3;Parent=scaffold1.t160
scaffold1	EVM	gene	480544	481598	.	-	.	ID=scaffold1.g161
scaffold1	EVM	mRNA	480544	481598	.	-	.	ID=scaffold1.t161;Parent=scaffold1.g161
scaffold1	EVM	exon	481530	481598	.	-	.	ID=scaffold1.t161.exon1;Parent=scaffold1.t161
scaffold1	EVM	CDS	481530	481598	.	-	0	ID=scaffold1.t161.cds1;Parent=scaffold1.t161
scaffold1	EVM	exon	480544	481461	.	-	.	ID=scaffold1.t161.exon2;Parent=scaffold1.t161
scaffold1	EVM	CDS	480544	481461	.	-	0	ID=scaffold1.t161.cds2;Parent=scaffold1.t161
scaffold1	EVM	gene	484281	485021	.	-	.	ID=scaffold1.g162
scaffold1	EVM	mRNA	484281	485021	.	-	.	ID=scaffold1.t162;Parent=scaffold1.g162
scaffold1	EVM	exon	484802	485021	.	-	.	ID=scaffold1.t162.exon1;Parent=scaffold1.t162
scaffold1	EVM	CDS	484802	485021	.	-	0	ID=scaffold1.t162.cds1;Parent=scaffold1.t162
scaffold1	EVM	exon	484281	484714	.	-	.	ID=scaffold1.t162.exon2;Parent=scaffold1.t162
scaffold1	EVM	CDS	484281	484714	.	-	2	ID=scaffold1.t162.cds2;Parent=scaffold1.t162
scaffold1	EVM	gene	485417	487029	.	+	.	ID=scaffold1.g163
scaffold1	EVM	mRNA	485417	487029	.	+	.	ID=scaffold1.t163;Parent=scaffold1.g163
scaffold1	EVM	exon	485417	485694	.	+	.	ID=scaffold1.t163.exon1;Parent=scaffold1.t163
scaffold1	EVM	CDS	485417	485694	.	+	0	ID=scaffold1.t163.cds1;Parent=scaffold1.t163
scaffold1	EVM	exon	485764	486714	.	+	.	ID=scaffold1.t163.exon2;Parent=scaffold1.t163
scaffold1	EVM	CDS	485764	486714	.	+	1	ID=scaffold1.t163.cds2;Parent=scaffold1.t163
scaffold1	EVM	exon	486768	487029	.	+	.	ID=scaffold1.t163.exon3;Parent=scaffold1.t163
scaffold1	EVM	CDS	486768	487029	.	+	1	ID=scaffold1.t163.cds3;Parent=scaffold1.t163
scaffold1	EVM	gene	487628	489609	.	-	.	ID=scaffold1.g164
scaffold1	EVM	mRNA	487628	489609	.	-	.	ID=scaffold1.t164;Parent=scaffold1.g164
scaffold1	EVM	exon	489467	489609	.	-	.	ID=scaffold1.t164.exon1;Parent=scaffold1.t164
scaffold1	EVM	CDS	489467	489609	.	-	0	ID=scaffold1.t164.cds1;Parent=scaffold1.t164
scaffold1	EVM	exon	488088	489397	.	-	.	ID=scaffold1.t164.exon2;Parent=scaffold1.t164
scaffold1	EVM	CDS	488088	489397	.	-	1	ID=scaffold1.t164.cds2;Parent=scaffold1.t164
scaffold1	EVM	exon	487917	488037	.	-	.	ID=scaffold1.t164.exon3;Parent=scaffold1.t164
scaffold1	EVM	CDS	487917	488037	.	-	2	ID=scaffold1.t164.cds3;Parent=scaffold1.t164
scaffold1	EVM	exon	487771	487867	.	-	.	ID=scaffold1.t164.exon4;Parent=scaffold1.t164
scaffold1	EVM	CDS	487771	487867	.	-	1	ID=scaffold1.t164.cds4;Parent=scaffold1.t164
scaffold1	EVM	exon	487628	487681	.	-	.	ID=scaffold1.t164.exon5;Parent=scaffold1.t164
scaffold1	EVM	CDS	487628	487681	.	-	0	ID=scaffold1.t164.cds5;Parent=scaffold1.t164
scaffold1	EVM	gene	490368	492234	.	+	.	ID=scaffold1.g165
scaffold1	EVM	mRNA	490368	492234	.	+	.	ID=scaffold1.t165;Parent=scaffold1.g165
scaffold1	EVM	exon	490368	491384	.	+	.	ID=scaffold1.t165.exon1;Parent=scaffold1.t165
scaffold1	EVM	CDS	490368	491384	.	+	0	ID=scaffold1.t165.cds1;Parent=scaffold1.t165
scaffold1	EVM	exon	491440	492234	.	+	.	ID=scaffold1.t165.exon2;Parent=scaffold1.t165
scaffold1	EVM	CDS	491440	492234	.	+	0	ID=scaffold1.t165.cds2;Parent=scaffold1.t165
scaffold1	EVM	gene	492989	494218	.	+	.	ID=scaffold1.g166
scaffold1	EVM	mRNA	492989	494218	.	+	.	ID=scaffold1.t166;Parent=scaffold1.g166
scaffold1	EVM	exon	492989	494218	.	+	.	ID=scaffold1.t166.exon1;Parent=scaffold1.t166
scaffold1	EVM	CDS	492989	494218	.	+	0	ID=scaffold1.t166.cds1;Parent=scaffold1.t166
scaffold1	EVM	gene	494607	498506	.	-	.	ID=scaffold1.g167
scaffold1	EVM	mRNA	494607	498506	.	-	.	ID=scaffold1.t167;Parent=scaffold1.g167
scaffold1	EVM	exon	498464	498506	.	-	.	ID=scaffold1.t167.exon1;Parent=scaffold1.t167
scaffold1	EVM	CDS	498464	498506	.	-	0	ID=scaffold1.t167.cds1;Parent=scaffold1.t167
scaffold1	EVM	exon	498325	498396	.	-	.	ID=scaffold1.t167.exon2;Parent=scaffold1.t167
scaffold1	EVM	CDS	498325	498396	.	-	2	ID=scaffold1.t167.cds2;Parent=scaffold1.t167
scaffold1	EVM	exon	498214	498272	.	-	.	ID=scaffold1.t167.exon3;Parent=scaffold1.t167
scaffold1	EVM	CDS	498214	498272	.	-	2	ID=scaffold1.t167.cds3;Parent=scaffold1.t167
scaffold1	EVM	exon	494607	498152	.	-	.	ID=scaffold1.t167.exon4;Parent=scaffold1.t167
scaffold1	EVM	CDS	494607	498152	.	-	0	ID=scaffold1.t167.cds4;Parent=scaffold1.t167
scaffold1	EVM	gene	499806	502160	.	+	.	ID=scaffold1.g168
scaffold1	EVM	mRNA	499806	502160	.	+	.	ID=scaffold1.t168;Parent=scaffold1.g168
scaffold1	EVM	exon	499806	502160	.	+	.	ID=scaffold1.t168.exon1;Parent=scaffold1.t168
scaffold1	EVM	CDS	499806	502160	.	+	0	ID=scaffold1.t168.cds1;Parent=scaffold1.t168
scaffold1	EVM	gene	502895	504243	.	+	.	ID=scaffold1.g169
scaffold1	EVM	mRNA	502895	504243	.	+	.	ID=scaffold1.t169;Parent=scaffold1.g169
scaffold1	EVM	exon	502895	502978	.	+	.	ID=scaffold1.t169.exon1;Parent=scaffold1.t169
scaffold1	EVM	CDS	502895	502978	.	+	0	ID=scaffold1.t169.cds1;Parent=scaffold1.t169
scaffold1	EVM	exon	503056	503915	.	+	.	ID=scaffold1.t169.exon2;Parent=scaffold1.t169
scaffold1	EVM	CDS	503056	503915	.	+	0	ID=scaffold1.t169.cds2;Parent=scaffold1.t169
scaffold1	EVM	exon	503976	504243	.	+	.	ID=scaffold1.t169.exon3;Parent=scaffold1.t169
scaffold1	EVM	CDS	503976	504243	.	+	1	ID=scaffold1.t169.cds3;Parent=scaffold1.t169
scaffold1	EVM	gene	504679	507322	.	-	.	ID=scaffold1.g170
scaffold1	EVM	mRNA	504679	507322	.	-	.	ID=scaffold1.t170;Parent=scaffold1.g170
scaffold1	EVM	exon	506737	507322	.	-	.	ID=scaffold1.t170.exon1;Parent=scaffold1.t170
scaffold1	EVM	CDS	506737	507322	.	-	0	ID=scaffold1.t170.cds1;Parent=scaffold1.t170
scaffold1	EVM	exon	506100	506674	.	-	.	ID=scaffold1.t170.exon2;Parent=scaffold1.t170
scaffold1	EVM	CDS	506100	506674	.	-	2	ID=scaffold1.t170.cds2;Parent=scaffold1.t170
scaffold1	EVM	exon	504679	504912	.	-	.	ID=scaffold1.t170.exon3;Parent=scaffold1.t170
scaffold1	EVM	CDS	504679	504912	.	-	0	ID=scaffold1.t170.cds3;Parent=scaffold1.t170
scaffold1	EVM	gene	508027	508440	.	+	.	ID=scaffold1.g171
scaffold1	EVM	mRNA	508027	508440	.	+	.	ID=scaffold1.t171;Parent=scaffold1.g171
scaffold1	EVM	exon	508027	508440	.	+	.	ID=scaffold1.t171.exon1;Parent=scaffold1.t171
scaffold1	EVM	CDS	508027	508440	.	+	0	ID=scaffold1.t171.cds1;Parent=scaffold1.t171
scaffold1	EVM	gene	508464	509910	.	-	.	ID=scaffold1.g172
scaffold1	EVM	mRNA	508464	509910	.	-	.	ID=scaffold1.t172;Parent=scaffold1.g172
scaffold1	EVM	exon	509829	509910	.	-	.	ID=scaffold1.t172.exon1;Parent=scaffold1.t172
scaffold1	EVM	CDS	509829	509910	.	-	0	ID=scaffold1.t172.cds1;Parent=scaffold1.t172
scaffold1	EVM	exon	509707	509761	.	-	.	ID=scaffold1.t172.exon2;Parent=scaffold1.t172
scaffold1	EVM	CDS	509707	509761	.	-	2	ID=scaffold1.t172.cds2;Parent=scaffold1.t172
scaffold1	EVM	exon	509483	509629	.	-	.	ID=scaffold1.t172.exon3;Parent=scaffold1.t172
scaffold1	EVM	CDS	509483	509629	.	-	1	ID=scaffold1.t172.cds3;Parent=scaffold1.t172
scaffold1	EVM	exon	508868	509429	.	-	.	ID=scaffold1.t172.exon4;Parent=scaffold1.t172
scaffold1	EVM	CDS	508868	509429	.	-	1	ID=scaffold1.t172.cds4;Parent=scaffold1.t172
scaffold1	EVM	exon	508769	508797	.	-	.	ID=scaffold1.t172.exon5;Parent=scaffold1.t172
scaffold1	EVM	CDS	508769	508797	.	-	0	ID=scaffold1.t172.cds5;Parent=scaffold1.t172
scaffold1	EVM	exon	508624	508716	.	-	.	ID=scaffold1.t172.exon6;Parent=scaffold1.t172
scaffold1	EVM	CDS	508624	508716	.	-	1	ID=scaffold1.t172.cds6;Parent=scaffold1.t172
scaffold1	EVM	exon	508464	508560	.	-	.	ID=scaffold1.t172.exon7;Parent=scaffold1.t172
scaffold1	EVM	CDS	508464	508560	.	-	1	ID=scaffold1.t172.cds7;Parent=scaffold1.t172
scaffold1	EVM	gene	517206	519880	.	-	.	ID=scaffold1.g173
scaffold1	EVM	mRNA	517206	519880	.	-	.	ID=scaffold1.t173;Parent=scaffold1.g173
scaffold1	EVM	exon	519863	519880	.	-	.	ID=scaffold1.t173.exon1;Parent=scaffold1.t173
scaffold1	EVM	CDS	519863	519880	.	-	0	ID=scaffold1.t173.cds1;Parent=scaffold1.t173
scaffold1	EVM	exon	519486	519799	.	-	.	ID=scaffold1.t173.exon2;Parent=scaffold1.t173
scaffold1	EVM	CDS	519486	519799	.	-	0	ID=scaffold1.t173.cds2;Parent=scaffold1.t173
scaffold1	EVM	exon	519220	519433	.	-	.	ID=scaffold1.t173.exon3;Parent=scaffold1.t173
scaffold1	EVM	CDS	519220	519433	.	-	1	ID=scaffold1.t173.cds3;Parent=scaffold1.t173
scaffold1	EVM	exon	517206	519161	.	-	.	ID=scaffold1.t173.exon4;Parent=scaffold1.t173
scaffold1	EVM	CDS	517206	519161	.	-	0	ID=scaffold1.t173.cds4;Parent=scaffold1.t173
scaffold1	EVM	gene	521894	523081	.	+	.	ID=scaffold1.g174
scaffold1	EVM	mRNA	521894	523081	.	+	.	ID=scaffold1.t174;Parent=scaffold1.g174
scaffold1	EVM	exon	521894	521994	.	+	.	ID=scaffold1.t174.exon1;Parent=scaffold1.t174
scaffold1	EVM	CDS	521894	521994	.	+	0	ID=scaffold1.t174.cds1;Parent=scaffold1.t174
scaffold1	EVM	exon	522066	522613	.	+	.	ID=scaffold1.t174.exon2;Parent=scaffold1.t174
scaffold1	EVM	CDS	522066	522613	.	+	1	ID=scaffold1.t174.cds2;Parent=scaffold1.t174
scaffold1	EVM	exon	522667	522904	.	+	.	ID=scaffold1.t174.exon3;Parent=scaffold1.t174
scaffold1	EVM	CDS	522667	522904	.	+	2	ID=scaffold1.t174.cds3;Parent=scaffold1.t174
scaffold1	EVM	exon	522955	523081	.	+	.	ID=scaffold1.t174.exon4;Parent=scaffold1.t174
scaffold1	EVM	CDS	522955	523081	.	+	1	ID=scaffold1.t174.cds4;Parent=scaffold1.t174
scaffold1	EVM	gene	523461	523834	.	+	.	ID=scaffold1.g175
scaffold1	EVM	mRNA	523461	523834	.	+	.	ID=scaffold1.t175;Parent=scaffold1.g175
scaffold1	EVM	exon	523461	523467	.	+	.	ID=scaffold1.t175.exon1;Parent=scaffold1.t175
scaffold1	EVM	CDS	523461	523467	.	+	0	ID=scaffold1.t175.cds1;Parent=scaffold1.t175
scaffold1	EVM	exon	523527	523578	.	+	.	ID=scaffold1.t175.exon2;Parent=scaffold1.t175
scaffold1	EVM	CDS	523527	523578	.	+	2	ID=scaffold1.t175.cds2;Parent=scaffold1.t175
scaffold1	EVM	exon	523634	523736	.	+	.	ID=scaffold1.t175.exon3;Parent=scaffold1.t175
scaffold1	EVM	CDS	523634	523736	.	+	1	ID=scaffold1.t175.cds3;Parent=scaffold1.t175
scaffold1	EVM	exon	523799	523834	.	+	.	ID=scaffold1.t175.exon4;Parent=scaffold1.t175
scaffold1	EVM	CDS	523799	523834	.	+	0	ID=scaffold1.t175.cds4;Parent=scaffold1.t175
scaffold1	EVM	gene	525167	526962	.	+	.	ID=scaffold1.g176
scaffold1	EVM	mRNA	525167	526962	.	+	.	ID=scaffold1.t176;Parent=scaffold1.g176
scaffold1	EVM	exon	525167	525554	.	+	.	ID=scaffold1.t176.exon1;Parent=scaffold1.t176
scaffold1	EVM	CDS	525167	525554	.	+	0	ID=scaffold1.t176.cds1;Parent=scaffold1.t176
scaffold1	EVM	exon	525608	526962	.	+	.	ID=scaffold1.t176.exon2;Parent=scaffold1.t176
scaffold1	EVM	CDS	525608	526962	.	+	2	ID=scaffold1.t176.cds2;Parent=scaffold1.t176
scaffold1	EVM	gene	533579	535996	.	-	.	ID=scaffold1.g177
scaffold1	EVM	mRNA	533579	535996	.	-	.	ID=scaffold1.t177;Parent=scaffold1.g177
scaffold1	EVM	exon	535685	535996	.	-	.	ID=scaffold1.t177.exon1;Parent=scaffold1.t177
scaffold1	EVM	CDS	535685	535996	.	-	0	ID=scaffold1.t177.cds1;Parent=scaffold1.t177
scaffold1	EVM	exon	535484	535633	.	-	.	ID=scaffold1.t177.exon2;Parent=scaffold1.t177
scaffold1	EVM	CDS	535484	535633	.	-	0	ID=scaffold1.t177.cds2;Parent=scaffold1.t177
scaffold1	EVM	exon	535159	535419	.	-	.	ID=scaffold1.t177.exon3;Parent=scaffold1.t177
scaffold1	EVM	CDS	535159	535419	.	-	0	ID=scaffold1.t177.cds3;Parent=scaffold1.t177
scaffold1	EVM	exon	534594	535109	.	-	.	ID=scaffold1.t177.exon4;Parent=scaffold1.t177
scaffold1	EVM	CDS	534594	535109	.	-	0	ID=scaffold1.t177.cds4;Parent=scaffold1.t177
scaffold1	EVM	exon	534425	534546	.	-	.	ID=scaffold1.t177.exon5;Parent=scaffold1.t177
scaffold1	EVM	CDS	534425	534546	.	-	0	ID=scaffold1.t177.cds5;Parent=scaffold1.t177
scaffold1	EVM	exon	534330	534360	.	-	.	ID=scaffold1.t177.exon6;Parent=scaffold1.t177
scaffold1	EVM	CDS	534330	534360	.	-	1	ID=scaffold1.t177.cds6;Parent=scaffold1.t177
scaffold1	EVM	exon	534265	534282	.	-	.	ID=scaffold1.t177.exon7;Parent=scaffold1.t177
scaffold1	EVM	CDS	534265	534282	.	-	0	ID=scaffold1.t177.cds7;Parent=scaffold1.t177
scaffold1	EVM	exon	534181	534209	.	-	.	ID=scaffold1.t177.exon8;Parent=scaffold1.t177
scaffold1	EVM	CDS	534181	534209	.	-	0	ID=scaffold1.t177.cds8;Parent=scaffold1.t177
scaffold1	EVM	exon	534083	534126	.	-	.	ID=scaffold1.t177.exon9;Parent=scaffold1.t177
scaffold1	EVM	CDS	534083	534126	.	-	1	ID=scaffold1.t177.cds9;Parent=scaffold1.t177
scaffold1	EVM	exon	533951	534030	.	-	.	ID=scaffold1.t177.exon10;Parent=scaffold1.t177
scaffold1	EVM	CDS	533951	534030	.	-	2	ID=scaffold1.t177.cds10;Parent=scaffold1.t177
scaffold1	EVM	exon	533784	533898	.	-	.	ID=scaffold1.t177.exon11;Parent=scaffold1.t177
scaffold1	EVM	CDS	533784	533898	.	-	0	ID=scaffold1.t177.cds11;Parent=scaffold1.t177
scaffold1	EVM	exon	533579	533730	.	-	.	ID=scaffold1.t177.exon12;Parent=scaffold1.t177
scaffold1	EVM	CDS	533579	533730	.	-	2	ID=scaffold1.t177.cds12;Parent=scaffold1.t177
scaffold1	EVM	gene	537137	539925	.	+	.	ID=scaffold1.g178
scaffold1	EVM	mRNA	537137	539925	.	+	.	ID=scaffold1.t178;Parent=scaffold1.g178
scaffold1	EVM	exon	537137	537187	.	+	.	ID=scaffold1.t178.exon1;Parent=scaffold1.t178
scaffold1	EVM	CDS	537137	537187	.	+	0	ID=scaffold1.t178.cds1;Parent=scaffold1.t178
scaffold1	EVM	exon	537240	538382	.	+	.	ID=scaffold1.t178.exon2;Parent=scaffold1.t178
scaffold1	EVM	CDS	537240	538382	.	+	0	ID=scaffold1.t178.cds2;Parent=scaffold1.t178
scaffold1	EVM	exon	538435	538536	.	+	.	ID=scaffold1.t178.exon3;Parent=scaffold1.t178
scaffold1	EVM	CDS	538435	538536	.	+	0	ID=scaffold1.t178.cds3;Parent=scaffold1.t178
scaffold1	EVM	exon	538598	538707	.	+	.	ID=scaffold1.t178.exon4;Parent=scaffold1.t178
scaffold1	EVM	CDS	538598	538707	.	+	0	ID=scaffold1.t178.cds4;Parent=scaffold1.t178
scaffold1	EVM	exon	538760	538895	.	+	.	ID=scaffold1.t178.exon5;Parent=scaffold1.t178
scaffold1	EVM	CDS	538760	538895	.	+	1	ID=scaffold1.t178.cds5;Parent=scaffold1.t178
scaffold1	EVM	exon	538978	539270	.	+	.	ID=scaffold1.t178.exon6;Parent=scaffold1.t178
scaffold1	EVM	CDS	538978	539270	.	+	0	ID=scaffold1.t178.cds6;Parent=scaffold1.t178
scaffold1	EVM	exon	539326	539482	.	+	.	ID=scaffold1.t178.exon7;Parent=scaffold1.t178
scaffold1	EVM	CDS	539326	539482	.	+	1	ID=scaffold1.t178.cds7;Parent=scaffold1.t178
scaffold1	EVM	exon	539540	539793	.	+	.	ID=scaffold1.t178.exon8;Parent=scaffold1.t178
scaffold1	EVM	CDS	539540	539793	.	+	0	ID=scaffold1.t178.cds8;Parent=scaffold1.t178
scaffold1	EVM	exon	539844	539925	.	+	.	ID=scaffold1.t178.exon9;Parent=scaffold1.t178
scaffold1	EVM	CDS	539844	539925	.	+	1	ID=scaffold1.t178.cds9;Parent=scaffold1.t178
scaffold1	EVM	gene	540162	541200	.	-	.	ID=scaffold1.g179
scaffold1	EVM	mRNA	540162	541200	.	-	.	ID=scaffold1.t179;Parent=scaffold1.g179
scaffold1	EVM	exon	541116	541200	.	-	.	ID=scaffold1.t179.exon1;Parent=scaffold1.t179
scaffold1	EVM	CDS	541116	541200	.	-	0	ID=scaffold1.t179.cds1;Parent=scaffold1.t179
scaffold1	EVM	exon	541041	541054	.	-	.	ID=scaffold1.t179.exon2;Parent=scaffold1.t179
scaffold1	EVM	CDS	541041	541054	.	-	2	ID=scaffold1.t179.cds2;Parent=scaffold1.t179
scaffold1	EVM	exon	540935	540988	.	-	.	ID=scaffold1.t179.exon3;Parent=scaffold1.t179
scaffold1	EVM	CDS	540935	540988	.	-	0	ID=scaffold1.t179.cds3;Parent=scaffold1.t179
scaffold1	EVM	exon	540241	540876	.	-	.	ID=scaffold1.t179.exon4;Parent=scaffold1.t179
scaffold1	EVM	CDS	540241	540876	.	-	0	ID=scaffold1.t179.cds4;Parent=scaffold1.t179
scaffold1	EVM	exon	540162	540185	.	-	.	ID=scaffold1.t179.exon5;Parent=scaffold1.t179
scaffold1	EVM	CDS	540162	540185	.	-	0	ID=scaffold1.t179.cds5;Parent=scaffold1.t179
scaffold1	EVM	gene	541795	542603	.	+	.	ID=scaffold1.g180
scaffold1	EVM	mRNA	541795	542603	.	+	.	ID=scaffold1.t180;Parent=scaffold1.g180
scaffold1	EVM	exon	541795	542001	.	+	.	ID=scaffold1.t180.exon1;Parent=scaffold1.t180
scaffold1	EVM	CDS	541795	542001	.	+	0	ID=scaffold1.t180.cds1;Parent=scaffold1.t180
scaffold1	EVM	exon	542244	542603	.	+	.	ID=scaffold1.t180.exon2;Parent=scaffold1.t180
scaffold1	EVM	CDS	542244	542603	.	+	0	ID=scaffold1.t180.cds2;Parent=scaffold1.t180
scaffold1	EVM	gene	543179	544027	.	+	.	ID=scaffold1.g181
scaffold1	EVM	mRNA	543179	544027	.	+	.	ID=scaffold1.t181;Parent=scaffold1.g181
scaffold1	EVM	exon	543179	543217	.	+	.	ID=scaffold1.t181.exon1;Parent=scaffold1.t181
scaffold1	EVM	CDS	543179	543217	.	+	0	ID=scaffold1.t181.cds1;Parent=scaffold1.t181
scaffold1	EVM	exon	543275	543315	.	+	.	ID=scaffold1.t181.exon2;Parent=scaffold1.t181
scaffold1	EVM	CDS	543275	543315	.	+	0	ID=scaffold1.t181.cds2;Parent=scaffold1.t181
scaffold1	EVM	exon	543370	544027	.	+	.	ID=scaffold1.t181.exon3;Parent=scaffold1.t181
scaffold1	EVM	CDS	543370	544027	.	+	1	ID=scaffold1.t181.cds3;Parent=scaffold1.t181
scaffold1	EVM	gene	548114	548981	.	-	.	ID=scaffold1.g182
scaffold1	EVM	mRNA	548114	548981	.	-	.	ID=scaffold1.t182;Parent=scaffold1.g182
scaffold1	EVM	exon	548967	548981	.	-	.	ID=scaffold1.t182.exon1;Parent=scaffold1.t182
scaffold1	EVM	CDS	548967	548981	.	-	0	ID=scaffold1.t182.cds1;Parent=scaffold1.t182
scaffold1	EVM	exon	548800	548915	.	-	.	ID=scaffold1.t182.exon2;Parent=scaffold1.t182
scaffold1	EVM	CDS	548800	548915	.	-	0	ID=scaffold1.t182.cds2;Parent=scaffold1.t182
scaffold1	EVM	exon	548622	548740	.	-	.	ID=scaffold1.t182.exon3;Parent=scaffold1.t182
scaffold1	EVM	CDS	548622	548740	.	-	1	ID=scaffold1.t182.cds3;Parent=scaffold1.t182
scaffold1	EVM	exon	548114	548418	.	-	.	ID=scaffold1.t182.exon4;Parent=scaffold1.t182
scaffold1	EVM	CDS	548114	548418	.	-	2	ID=scaffold1.t182.cds4;Parent=scaffold1.t182
scaffold1	EVM	gene	550777	552742	.	+	.	ID=scaffold1.g183
scaffold1	EVM	mRNA	550777	552742	.	+	.	ID=scaffold1.t183;Parent=scaffold1.g183
scaffold1	EVM	exon	550777	550852	.	+	.	ID=scaffold1.t183.exon1;Parent=scaffold1.t183
scaffold1	EVM	CDS	550777	550852	.	+	0	ID=scaffold1.t183.cds1;Parent=scaffold1.t183
scaffold1	EVM	exon	550904	551954	.	+	.	ID=scaffold1.t183.exon2;Parent=scaffold1.t183
scaffold1	EVM	CDS	550904	551954	.	+	2	ID=scaffold1.t183.cds2;Parent=scaffold1.t183
scaffold1	EVM	exon	552005	552266	.	+	.	ID=scaffold1.t183.exon3;Parent=scaffold1.t183
scaffold1	EVM	CDS	552005	552266	.	+	1	ID=scaffold1.t183.cds3;Parent=scaffold1.t183
scaffold1	EVM	exon	552317	552742	.	+	.	ID=scaffold1.t183.exon4;Parent=scaffold1.t183
scaffold1	EVM	CDS	552317	552742	.	+	0	ID=scaffold1.t183.cds4;Parent=scaffold1.t183
scaffold1	EVM	gene	554032	554819	.	+	.	ID=scaffold1.g184
scaffold1	EVM	mRNA	554032	554819	.	+	.	ID=scaffold1.t184;Parent=scaffold1.g184
scaffold1	EVM	exon	554032	554208	.	+	.	ID=scaffold1.t184.exon1;Parent=scaffold1.t184
scaffold1	EVM	CDS	554032	554208	.	+	0	ID=scaffold1.t184.cds1;Parent=scaffold1.t184
scaffold1	EVM	exon	554262	554819	.	+	.	ID=scaffold1.t184.exon2;Parent=scaffold1.t184
scaffold1	EVM	CDS	554262	554819	.	+	0	ID=scaffold1.t184.cds2;Parent=scaffold1.t184
scaffold1	EVM	gene	555277	555904	.	+	.	ID=scaffold1.g185
scaffold1	EVM	mRNA	555277	555904	.	+	.	ID=scaffold1.t185;Parent=scaffold1.g185
scaffold1	EVM	exon	555277	555306	.	+	.	ID=scaffold1.t185.exon1;Parent=scaffold1.t185
scaffold1	EVM	CDS	555277	555306	.	+	0	ID=scaffold1.t185.cds1;Parent=scaffold1.t185
scaffold1	EVM	exon	555363	555734	.	+	.	ID=scaffold1.t185.exon2;Parent=scaffold1.t185
scaffold1	EVM	CDS	555363	555734	.	+	0	ID=scaffold1.t185.cds2;Parent=scaffold1.t185
scaffold1	EVM	exon	555785	555904	.	+	.	ID=scaffold1.t185.exon3;Parent=scaffold1.t185
scaffold1	EVM	CDS	555785	555904	.	+	0	ID=scaffold1.t185.cds3;Parent=scaffold1.t185
scaffold1	EVM	gene	556443	557477	.	+	.	ID=scaffold1.g186
scaffold1	EVM	mRNA	556443	557477	.	+	.	ID=scaffold1.t186;Parent=scaffold1.g186
scaffold1	EVM	exon	556443	556532	.	+	.	ID=scaffold1.t186.exon1;Parent=scaffold1.t186
scaffold1	EVM	CDS	556443	556532	.	+	0	ID=scaffold1.t186.cds1;Parent=scaffold1.t186
scaffold1	EVM	exon	556581	557477	.	+	.	ID=scaffold1.t186.exon2;Parent=scaffold1.t186
scaffold1	EVM	CDS	556581	557477	.	+	0	ID=scaffold1.t186.cds2;Parent=scaffold1.t186
scaffold1	EVM	gene	558128	560006	.	+	.	ID=scaffold1.g187
scaffold1	EVM	mRNA	558128	560006	.	+	.	ID=scaffold1.t187;Parent=scaffold1.g187
scaffold1	EVM	exon	558128	558149	.	+	.	ID=scaffold1.t187.exon1;Parent=scaffold1.t187
scaffold1	EVM	CDS	558128	558149	.	+	0	ID=scaffold1.t187.cds1;Parent=scaffold1.t187
scaffold1	EVM	exon	558262	558306	.	+	.	ID=scaffold1.t187.exon2;Parent=scaffold1.t187
scaffold1	EVM	CDS	558262	558306	.	+	2	ID=scaffold1.t187.cds2;Parent=scaffold1.t187
scaffold1	EVM	exon	558353	558452	.	+	.	ID=scaffold1.t187.exon3;Parent=scaffold1.t187
scaffold1	EVM	CDS	558353	558452	.	+	2	ID=scaffold1.t187.cds3;Parent=scaffold1.t187
scaffold1	EVM	exon	558505	559526	.	+	.	ID=scaffold1.t187.exon4;Parent=scaffold1.t187
scaffold1	EVM	CDS	558505	559526	.	+	1	ID=scaffold1.t187.cds4;Parent=scaffold1.t187
scaffold1	EVM	exon	559579	560006	.	+	.	ID=scaffold1.t187.exon5;Parent=scaffold1.t187
scaffold1	EVM	CDS	559579	560006	.	+	2	ID=scaffold1.t187.cds5;Parent=scaffold1.t187
scaffold1	EVM	gene	565419	566483	.	+	.	ID=scaffold1.g188
scaffold1	EVM	mRNA	565419	566483	.	+	.	ID=scaffold1.t188;Parent=scaffold1.g188
scaffold1	EVM	exon	565419	565481	.	+	.	ID=scaffold1.t188.exon1;Parent=scaffold1.t188
scaffold1	EVM	CDS	565419	565481	.	+	0	ID=scaffold1.t188.cds1;Parent=scaffold1.t188
scaffold1	EVM	exon	565565	565933	.	+	.	ID=scaffold1.t188.exon2;Parent=scaffold1.t188
scaffold1	EVM	CDS	565565	565933	.	+	0	ID=scaffold1.t188.cds2;Parent=scaffold1.t188
scaffold1	EVM	exon	566013	566483	.	+	.	ID=scaffold1.t188.exon3;Parent=scaffold1.t188
scaffold1	EVM	CDS	566013	566483	.	+	0	ID=scaffold1.t188.cds3;Parent=scaffold1.t188
scaffold1	EVM	gene	566692	567983	.	-	.	ID=scaffold1.g189
scaffold1	EVM	mRNA	566692	567983	.	-	.	ID=scaffold1.t189;Parent=scaffold1.g189
scaffold1	EVM	exon	567946	567983	.	-	.	ID=scaffold1.t189.exon1;Parent=scaffold1.t189
scaffold1	EVM	CDS	567946	567983	.	-	0	ID=scaffold1.t189.cds1;Parent=scaffold1.t189
scaffold1	EVM	exon	566692	567889	.	-	.	ID=scaffold1.t189.exon2;Parent=scaffold1.t189
scaffold1	EVM	CDS	566692	567889	.	-	1	ID=scaffold1.t189.cds2;Parent=scaffold1.t189
scaffold1	EVM	gene	568532	572751	.	+	.	ID=scaffold1.g190
scaffold1	EVM	mRNA	568532	572751	.	+	.	ID=scaffold1.t190;Parent=scaffold1.g190
scaffold1	EVM	exon	568532	569662	.	+	.	ID=scaffold1.t190.exon1;Parent=scaffold1.t190
scaffold1	EVM	CDS	568532	569662	.	+	0	ID=scaffold1.t190.cds1;Parent=scaffold1.t190
scaffold1	EVM	exon	569714	570214	.	+	.	ID=scaffold1.t190.exon2;Parent=scaffold1.t190
scaffold1	EVM	CDS	569714	570214	.	+	0	ID=scaffold1.t190.cds2;Parent=scaffold1.t190
scaffold1	EVM	exon	570761	571036	.	+	.	ID=scaffold1.t190.exon3;Parent=scaffold1.t190
scaffold1	EVM	CDS	570761	571036	.	+	0	ID=scaffold1.t190.cds3;Parent=scaffold1.t190
scaffold1	EVM	exon	571108	572751	.	+	.	ID=scaffold1.t190.exon4;Parent=scaffold1.t190
scaffold1	EVM	CDS	571108	572751	.	+	0	ID=scaffold1.t190.cds4;Parent=scaffold1.t190
scaffold1	EVM	gene	573058	574250	.	-	.	ID=scaffold1.g191
scaffold1	EVM	mRNA	573058	574250	.	-	.	ID=scaffold1.t191;Parent=scaffold1.g191
scaffold1	EVM	exon	574072	574250	.	-	.	ID=scaffold1.t191.exon1;Parent=scaffold1.t191
scaffold1	EVM	CDS	574072	574250	.	-	0	ID=scaffold1.t191.cds1;Parent=scaffold1.t191
scaffold1	EVM	exon	573578	573972	.	-	.	ID=scaffold1.t191.exon2;Parent=scaffold1.t191
scaffold1	EVM	CDS	573578	573972	.	-	1	ID=scaffold1.t191.cds2;Parent=scaffold1.t191
scaffold1	EVM	exon	573236	573482	.	-	.	ID=scaffold1.t191.exon3;Parent=scaffold1.t191
scaffold1	EVM	CDS	573236	573482	.	-	2	ID=scaffold1.t191.cds3;Parent=scaffold1.t191
scaffold1	EVM	exon	573058	573163	.	-	.	ID=scaffold1.t191.exon4;Parent=scaffold1.t191
scaffold1	EVM	CDS	573058	573163	.	-	1	ID=scaffold1.t191.cds4;Parent=scaffold1.t191
scaffold1	EVM	gene	599538	601428	.	+	.	ID=scaffold1.g192
scaffold1	EVM	mRNA	599538	601428	.	+	.	ID=scaffold1.t192;Parent=scaffold1.g192
scaffold1	EVM	exon	599538	600637	.	+	.	ID=scaffold1.t192.exon1;Parent=scaffold1.t192
scaffold1	EVM	CDS	599538	600637	.	+	0	ID=scaffold1.t192.cds1;Parent=scaffold1.t192
scaffold1	EVM	exon	600843	601428	.	+	.	ID=scaffold1.t192.exon2;Parent=scaffold1.t192
scaffold1	EVM	CDS	600843	601428	.	+	1	ID=scaffold1.t192.cds2;Parent=scaffold1.t192
scaffold1	EVM	gene	601799	602151	.	+	.	ID=scaffold1.g193
scaffold1	EVM	mRNA	601799	602151	.	+	.	ID=scaffold1.t193;Parent=scaffold1.g193
scaffold1	EVM	exon	601799	601904	.	+	.	ID=scaffold1.t193.exon1;Parent=scaffold1.t193
scaffold1	EVM	CDS	601799	601904	.	+	0	ID=scaffold1.t193.cds1;Parent=scaffold1.t193
scaffold1	EVM	exon	601988	602151	.	+	.	ID=scaffold1.t193.exon2;Parent=scaffold1.t193
scaffold1	EVM	CDS	601988	602151	.	+	2	ID=scaffold1.t193.cds2;Parent=scaffold1.t193
scaffold1	EVM	gene	602561	603350	.	-	.	ID=scaffold1.g194
scaffold1	EVM	mRNA	602561	603350	.	-	.	ID=scaffold1.t194;Parent=scaffold1.g194
scaffold1	EVM	exon	603329	603350	.	-	.	ID=scaffold1.t194.exon1;Parent=scaffold1.t194
scaffold1	EVM	CDS	603329	603350	.	-	0	ID=scaffold1.t194.cds1;Parent=scaffold1.t194
scaffold1	EVM	exon	602715	603063	.	-	.	ID=scaffold1.t194.exon2;Parent=scaffold1.t194
scaffold1	EVM	CDS	602715	603063	.	-	2	ID=scaffold1.t194.cds2;Parent=scaffold1.t194
scaffold1	EVM	exon	602561	602648	.	-	.	ID=scaffold1.t194.exon3;Parent=scaffold1.t194
scaffold1	EVM	CDS	602561	602648	.	-	1	ID=scaffold1.t194.cds3;Parent=scaffold1.t194
scaffold1	EVM	gene	603958	604737	.	+	.	ID=scaffold1.g195
scaffold1	EVM	mRNA	603958	604737	.	+	.	ID=scaffold1.t195;Parent=scaffold1.g195
scaffold1	EVM	exon	603958	604737	.	+	.	ID=scaffold1.t195.exon1;Parent=scaffold1.t195
scaffold1	EVM	CDS	603958	604737	.	+	0	ID=scaffold1.t195.cds1;Parent=scaffold1.t195
scaffold1	EVM	gene	604893	605834	.	-	.	ID=scaffold1.g196
scaffold1	EVM	mRNA	604893	605834	.	-	.	ID=scaffold1.t196;Parent=scaffold1.g196
scaffold1	EVM	exon	605798	605834	.	-	.	ID=scaffold1.t196.exon1;Parent=scaffold1.t196
scaffold1	EVM	CDS	605798	605834	.	-	0	ID=scaffold1.t196.cds1;Parent=scaffold1.t196
scaffold1	EVM	exon	605619	605659	.	-	.	ID=scaffold1.t196.exon2;Parent=scaffold1.t196
scaffold1	EVM	CDS	605619	605659	.	-	2	ID=scaffold1.t196.cds2;Parent=scaffold1.t196
scaffold1	EVM	exon	604893	605510	.	-	.	ID=scaffold1.t196.exon3;Parent=scaffold1.t196
scaffold1	EVM	CDS	604893	605510	.	-	0	ID=scaffold1.t196.cds3;Parent=scaffold1.t196
scaffold1	EVM	gene	610507	612315	.	+	.	ID=scaffold1.g197
scaffold1	EVM	mRNA	610507	612315	.	+	.	ID=scaffold1.t197;Parent=scaffold1.g197
scaffold1	EVM	exon	610507	612315	.	+	.	ID=scaffold1.t197.exon1;Parent=scaffold1.t197
scaffold1	EVM	CDS	610507	612315	.	+	0	ID=scaffold1.t197.cds1;Parent=scaffold1.t197
scaffold1	EVM	gene	612780	615074	.	-	.	ID=scaffold1.g198
scaffold1	EVM	mRNA	612780	615074	.	-	.	ID=scaffold1.t198;Parent=scaffold1.g198
scaffold1	EVM	exon	614887	615074	.	-	.	ID=scaffold1.t198.exon1;Parent=scaffold1.t198
scaffold1	EVM	CDS	614887	615074	.	-	0	ID=scaffold1.t198.cds1;Parent=scaffold1.t198
scaffold1	EVM	exon	613736	614823	.	-	.	ID=scaffold1.t198.exon2;Parent=scaffold1.t198
scaffold1	EVM	CDS	613736	614823	.	-	1	ID=scaffold1.t198.cds2;Parent=scaffold1.t198
scaffold1	EVM	exon	613526	613686	.	-	.	ID=scaffold1.t198.exon3;Parent=scaffold1.t198
scaffold1	EVM	CDS	613526	613686	.	-	2	ID=scaffold1.t198.cds3;Parent=scaffold1.t198
scaffold1	EVM	exon	613404	613469	.	-	.	ID=scaffold1.t198.exon4;Parent=scaffold1.t198
scaffold1	EVM	CDS	613404	613469	.	-	0	ID=scaffold1.t198.cds4;Parent=scaffold1.t198
scaffold1	EVM	exon	612780	613352	.	-	.	ID=scaffold1.t198.exon5;Parent=scaffold1.t198
scaffold1	EVM	CDS	612780	613352	.	-	0	ID=scaffold1.t198.cds5;Parent=scaffold1.t198
scaffold1	EVM	gene	616131	618359	.	-	.	ID=scaffold1.g199
scaffold1	EVM	mRNA	616131	618359	.	-	.	ID=scaffold1.t199;Parent=scaffold1.g199
scaffold1	EVM	exon	616131	618359	.	-	.	ID=scaffold1.t199.exon1;Parent=scaffold1.t199
scaffold1	EVM	CDS	616131	618359	.	-	0	ID=scaffold1.t199.cds1;Parent=scaffold1.t199
scaffold1	EVM	gene	619639	620451	.	-	.	ID=scaffold1.g200
scaffold1	EVM	mRNA	619639	620451	.	-	.	ID=scaffold1.t200;Parent=scaffold1.g200
scaffold1	EVM	exon	619639	620451	.	-	.	ID=scaffold1.t200.exon1;Parent=scaffold1.t200
scaffold1	EVM	CDS	619639	620451	.	-	0	ID=scaffold1.t200.cds1;Parent=scaffold1.t200
scaffold1	EVM	gene	622928	623781	.	+	.	ID=scaffold1.g201
scaffold1	EVM	mRNA	622928	623781	.	+	.	ID=scaffold1.t201;Parent=scaffold1.g201
scaffold1	EVM	exon	622928	623247	.	+	.	ID=scaffold1.t201.exon1;Parent=scaffold1.t201
scaffold1	EVM	CDS	622928	623247	.	+	0	ID=scaffold1.t201.cds1;Parent=scaffold1.t201
scaffold1	EVM	exon	623337	623781	.	+	.	ID=scaffold1.t201.exon2;Parent=scaffold1.t201
scaffold1	EVM	CDS	623337	623781	.	+	1	ID=scaffold1.t201.cds2;Parent=scaffold1.t201
scaffold1	EVM	gene	624379	626346	.	-	.	ID=scaffold1.g202
scaffold1	EVM	mRNA	624379	626346	.	-	.	ID=scaffold1.t202;Parent=scaffold1.g202
scaffold1	EVM	exon	626223	626346	.	-	.	ID=scaffold1.t202.exon1;Parent=scaffold1.t202
scaffold1	EVM	CDS	626223	626346	.	-	0	ID=scaffold1.t202.cds1;Parent=scaffold1.t202
scaffold1	EVM	exon	626075	626156	.	-	.	ID=scaffold1.t202.exon2;Parent=scaffold1.t202
scaffold1	EVM	CDS	626075	626156	.	-	2	ID=scaffold1.t202.cds2;Parent=scaffold1.t202
scaffold1	EVM	exon	625121	626000	.	-	.	ID=scaffold1.t202.exon3;Parent=scaffold1.t202
scaffold1	EVM	CDS	625121	626000	.	-	1	ID=scaffold1.t202.cds3;Parent=scaffold1.t202
scaffold1	EVM	exon	624379	625071	.	-	.	ID=scaffold1.t202.exon4;Parent=scaffold1.t202
scaffold1	EVM	CDS	624379	625071	.	-	0	ID=scaffold1.t202.cds4;Parent=scaffold1.t202
scaffold1	EVM	gene	630290	630679	.	-	.	ID=scaffold1.g203
scaffold1	EVM	mRNA	630290	630679	.	-	.	ID=scaffold1.t203;Parent=scaffold1.g203
scaffold1	EVM	exon	630290	630679	.	-	.	ID=scaffold1.t203.exon1;Parent=scaffold1.t203
scaffold1	EVM	CDS	630290	630679	.	-	0	ID=scaffold1.t203.cds1;Parent=scaffold1.t203
scaffold1	EVM	gene	631362	632161	.	+	.	ID=scaffold1.g204
scaffold1	EVM	mRNA	631362	632161	.	+	.	ID=scaffold1.t204;Parent=scaffold1.g204
scaffold1	EVM	exon	631362	631416	.	+	.	ID=scaffold1.t204.exon1;Parent=scaffold1.t204
scaffold1	EVM	CDS	631362	631416	.	+	0	ID=scaffold1.t204.cds1;Parent=scaffold1.t204
scaffold1	EVM	exon	631531	631625	.	+	.	ID=scaffold1.t204.exon2;Parent=scaffold1.t204
scaffold1	EVM	CDS	631531	631625	.	+	2	ID=scaffold1.t204.cds2;Parent=scaffold1.t204
scaffold1	EVM	exon	631690	631713	.	+	.	ID=scaffold1.t204.exon3;Parent=scaffold1.t204
scaffold1	EVM	CDS	631690	631713	.	+	0	ID=scaffold1.t204.cds3;Parent=scaffold1.t204
scaffold1	EVM	exon	631777	631901	.	+	.	ID=scaffold1.t204.exon4;Parent=scaffold1.t204
scaffold1	EVM	CDS	631777	631901	.	+	0	ID=scaffold1.t204.cds4;Parent=scaffold1.t204
scaffold1	EVM	exon	631990	632161	.	+	.	ID=scaffold1.t204.exon5;Parent=scaffold1.t204
scaffold1	EVM	CDS	631990	632161	.	+	1	ID=scaffold1.t204.cds5;Parent=scaffold1.t204
scaffold1	EVM	gene	633653	635048	.	+	.	ID=scaffold1.g205
scaffold1	EVM	mRNA	633653	635048	.	+	.	ID=scaffold1.t205;Parent=scaffold1.g205
scaffold1	EVM	exon	633653	633665	.	+	.	ID=scaffold1.t205.exon1;Parent=scaffold1.t205
scaffold1	EVM	CDS	633653	633665	.	+	0	ID=scaffold1.t205.cds1;Parent=scaffold1.t205
scaffold1	EVM	exon	633796	633827	.	+	.	ID=scaffold1.t205.exon2;Parent=scaffold1.t205
scaffold1	EVM	CDS	633796	633827	.	+	2	ID=scaffold1.t205.cds2;Parent=scaffold1.t205
scaffold1	EVM	exon	633888	633998	.	+	.	ID=scaffold1.t205.exon3;Parent=scaffold1.t205
scaffold1	EVM	CDS	633888	633998	.	+	0	ID=scaffold1.t205.cds3;Parent=scaffold1.t205
scaffold1	EVM	exon	634058	634145	.	+	.	ID=scaffold1.t205.exon4;Parent=scaffold1.t205
scaffold1	EVM	CDS	634058	634145	.	+	0	ID=scaffold1.t205.cds4;Parent=scaffold1.t205
scaffold1	EVM	exon	634199	634661	.	+	.	ID=scaffold1.t205.exon5;Parent=scaffold1.t205
scaffold1	EVM	CDS	634199	634661	.	+	2	ID=scaffold1.t205.cds5;Parent=scaffold1.t205
scaffold1	EVM	exon	634713	634857	.	+	.	ID=scaffold1.t205.exon6;Parent=scaffold1.t205
scaffold1	EVM	CDS	634713	634857	.	+	1	ID=scaffold1.t205.cds6;Parent=scaffold1.t205
scaffold1	EVM	exon	634908	635048	.	+	.	ID=scaffold1.t205.exon7;Parent=scaffold1.t205
scaffold1	EVM	CDS	634908	635048	.	+	0	ID=scaffold1.t205.cds7;Parent=scaffold1.t205
scaffold1	EVM	gene	635470	636403	.	-	.	ID=scaffold1.g206
scaffold1	EVM	mRNA	635470	636403	.	-	.	ID=scaffold1.t206;Parent=scaffold1.g206
scaffold1	EVM	exon	636003	636403	.	-	.	ID=scaffold1.t206.exon1;Parent=scaffold1.t206
scaffold1	EVM	CDS	636003	636403	.	-	0	ID=scaffold1.t206.cds1;Parent=scaffold1.t206
scaffold1	EVM	exon	635760	635877	.	-	.	ID=scaffold1.t206.exon2;Parent=scaffold1.t206
scaffold1	EVM	CDS	635760	635877	.	-	1	ID=scaffold1.t206.cds2;Parent=scaffold1.t206
scaffold1	EVM	exon	635470	635691	.	-	.	ID=scaffold1.t206.exon3;Parent=scaffold1.t206
scaffold1	EVM	CDS	635470	635691	.	-	0	ID=scaffold1.t206.cds3;Parent=scaffold1.t206
scaffold1	EVM	gene	637056	638834	.	-	.	ID=scaffold1.g207
scaffold1	EVM	mRNA	637056	638834	.	-	.	ID=scaffold1.t207;Parent=scaffold1.g207
scaffold1	EVM	exon	638675	638834	.	-	.	ID=scaffold1.t207.exon1;Parent=scaffold1.t207
scaffold1	EVM	CDS	638675	638834	.	-	0	ID=scaffold1.t207.cds1;Parent=scaffold1.t207
scaffold1	EVM	exon	638306	638599	.	-	.	ID=scaffold1.t207.exon2;Parent=scaffold1.t207
scaffold1	EVM	CDS	638306	638599	.	-	2	ID=scaffold1.t207.cds2;Parent=scaffold1.t207
scaffold1	EVM	exon	637944	638254	.	-	.	ID=scaffold1.t207.exon3;Parent=scaffold1.t207
scaffold1	EVM	CDS	637944	638254	.	-	2	ID=scaffold1.t207.cds3;Parent=scaffold1.t207
scaffold1	EVM	exon	637790	637895	.	-	.	ID=scaffold1.t207.exon4;Parent=scaffold1.t207
scaffold1	EVM	CDS	637790	637895	.	-	0	ID=scaffold1.t207.cds4;Parent=scaffold1.t207
scaffold1	EVM	exon	637517	637742	.	-	.	ID=scaffold1.t207.exon5;Parent=scaffold1.t207
scaffold1	EVM	CDS	637517	637742	.	-	2	ID=scaffold1.t207.cds5;Parent=scaffold1.t207
scaffold1	EVM	exon	637056	637467	.	-	.	ID=scaffold1.t207.exon6;Parent=scaffold1.t207
scaffold1	EVM	CDS	637056	637467	.	-	1	ID=scaffold1.t207.cds6;Parent=scaffold1.t207
scaffold1	EVM	gene	639499	639978	.	+	.	ID=scaffold1.g208
scaffold1	EVM	mRNA	639499	639978	.	+	.	ID=scaffold1.t208;Parent=scaffold1.g208
scaffold1	EVM	exon	639499	639661	.	+	.	ID=scaffold1.t208.exon1;Parent=scaffold1.t208
scaffold1	EVM	CDS	639499	639661	.	+	0	ID=scaffold1.t208.cds1;Parent=scaffold1.t208
scaffold1	EVM	exon	639719	639781	.	+	.	ID=scaffold1.t208.exon2;Parent=scaffold1.t208
scaffold1	EVM	CDS	639719	639781	.	+	2	ID=scaffold1.t208.cds2;Parent=scaffold1.t208
scaffold1	EVM	exon	639836	639978	.	+	.	ID=scaffold1.t208.exon3;Parent=scaffold1.t208
scaffold1	EVM	CDS	639836	639978	.	+	2	ID=scaffold1.t208.cds3;Parent=scaffold1.t208
scaffold1	EVM	gene	640500	643352	.	+	.	ID=scaffold1.g209
scaffold1	EVM	mRNA	640500	643352	.	+	.	ID=scaffold1.t209;Parent=scaffold1.g209
scaffold1	EVM	exon	640500	640720	.	+	.	ID=scaffold1.t209.exon1;Parent=scaffold1.t209
scaffold1	EVM	CDS	640500	640720	.	+	0	ID=scaffold1.t209.cds1;Parent=scaffold1.t209
scaffold1	EVM	exon	640768	640812	.	+	.	ID=scaffold1.t209.exon2;Parent=scaffold1.t209
scaffold1	EVM	CDS	640768	640812	.	+	1	ID=scaffold1.t209.cds2;Parent=scaffold1.t209
scaffold1	EVM	exon	640858	641149	.	+	.	ID=scaffold1.t209.exon3;Parent=scaffold1.t209
scaffold1	EVM	CDS	640858	641149	.	+	1	ID=scaffold1.t209.cds3;Parent=scaffold1.t209
scaffold1	EVM	exon	641196	641323	.	+	.	ID=scaffold1.t209.exon4;Parent=scaffold1.t209
scaffold1	EVM	CDS	641196	641323	.	+	0	ID=scaffold1.t209.cds4;Parent=scaffold1.t209
scaffold1	EVM	exon	641367	642245	.	+	.	ID=scaffold1.t209.exon5;Parent=scaffold1.t209
scaffold1	EVM	CDS	641367	642245	.	+	1	ID=scaffold1.t209.cds5;Parent=scaffold1.t209
scaffold1	EVM	exon	642292	642743	.	+	.	ID=scaffold1.t209.exon6;Parent=scaffold1.t209
scaffold1	EVM	CDS	642292	642743	.	+	1	ID=scaffold1.t209.cds6;Parent=scaffold1.t209
scaffold1	EVM	exon	642790	643352	.	+	.	ID=scaffold1.t209.exon7;Parent=scaffold1.t209
scaffold1	EVM	CDS	642790	643352	.	+	2	ID=scaffold1.t209.cds7;Parent=scaffold1.t209
scaffold1	EVM	gene	648594	649713	.	+	.	ID=scaffold1.g210
scaffold1	EVM	mRNA	648594	649713	.	+	.	ID=scaffold1.t210;Parent=scaffold1.g210
scaffold1	EVM	exon	648594	648653	.	+	.	ID=scaffold1.t210.exon1;Parent=scaffold1.t210
scaffold1	EVM	CDS	648594	648653	.	+	0	ID=scaffold1.t210.cds1;Parent=scaffold1.t210
scaffold1	EVM	exon	648703	649713	.	+	.	ID=scaffold1.t210.exon2;Parent=scaffold1.t210
scaffold1	EVM	CDS	648703	649713	.	+	0	ID=scaffold1.t210.cds2;Parent=scaffold1.t210
scaffold1	EVM	gene	650284	650759	.	+	.	ID=scaffold1.g211
scaffold1	EVM	mRNA	650284	650759	.	+	.	ID=scaffold1.t211;Parent=scaffold1.g211
scaffold1	EVM	exon	650284	650518	.	+	.	ID=scaffold1.t211.exon1;Parent=scaffold1.t211
scaffold1	EVM	CDS	650284	650518	.	+	0	ID=scaffold1.t211.cds1;Parent=scaffold1.t211
scaffold1	EVM	exon	650566	650759	.	+	.	ID=scaffold1.t211.exon2;Parent=scaffold1.t211
scaffold1	EVM	CDS	650566	650759	.	+	2	ID=scaffold1.t211.cds2;Parent=scaffold1.t211
scaffold1	EVM	gene	651146	653052	.	+	.	ID=scaffold1.g212
scaffold1	EVM	mRNA	651146	653052	.	+	.	ID=scaffold1.t212;Parent=scaffold1.g212
scaffold1	EVM	exon	651146	651156	.	+	.	ID=scaffold1.t212.exon1;Parent=scaffold1.t212
scaffold1	EVM	CDS	651146	651156	.	+	0	ID=scaffold1.t212.cds1;Parent=scaffold1.t212
scaffold1	EVM	exon	651278	651994	.	+	.	ID=scaffold1.t212.exon2;Parent=scaffold1.t212
scaffold1	EVM	CDS	651278	651994	.	+	1	ID=scaffold1.t212.cds2;Parent=scaffold1.t212
scaffold1	EVM	exon	652041	652412	.	+	.	ID=scaffold1.t212.exon3;Parent=scaffold1.t212
scaffold1	EVM	CDS	652041	652412	.	+	1	ID=scaffold1.t212.cds3;Parent=scaffold1.t212
scaffold1	EVM	exon	652458	653052	.	+	.	ID=scaffold1.t212.exon4;Parent=scaffold1.t212
scaffold1	EVM	CDS	652458	653052	.	+	1	ID=scaffold1.t212.cds4;Parent=scaffold1.t212
scaffold1	EVM	gene	653894	656059	.	-	.	ID=scaffold1.g213
scaffold1	EVM	mRNA	653894	656059	.	-	.	ID=scaffold1.t213;Parent=scaffold1.g213
scaffold1	EVM	exon	653894	656059	.	-	.	ID=scaffold1.t213.exon1;Parent=scaffold1.t213
scaffold1	EVM	CDS	653894	656059	.	-	0	ID=scaffold1.t213.cds1;Parent=scaffold1.t213
scaffold1	EVM	gene	663823	665940	.	-	.	ID=scaffold1.g214
scaffold1	EVM	mRNA	663823	665940	.	-	.	ID=scaffold1.t214;Parent=scaffold1.g214
scaffold1	EVM	exon	665037	665940	.	-	.	ID=scaffold1.t214.exon1;Parent=scaffold1.t214
scaffold1	EVM	CDS	665037	665940	.	-	0	ID=scaffold1.t214.cds1;Parent=scaffold1.t214
scaffold1	EVM	exon	663823	664991	.	-	.	ID=scaffold1.t214.exon2;Parent=scaffold1.t214
scaffold1	EVM	CDS	663823	664991	.	-	2	ID=scaffold1.t214.cds2;Parent=scaffold1.t214
scaffold1	EVM	gene	666671	667588	.	+	.	ID=scaffold1.g215
scaffold1	EVM	mRNA	666671	667588	.	+	.	ID=scaffold1.t215;Parent=scaffold1.g215
scaffold1	EVM	exon	666671	667588	.	+	.	ID=scaffold1.t215.exon1;Parent=scaffold1.t215
scaffold1	EVM	CDS	666671	667588	.	+	0	ID=scaffold1.t215.cds1;Parent=scaffold1.t215
scaffold1	EVM	gene	667731	670235	.	-	.	ID=scaffold1.g216
scaffold1	EVM	mRNA	667731	670235	.	-	.	ID=scaffold1.t216;Parent=scaffold1.g216
scaffold1	EVM	exon	667731	670235	.	-	.	ID=scaffold1.t216.exon1;Parent=scaffold1.t216
scaffold1	EVM	CDS	667731	670235	.	-	0	ID=scaffold1.t216.cds1;Parent=scaffold1.t216
scaffold1	EVM	gene	670474	673572	.	+	.	ID=scaffold1.g217
scaffold1	EVM	mRNA	670474	673572	.	+	.	ID=scaffold1.t217;Parent=scaffold1.g217
scaffold1	EVM	exon	670474	673144	.	+	.	ID=scaffold1.t217.exon1;Parent=scaffold1.t217
scaffold1	EVM	CDS	670474	673144	.	+	0	ID=scaffold1.t217.cds1;Parent=scaffold1.t217
scaffold1	EVM	exon	673190	673572	.	+	.	ID=scaffold1.t217.exon2;Parent=scaffold1.t217
scaffold1	EVM	CDS	673190	673572	.	+	2	ID=scaffold1.t217.cds2;Parent=scaffold1.t217
scaffold1	EVM	gene	674580	675255	.	+	.	ID=scaffold1.g218
scaffold1	EVM	mRNA	674580	675255	.	+	.	ID=scaffold1.t218;Parent=scaffold1.g218
scaffold1	EVM	exon	674580	674590	.	+	.	ID=scaffold1.t218.exon1;Parent=scaffold1.t218
scaffold1	EVM	CDS	674580	674590	.	+	0	ID=scaffold1.t218.cds1;Parent=scaffold1.t218
scaffold1	EVM	exon	674640	674890	.	+	.	ID=scaffold1.t218.exon2;Parent=scaffold1.t218
scaffold1	EVM	CDS	674640	674890	.	+	1	ID=scaffold1.t218.cds2;Parent=scaffold1.t218
scaffold1	EVM	exon	674942	675255	.	+	.	ID=scaffold1.t218.exon3;Parent=scaffold1.t218
scaffold1	EVM	CDS	674942	675255	.	+	2	ID=scaffold1.t218.cds3;Parent=scaffold1.t218
scaffold1	EVM	gene	675924	676415	.	+	.	ID=scaffold1.g219
scaffold1	EVM	mRNA	675924	676415	.	+	.	ID=scaffold1.t219;Parent=scaffold1.g219
scaffold1	EVM	exon	675924	676415	.	+	.	ID=scaffold1.t219.exon1;Parent=scaffold1.t219
scaffold1	EVM	CDS	675924	676415	.	+	0	ID=scaffold1.t219.cds1;Parent=scaffold1.t219
scaffold1	EVM	gene	677776	678918	.	-	.	ID=scaffold1.g220
scaffold1	EVM	mRNA	677776	678918	.	-	.	ID=scaffold1.t220;Parent=scaffold1.g220
scaffold1	EVM	exon	678215	678918	.	-	.	ID=scaffold1.t220.exon1;Parent=scaffold1.t220
scaffold1	EVM	CDS	678215	678918	.	-	0	ID=scaffold1.t220.cds1;Parent=scaffold1.t220
scaffold1	EVM	exon	677776	678163	.	-	.	ID=scaffold1.t220.exon2;Parent=scaffold1.t220
scaffold1	EVM	CDS	677776	678163	.	-	1	ID=scaffold1.t220.cds2;Parent=scaffold1.t220
scaffold1	EVM	gene	679441	679944	.	+	.	ID=scaffold1.g221
scaffold1	EVM	mRNA	679441	679944	.	+	.	ID=scaffold1.t221;Parent=scaffold1.g221
scaffold1	EVM	exon	679441	679944	.	+	.	ID=scaffold1.t221.exon1;Parent=scaffold1.t221
scaffold1	EVM	CDS	679441	679944	.	+	0	ID=scaffold1.t221.cds1;Parent=scaffold1.t221
scaffold1	EVM	gene	681610	684514	.	+	.	ID=scaffold1.g222
scaffold1	EVM	mRNA	681610	684514	.	+	.	ID=scaffold1.t222;Parent=scaffold1.g222
scaffold1	EVM	exon	681610	681630	.	+	.	ID=scaffold1.t222.exon1;Parent=scaffold1.t222
scaffold1	EVM	CDS	681610	681630	.	+	0	ID=scaffold1.t222.cds1;Parent=scaffold1.t222
scaffold1	EVM	exon	681678	681962	.	+	.	ID=scaffold1.t222.exon2;Parent=scaffold1.t222
scaffold1	EVM	CDS	681678	681962	.	+	0	ID=scaffold1.t222.cds2;Parent=scaffold1.t222
scaffold1	EVM	exon	682019	682217	.	+	.	ID=scaffold1.t222.exon3;Parent=scaffold1.t222
scaffold1	EVM	CDS	682019	682217	.	+	0	ID=scaffold1.t222.cds3;Parent=scaffold1.t222
scaffold1	EVM	exon	682539	682664	.	+	.	ID=scaffold1.t222.exon4;Parent=scaffold1.t222
scaffold1	EVM	CDS	682539	682664	.	+	2	ID=scaffold1.t222.cds4;Parent=scaffold1.t222
scaffold1	EVM	exon	682709	684408	.	+	.	ID=scaffold1.t222.exon5;Parent=scaffold1.t222
scaffold1	EVM	CDS	682709	684408	.	+	2	ID=scaffold1.t222.cds5;Parent=scaffold1.t222
scaffold1	EVM	exon	684455	684514	.	+	.	ID=scaffold1.t222.exon6;Parent=scaffold1.t222
scaffold1	EVM	CDS	684455	684514	.	+	0	ID=scaffold1.t222.cds6;Parent=scaffold1.t222
scaffold1	EVM	gene	685102	685959	.	+	.	ID=scaffold1.g223
scaffold1	EVM	mRNA	685102	685959	.	+	.	ID=scaffold1.t223;Parent=scaffold1.g223
scaffold1	EVM	exon	685102	685959	.	+	.	ID=scaffold1.t223.exon1;Parent=scaffold1.t223
scaffold1	EVM	CDS	685102	685959	.	+	0	ID=scaffold1.t223.cds1;Parent=scaffold1.t223
scaffold1	EVM	gene	686763	689317	.	+	.	ID=scaffold1.g224
scaffold1	EVM	mRNA	686763	689317	.	+	.	ID=scaffold1.t224;Parent=scaffold1.g224
scaffold1	EVM	exon	686763	688628	.	+	.	ID=scaffold1.t224.exon1;Parent=scaffold1.t224
scaffold1	EVM	CDS	686763	688628	.	+	0	ID=scaffold1.t224.cds1;Parent=scaffold1.t224
scaffold1	EVM	exon	688683	688923	.	+	.	ID=scaffold1.t224.exon2;Parent=scaffold1.t224
scaffold1	EVM	CDS	688683	688923	.	+	0	ID=scaffold1.t224.cds2;Parent=scaffold1.t224
scaffold1	EVM	exon	688971	689317	.	+	.	ID=scaffold1.t224.exon3;Parent=scaffold1.t224
scaffold1	EVM	CDS	688971	689317	.	+	2	ID=scaffold1.t224.cds3;Parent=scaffold1.t224
scaffold1	EVM	gene	705222	707016	.	-	.	ID=scaffold1.g225
scaffold1	EVM	mRNA	705222	707016	.	-	.	ID=scaffold1.t225;Parent=scaffold1.g225
scaffold1	EVM	exon	706686	707016	.	-	.	ID=scaffold1.t225.exon1;Parent=scaffold1.t225
scaffold1	EVM	CDS	706686	707016	.	-	0	ID=scaffold1.t225.cds1;Parent=scaffold1.t225
scaffold1	EVM	exon	705222	706642	.	-	.	ID=scaffold1.t225.exon2;Parent=scaffold1.t225
scaffold1	EVM	CDS	705222	706642	.	-	2	ID=scaffold1.t225.cds2;Parent=scaffold1.t225
scaffold1	EVM	gene	707475	709638	.	-	.	ID=scaffold1.g226
scaffold1	EVM	mRNA	707475	709638	.	-	.	ID=scaffold1.t226;Parent=scaffold1.g226
scaffold1	EVM	exon	708686	709638	.	-	.	ID=scaffold1.t226.exon1;Parent=scaffold1.t226
scaffold1	EVM	CDS	708686	709638	.	-	0	ID=scaffold1.t226.cds1;Parent=scaffold1.t226
scaffold1	EVM	exon	707475	708639	.	-	.	ID=scaffold1.t226.exon2;Parent=scaffold1.t226
scaffold1	EVM	CDS	707475	708639	.	-	1	ID=scaffold1.t226.cds2;Parent=scaffold1.t226
scaffold1	EVM	gene	711241	712278	.	+	.	ID=scaffold1.g227
scaffold1	EVM	mRNA	711241	712278	.	+	.	ID=scaffold1.t227;Parent=scaffold1.g227
scaffold1	EVM	exon	711241	712278	.	+	.	ID=scaffold1.t227.exon1;Parent=scaffold1.t227
scaffold1	EVM	CDS	711241	712278	.	+	0	ID=scaffold1.t227.cds1;Parent=scaffold1.t227
scaffold1	EVM	gene	712427	713823	.	-	.	ID=scaffold1.g228
scaffold1	EVM	mRNA	712427	713823	.	-	.	ID=scaffold1.t228;Parent=scaffold1.g228
scaffold1	EVM	exon	713503	713823	.	-	.	ID=scaffold1.t228.exon1;Parent=scaffold1.t228
scaffold1	EVM	CDS	713503	713823	.	-	0	ID=scaffold1.t228.cds1;Parent=scaffold1.t228
scaffold1	EVM	exon	712493	713457	.	-	.	ID=scaffold1.t228.exon2;Parent=scaffold1.t228
scaffold1	EVM	CDS	712493	713457	.	-	0	ID=scaffold1.t228.cds2;Parent=scaffold1.t228
scaffold1	EVM	exon	712427	712430	.	-	.	ID=scaffold1.t228.exon3;Parent=scaffold1.t228
scaffold1	EVM	CDS	712427	712430	.	-	1	ID=scaffold1.t228.cds3;Parent=scaffold1.t228
scaffold1	EVM	gene	714944	716636	.	-	.	ID=scaffold1.g229
scaffold1	EVM	mRNA	714944	716636	.	-	.	ID=scaffold1.t229;Parent=scaffold1.g229
scaffold1	EVM	exon	716568	716636	.	-	.	ID=scaffold1.t229.exon1;Parent=scaffold1.t229
scaffold1	EVM	CDS	716568	716636	.	-	0	ID=scaffold1.t229.cds1;Parent=scaffold1.t229
scaffold1	EVM	exon	716078	716506	.	-	.	ID=scaffold1.t229.exon2;Parent=scaffold1.t229
scaffold1	EVM	CDS	716078	716506	.	-	0	ID=scaffold1.t229.cds2;Parent=scaffold1.t229
scaffold1	EVM	exon	715860	716031	.	-	.	ID=scaffold1.t229.exon3;Parent=scaffold1.t229
scaffold1	EVM	CDS	715860	716031	.	-	0	ID=scaffold1.t229.cds3;Parent=scaffold1.t229
scaffold1	EVM	exon	715499	715814	.	-	.	ID=scaffold1.t229.exon4;Parent=scaffold1.t229
scaffold1	EVM	CDS	715499	715814	.	-	2	ID=scaffold1.t229.cds4;Parent=scaffold1.t229
scaffold1	EVM	exon	714944	715448	.	-	.	ID=scaffold1.t229.exon5;Parent=scaffold1.t229
scaffold1	EVM	CDS	714944	715448	.	-	1	ID=scaffold1.t229.cds5;Parent=scaffold1.t229
scaffold1	EVM	gene	718966	719463	.	+	.	ID=scaffold1.g230
scaffold1	EVM	mRNA	718966	719463	.	+	.	ID=scaffold1.t230;Parent=scaffold1.g230
scaffold1	EVM	exon	718966	719463	.	+	.	ID=scaffold1.t230.exon1;Parent=scaffold1.t230
scaffold1	EVM	CDS	718966	719463	.	+	0	ID=scaffold1.t230.cds1;Parent=scaffold1.t230
scaffold1	EVM	gene	721162	721931	.	+	.	ID=scaffold1.g231
scaffold1	EVM	mRNA	721162	721931	.	+	.	ID=scaffold1.t231;Parent=scaffold1.g231
scaffold1	EVM	exon	721162	721200	.	+	.	ID=scaffold1.t231.exon1;Parent=scaffold1.t231
scaffold1	EVM	CDS	721162	721200	.	+	0	ID=scaffold1.t231.cds1;Parent=scaffold1.t231
scaffold1	EVM	exon	721443	721573	.	+	.	ID=scaffold1.t231.exon2;Parent=scaffold1.t231
scaffold1	EVM	CDS	721443	721573	.	+	0	ID=scaffold1.t231.cds2;Parent=scaffold1.t231
scaffold1	EVM	exon	721631	721931	.	+	.	ID=scaffold1.t231.exon3;Parent=scaffold1.t231
scaffold1	EVM	CDS	721631	721931	.	+	1	ID=scaffold1.t231.cds3;Parent=scaffold1.t231
scaffold1	EVM	gene	722436	723344	.	-	.	ID=scaffold1.g232
scaffold1	EVM	mRNA	722436	723344	.	-	.	ID=scaffold1.t232;Parent=scaffold1.g232
scaffold1	EVM	exon	722436	723344	.	-	.	ID=scaffold1.t232.exon1;Parent=scaffold1.t232
scaffold1	EVM	CDS	722436	723344	.	-	0	ID=scaffold1.t232.cds1;Parent=scaffold1.t232
scaffold1	EVM	gene	723632	725318	.	+	.	ID=scaffold1.g233
scaffold1	EVM	mRNA	723632	725318	.	+	.	ID=scaffold1.t233;Parent=scaffold1.g233
scaffold1	EVM	exon	723632	723904	.	+	.	ID=scaffold1.t233.exon1;Parent=scaffold1.t233
scaffold1	EVM	CDS	723632	723904	.	+	0	ID=scaffold1.t233.cds1;Parent=scaffold1.t233
scaffold1	EVM	exon	723951	724036	.	+	.	ID=scaffold1.t233.exon2;Parent=scaffold1.t233
scaffold1	EVM	CDS	723951	724036	.	+	0	ID=scaffold1.t233.cds2;Parent=scaffold1.t233
scaffold1	EVM	exon	724090	724139	.	+	.	ID=scaffold1.t233.exon3;Parent=scaffold1.t233
scaffold1	EVM	CDS	724090	724139	.	+	1	ID=scaffold1.t233.cds3;Parent=scaffold1.t233
scaffold1	EVM	exon	724184	724403	.	+	.	ID=scaffold1.t233.exon4;Parent=scaffold1.t233
scaffold1	EVM	CDS	724184	724403	.	+	2	ID=scaffold1.t233.cds4;Parent=scaffold1.t233
scaffold1	EVM	exon	724447	724876	.	+	.	ID=scaffold1.t233.exon5;Parent=scaffold1.t233
scaffold1	EVM	CDS	724447	724876	.	+	1	ID=scaffold1.t233.cds5;Parent=scaffold1.t233
scaffold1	EVM	exon	724921	724974	.	+	.	ID=scaffold1.t233.exon6;Parent=scaffold1.t233
scaffold1	EVM	CDS	724921	724974	.	+	0	ID=scaffold1.t233.cds6;Parent=scaffold1.t233
scaffold1	EVM	exon	725019	725318	.	+	.	ID=scaffold1.t233.exon7;Parent=scaffold1.t233
scaffold1	EVM	CDS	725019	725318	.	+	0	ID=scaffold1.t233.cds7;Parent=scaffold1.t233
scaffold1	EVM	gene	725950	727623	.	+	.	ID=scaffold1.g234
scaffold1	EVM	mRNA	725950	727623	.	+	.	ID=scaffold1.t234;Parent=scaffold1.g234
scaffold1	EVM	exon	725950	727623	.	+	.	ID=scaffold1.t234.exon1;Parent=scaffold1.t234
scaffold1	EVM	CDS	725950	727623	.	+	0	ID=scaffold1.t234.cds1;Parent=scaffold1.t234
scaffold1	EVM	gene	728028	728711	.	-	.	ID=scaffold1.g235
scaffold1	EVM	mRNA	728028	728711	.	-	.	ID=scaffold1.t235;Parent=scaffold1.g235
scaffold1	EVM	exon	728271	728711	.	-	.	ID=scaffold1.t235.exon1;Parent=scaffold1.t235
scaffold1	EVM	CDS	728271	728711	.	-	0	ID=scaffold1.t235.cds1;Parent=scaffold1.t235
scaffold1	EVM	exon	728086	728201	.	-	.	ID=scaffold1.t235.exon2;Parent=scaffold1.t235
scaffold1	EVM	CDS	728086	728201	.	-	0	ID=scaffold1.t235.cds2;Parent=scaffold1.t235
scaffold1	EVM	exon	728028	728037	.	-	.	ID=scaffold1.t235.exon3;Parent=scaffold1.t235
scaffold1	EVM	CDS	728028	728037	.	-	1	ID=scaffold1.t235.cds3;Parent=scaffold1.t235
scaffold1	EVM	gene	730932	732354	.	+	.	ID=scaffold1.g236
scaffold1	EVM	mRNA	730932	732354	.	+	.	ID=scaffold1.t236;Parent=scaffold1.g236
scaffold1	EVM	exon	730932	731708	.	+	.	ID=scaffold1.t236.exon1;Parent=scaffold1.t236
scaffold1	EVM	CDS	730932	731708	.	+	0	ID=scaffold1.t236.cds1;Parent=scaffold1.t236
scaffold1	EVM	exon	731755	732354	.	+	.	ID=scaffold1.t236.exon2;Parent=scaffold1.t236
scaffold1	EVM	CDS	731755	732354	.	+	0	ID=scaffold1.t236.cds2;Parent=scaffold1.t236
scaffold1	EVM	gene	733306	734242	.	-	.	ID=scaffold1.g237
scaffold1	EVM	mRNA	733306	734242	.	-	.	ID=scaffold1.t237;Parent=scaffold1.g237
scaffold1	EVM	exon	733733	734242	.	-	.	ID=scaffold1.t237.exon1;Parent=scaffold1.t237
scaffold1	EVM	CDS	733733	734242	.	-	0	ID=scaffold1.t237.cds1;Parent=scaffold1.t237
scaffold1	EVM	exon	733306	733680	.	-	.	ID=scaffold1.t237.exon2;Parent=scaffold1.t237
scaffold1	EVM	CDS	733306	733680	.	-	0	ID=scaffold1.t237.cds2;Parent=scaffold1.t237
scaffold1	EVM	gene	737438	739087	.	-	.	ID=scaffold1.g238
scaffold1	EVM	mRNA	737438	739087	.	-	.	ID=scaffold1.t238;Parent=scaffold1.g238
scaffold1	EVM	exon	737438	739087	.	-	.	ID=scaffold1.t238.exon1;Parent=scaffold1.t238
scaffold1	EVM	CDS	737438	739087	.	-	0	ID=scaffold1.t238.cds1;Parent=scaffold1.t238
scaffold1	EVM	gene	741352	743089	.	+	.	ID=scaffold1.g239
scaffold1	EVM	mRNA	741352	743089	.	+	.	ID=scaffold1.t239;Parent=scaffold1.g239
scaffold1	EVM	exon	741352	741354	.	+	.	ID=scaffold1.t239.exon1;Parent=scaffold1.t239
scaffold1	EVM	CDS	741352	741354	.	+	0	ID=scaffold1.t239.cds1;Parent=scaffold1.t239
scaffold1	EVM	exon	741400	742983	.	+	.	ID=scaffold1.t239.exon2;Parent=scaffold1.t239
scaffold1	EVM	CDS	741400	742983	.	+	0	ID=scaffold1.t239.cds2;Parent=scaffold1.t239
scaffold1	EVM	exon	743030	743089	.	+	.	ID=scaffold1.t239.exon3;Parent=scaffold1.t239
scaffold1	EVM	CDS	743030	743089	.	+	0	ID=scaffold1.t239.cds3;Parent=scaffold1.t239
scaffold1	EVM	gene	743209	744579	.	-	.	ID=scaffold1.g240
scaffold1	EVM	mRNA	743209	744579	.	-	.	ID=scaffold1.t240;Parent=scaffold1.g240
scaffold1	EVM	exon	744084	744579	.	-	.	ID=scaffold1.t240.exon1;Parent=scaffold1.t240
scaffold1	EVM	CDS	744084	744579	.	-	0	ID=scaffold1.t240.cds1;Parent=scaffold1.t240
scaffold1	EVM	exon	743944	744035	.	-	.	ID=scaffold1.t240.exon2;Parent=scaffold1.t240
scaffold1	EVM	CDS	743944	744035	.	-	2	ID=scaffold1.t240.cds2;Parent=scaffold1.t240
scaffold1	EVM	exon	743209	743895	.	-	.	ID=scaffold1.t240.exon3;Parent=scaffold1.t240
scaffold1	EVM	CDS	743209	743895	.	-	0	ID=scaffold1.t240.cds3;Parent=scaffold1.t240
scaffold1	EVM	gene	745084	745740	.	-	.	ID=scaffold1.g241
scaffold1	EVM	mRNA	745084	745740	.	-	.	ID=scaffold1.t241;Parent=scaffold1.g241
scaffold1	EVM	exon	745635	745740	.	-	.	ID=scaffold1.t241.exon1;Parent=scaffold1.t241
scaffold1	EVM	CDS	745635	745740	.	-	0	ID=scaffold1.t241.cds1;Parent=scaffold1.t241
scaffold1	EVM	exon	745084	745580	.	-	.	ID=scaffold1.t241.exon2;Parent=scaffold1.t241
scaffold1	EVM	CDS	745084	745580	.	-	2	ID=scaffold1.t241.cds2;Parent=scaffold1.t241
scaffold1	EVM	gene	748508	750033	.	-	.	ID=scaffold1.g242
scaffold1	EVM	mRNA	748508	750033	.	-	.	ID=scaffold1.t242;Parent=scaffold1.g242
scaffold1	EVM	exon	749974	750033	.	-	.	ID=scaffold1.t242.exon1;Parent=scaffold1.t242
scaffold1	EVM	CDS	749974	750033	.	-	0	ID=scaffold1.t242.cds1;Parent=scaffold1.t242
scaffold1	EVM	exon	748508	749926	.	-	.	ID=scaffold1.t242.exon2;Parent=scaffold1.t242
scaffold1	EVM	CDS	748508	749926	.	-	0	ID=scaffold1.t242.cds2;Parent=scaffold1.t242
scaffold1	EVM	gene	750602	751490	.	+	.	ID=scaffold1.g243
scaffold1	EVM	mRNA	750602	751490	.	+	.	ID=scaffold1.t243;Parent=scaffold1.g243
scaffold1	EVM	exon	750602	750819	.	+	.	ID=scaffold1.t243.exon1;Parent=scaffold1.t243
scaffold1	EVM	CDS	750602	750819	.	+	0	ID=scaffold1.t243.cds1;Parent=scaffold1.t243
scaffold1	EVM	exon	750869	751221	.	+	.	ID=scaffold1.t243.exon2;Parent=scaffold1.t243
scaffold1	EVM	CDS	750869	751221	.	+	1	ID=scaffold1.t243.cds2;Parent=scaffold1.t243
scaffold1	EVM	exon	751267	751490	.	+	.	ID=scaffold1.t243.exon3;Parent=scaffold1.t243
scaffold1	EVM	CDS	751267	751490	.	+	2	ID=scaffold1.t243.cds3;Parent=scaffold1.t243
scaffold1	EVM	gene	751588	753108	.	-	.	ID=scaffold1.g244
scaffold1	EVM	mRNA	751588	753108	.	-	.	ID=scaffold1.t244;Parent=scaffold1.g244
scaffold1	EVM	exon	751588	753108	.	-	.	ID=scaffold1.t244.exon1;Parent=scaffold1.t244
scaffold1	EVM	CDS	751588	753108	.	-	0	ID=scaffold1.t244.cds1;Parent=scaffold1.t244
scaffold1	EVM	gene	753515	755269	.	+	.	ID=scaffold1.g245
scaffold1	EVM	mRNA	753515	755269	.	+	.	ID=scaffold1.t245;Parent=scaffold1.g245
scaffold1	EVM	exon	753515	755269	.	+	.	ID=scaffold1.t245.exon1;Parent=scaffold1.t245
scaffold1	EVM	CDS	753515	755269	.	+	0	ID=scaffold1.t245.cds1;Parent=scaffold1.t245
scaffold1	EVM	gene	755531	757833	.	+	.	ID=scaffold1.g246
scaffold1	EVM	mRNA	755531	757833	.	+	.	ID=scaffold1.t246;Parent=scaffold1.g246
scaffold1	EVM	exon	755531	755730	.	+	.	ID=scaffold1.t246.exon1;Parent=scaffold1.t246
scaffold1	EVM	CDS	755531	755730	.	+	0	ID=scaffold1.t246.cds1;Parent=scaffold1.t246
scaffold1	EVM	exon	755849	756600	.	+	.	ID=scaffold1.t246.exon2;Parent=scaffold1.t246
scaffold1	EVM	CDS	755849	756600	.	+	1	ID=scaffold1.t246.cds2;Parent=scaffold1.t246
scaffold1	EVM	exon	756647	757031	.	+	.	ID=scaffold1.t246.exon3;Parent=scaffold1.t246
scaffold1	EVM	CDS	756647	757031	.	+	2	ID=scaffold1.t246.cds3;Parent=scaffold1.t246
scaffold1	EVM	exon	757080	757833	.	+	.	ID=scaffold1.t246.exon4;Parent=scaffold1.t246
scaffold1	EVM	CDS	757080	757833	.	+	1	ID=scaffold1.t246.cds4;Parent=scaffold1.t246
scaffold1	EVM	gene	758031	758615	.	-	.	ID=scaffold1.g247
scaffold1	EVM	mRNA	758031	758615	.	-	.	ID=scaffold1.t247;Parent=scaffold1.g247
scaffold1	EVM	exon	758031	758615	.	-	.	ID=scaffold1.t247.exon1;Parent=scaffold1.t247
scaffold1	EVM	CDS	758031	758615	.	-	0	ID=scaffold1.t247.cds1;Parent=scaffold1.t247
scaffold1	EVM	gene	758822	760138	.	-	.	ID=scaffold1.g248
scaffold1	EVM	mRNA	758822	760138	.	-	.	ID=scaffold1.t248;Parent=scaffold1.g248
scaffold1	EVM	exon	758822	760138	.	-	.	ID=scaffold1.t248.exon1;Parent=scaffold1.t248
scaffold1	EVM	CDS	758822	760138	.	-	0	ID=scaffold1.t248.cds1;Parent=scaffold1.t248
scaffold1	EVM	gene	761991	763511	.	-	.	ID=scaffold1.g249
scaffold1	EVM	mRNA	761991	763511	.	-	.	ID=scaffold1.t249;Parent=scaffold1.g249
scaffold1	EVM	exon	762987	763511	.	-	.	ID=scaffold1.t249.exon1;Parent=scaffold1.t249
scaffold1	EVM	CDS	762987	763511	.	-	0	ID=scaffold1.t249.cds1;Parent=scaffold1.t249
scaffold1	EVM	exon	761991	762941	.	-	.	ID=scaffold1.t249.exon2;Parent=scaffold1.t249
scaffold1	EVM	CDS	761991	762941	.	-	0	ID=scaffold1.t249.cds2;Parent=scaffold1.t249
scaffold1	EVM	gene	765898	767154	.	-	.	ID=scaffold1.g250
scaffold1	EVM	mRNA	765898	767154	.	-	.	ID=scaffold1.t250;Parent=scaffold1.g250
scaffold1	EVM	exon	766374	767154	.	-	.	ID=scaffold1.t250.exon1;Parent=scaffold1.t250
scaffold1	EVM	CDS	766374	767154	.	-	0	ID=scaffold1.t250.cds1;Parent=scaffold1.t250
scaffold1	EVM	exon	765898	766328	.	-	.	ID=scaffold1.t250.exon2;Parent=scaffold1.t250
scaffold1	EVM	CDS	765898	766328	.	-	2	ID=scaffold1.t250.cds2;Parent=scaffold1.t250
scaffold1	EVM	gene	768535	770859	.	+	.	ID=scaffold1.g251
scaffold1	EVM	mRNA	768535	770859	.	+	.	ID=scaffold1.t251;Parent=scaffold1.g251
scaffold1	EVM	exon	768535	769806	.	+	.	ID=scaffold1.t251.exon1;Parent=scaffold1.t251
scaffold1	EVM	CDS	768535	769806	.	+	0	ID=scaffold1.t251.cds1;Parent=scaffold1.t251
scaffold1	EVM	exon	769859	769986	.	+	.	ID=scaffold1.t251.exon2;Parent=scaffold1.t251
scaffold1	EVM	CDS	769859	769986	.	+	0	ID=scaffold1.t251.cds2;Parent=scaffold1.t251
scaffold1	EVM	exon	770037	770342	.	+	.	ID=scaffold1.t251.exon3;Parent=scaffold1.t251
scaffold1	EVM	CDS	770037	770342	.	+	1	ID=scaffold1.t251.cds3;Parent=scaffold1.t251
scaffold1	EVM	exon	770407	770601	.	+	.	ID=scaffold1.t251.exon4;Parent=scaffold1.t251
scaffold1	EVM	CDS	770407	770601	.	+	1	ID=scaffold1.t251.cds4;Parent=scaffold1.t251
scaffold1	EVM	exon	770658	770859	.	+	.	ID=scaffold1.t251.exon5;Parent=scaffold1.t251
scaffold1	EVM	CDS	770658	770859	.	+	1	ID=scaffold1.t251.cds5;Parent=scaffold1.t251
scaffold1	EVM	gene	770924	771387	.	-	.	ID=scaffold1.g252
scaffold1	EVM	mRNA	770924	771387	.	-	.	ID=scaffold1.t252;Parent=scaffold1.g252
scaffold1	EVM	exon	771369	771387	.	-	.	ID=scaffold1.t252.exon1;Parent=scaffold1.t252
scaffold1	EVM	CDS	771369	771387	.	-	0	ID=scaffold1.t252.cds1;Parent=scaffold1.t252
scaffold1	EVM	exon	771090	771318	.	-	.	ID=scaffold1.t252.exon2;Parent=scaffold1.t252
scaffold1	EVM	CDS	771090	771318	.	-	2	ID=scaffold1.t252.cds2;Parent=scaffold1.t252
scaffold1	EVM	exon	770924	771023	.	-	.	ID=scaffold1.t252.exon3;Parent=scaffold1.t252
scaffold1	EVM	CDS	770924	771023	.	-	1	ID=scaffold1.t252.cds3;Parent=scaffold1.t252
scaffold1	EVM	gene	772249	774017	.	+	.	ID=scaffold1.g253
scaffold1	EVM	mRNA	772249	774017	.	+	.	ID=scaffold1.t253;Parent=scaffold1.g253
scaffold1	EVM	exon	772249	772335	.	+	.	ID=scaffold1.t253.exon1;Parent=scaffold1.t253
scaffold1	EVM	CDS	772249	772335	.	+	0	ID=scaffold1.t253.cds1;Parent=scaffold1.t253
scaffold1	EVM	exon	772409	772718	.	+	.	ID=scaffold1.t253.exon2;Parent=scaffold1.t253
scaffold1	EVM	CDS	772409	772718	.	+	0	ID=scaffold1.t253.cds2;Parent=scaffold1.t253
scaffold1	EVM	exon	772777	774017	.	+	.	ID=scaffold1.t253.exon3;Parent=scaffold1.t253
scaffold1	EVM	CDS	772777	774017	.	+	2	ID=scaffold1.t253.cds3;Parent=scaffold1.t253
scaffold1	EVM	gene	774087	775160	.	-	.	ID=scaffold1.g254
scaffold1	EVM	mRNA	774087	775160	.	-	.	ID=scaffold1.t254;Parent=scaffold1.g254
scaffold1	EVM	exon	774087	775160	.	-	.	ID=scaffold1.t254.exon1;Parent=scaffold1.t254
scaffold1	EVM	CDS	774087	775160	.	-	0	ID=scaffold1.t254.cds1;Parent=scaffold1.t254
scaffold1	EVM	gene	775822	777633	.	+	.	ID=scaffold1.g255
scaffold1	EVM	mRNA	775822	777633	.	+	.	ID=scaffold1.t255;Parent=scaffold1.g255
scaffold1	EVM	exon	775822	776688	.	+	.	ID=scaffold1.t255.exon1;Parent=scaffold1.t255
scaffold1	EVM	CDS	775822	776688	.	+	0	ID=scaffold1.t255.cds1;Parent=scaffold1.t255
scaffold1	EVM	exon	776731	777633	.	+	.	ID=scaffold1.t255.exon2;Parent=scaffold1.t255
scaffold1	EVM	CDS	776731	777633	.	+	0	ID=scaffold1.t255.cds2;Parent=scaffold1.t255
scaffold1	EVM	gene	777879	779804	.	-	.	ID=scaffold1.g256
scaffold1	EVM	mRNA	777879	779804	.	-	.	ID=scaffold1.t256;Parent=scaffold1.g256
scaffold1	EVM	exon	779166	779804	.	-	.	ID=scaffold1.t256.exon1;Parent=scaffold1.t256
scaffold1	EVM	CDS	779166	779804	.	-	0	ID=scaffold1.t256.cds1;Parent=scaffold1.t256
scaffold1	EVM	exon	778714	779119	.	-	.	ID=scaffold1.t256.exon2;Parent=scaffold1.t256
scaffold1	EVM	CDS	778714	779119	.	-	0	ID=scaffold1.t256.cds2;Parent=scaffold1.t256
scaffold1	EVM	exon	777879	778660	.	-	.	ID=scaffold1.t256.exon3;Parent=scaffold1.t256
scaffold1	EVM	CDS	777879	778660	.	-	2	ID=scaffold1.t256.cds3;Parent=scaffold1.t256
scaffold1	EVM	gene	780080	780907	.	+	.	ID=scaffold1.g257
scaffold1	EVM	mRNA	780080	780907	.	+	.	ID=scaffold1.t257;Parent=scaffold1.g257
scaffold1	EVM	exon	780080	780907	.	+	.	ID=scaffold1.t257.exon1;Parent=scaffold1.t257
scaffold1	EVM	CDS	780080	780907	.	+	0	ID=scaffold1.t257.cds1;Parent=scaffold1.t257
scaffold1	EVM	gene	780989	781522	.	-	.	ID=scaffold1.g258
scaffold1	EVM	mRNA	780989	781522	.	-	.	ID=scaffold1.t258;Parent=scaffold1.g258
scaffold1	EVM	exon	780989	781522	.	-	.	ID=scaffold1.t258.exon1;Parent=scaffold1.t258
scaffold1	EVM	CDS	780989	781522	.	-	0	ID=scaffold1.t258.cds1;Parent=scaffold1.t258
scaffold1	EVM	gene	781908	783348	.	-	.	ID=scaffold1.g259
scaffold1	EVM	mRNA	781908	783348	.	-	.	ID=scaffold1.t259;Parent=scaffold1.g259
scaffold1	EVM	exon	783214	783348	.	-	.	ID=scaffold1.t259.exon1;Parent=scaffold1.t259
scaffold1	EVM	CDS	783214	783348	.	-	0	ID=scaffold1.t259.cds1;Parent=scaffold1.t259
scaffold1	EVM	exon	783009	783152	.	-	.	ID=scaffold1.t259.exon2;Parent=scaffold1.t259
scaffold1	EVM	CDS	783009	783152	.	-	0	ID=scaffold1.t259.cds2;Parent=scaffold1.t259
scaffold1	EVM	exon	782679	782952	.	-	.	ID=scaffold1.t259.exon3;Parent=scaffold1.t259
scaffold1	EVM	CDS	782679	782952	.	-	0	ID=scaffold1.t259.cds3;Parent=scaffold1.t259
scaffold1	EVM	exon	781908	782632	.	-	.	ID=scaffold1.t259.exon4;Parent=scaffold1.t259
scaffold1	EVM	CDS	781908	782632	.	-	2	ID=scaffold1.t259.cds4;Parent=scaffold1.t259
scaffold1	EVM	gene	786168	787174	.	+	.	ID=scaffold1.g260
scaffold1	EVM	mRNA	786168	787174	.	+	.	ID=scaffold1.t260;Parent=scaffold1.g260
scaffold1	EVM	exon	786168	786426	.	+	.	ID=scaffold1.t260.exon1;Parent=scaffold1.t260
scaffold1	EVM	CDS	786168	786426	.	+	0	ID=scaffold1.t260.cds1;Parent=scaffold1.t260
scaffold1	EVM	exon	786483	787174	.	+	.	ID=scaffold1.t260.exon2;Parent=scaffold1.t260
scaffold1	EVM	CDS	786483	787174	.	+	2	ID=scaffold1.t260.cds2;Parent=scaffold1.t260
scaffold1	EVM	gene	787339	789160	.	+	.	ID=scaffold1.g261
scaffold1	EVM	mRNA	787339	789160	.	+	.	ID=scaffold1.t261;Parent=scaffold1.g261
scaffold1	EVM	exon	787339	787936	.	+	.	ID=scaffold1.t261.exon1;Parent=scaffold1.t261
scaffold1	EVM	CDS	787339	787936	.	+	0	ID=scaffold1.t261.cds1;Parent=scaffold1.t261
scaffold1	EVM	exon	787986	788024	.	+	.	ID=scaffold1.t261.exon2;Parent=scaffold1.t261
scaffold1	EVM	CDS	787986	788024	.	+	2	ID=scaffold1.t261.cds2;Parent=scaffold1.t261
scaffold1	EVM	exon	788073	788322	.	+	.	ID=scaffold1.t261.exon3;Parent=scaffold1.t261
scaffold1	EVM	CDS	788073	788322	.	+	2	ID=scaffold1.t261.cds3;Parent=scaffold1.t261
scaffold1	EVM	exon	788374	789160	.	+	.	ID=scaffold1.t261.exon4;Parent=scaffold1.t261
scaffold1	EVM	CDS	788374	789160	.	+	1	ID=scaffold1.t261.cds4;Parent=scaffold1.t261
scaffold1	EVM	gene	789834	790667	.	+	.	ID=scaffold1.g262
scaffold1	EVM	mRNA	789834	790667	.	+	.	ID=scaffold1.t262;Parent=scaffold1.g262
scaffold1	EVM	exon	789834	790667	.	+	.	ID=scaffold1.t262.exon1;Parent=scaffold1.t262
scaffold1	EVM	CDS	789834	790667	.	+	0	ID=scaffold1.t262.cds1;Parent=scaffold1.t262
scaffold1	EVM	gene	791115	792198	.	+	.	ID=scaffold1.g263
scaffold1	EVM	mRNA	791115	792198	.	+	.	ID=scaffold1.t263;Parent=scaffold1.g263
scaffold1	EVM	exon	791115	791444	.	+	.	ID=scaffold1.t263.exon1;Parent=scaffold1.t263
scaffold1	EVM	CDS	791115	791444	.	+	0	ID=scaffold1.t263.cds1;Parent=scaffold1.t263
scaffold1	EVM	exon	791535	791964	.	+	.	ID=scaffold1.t263.exon2;Parent=scaffold1.t263
scaffold1	EVM	CDS	791535	791964	.	+	0	ID=scaffold1.t263.cds2;Parent=scaffold1.t263
scaffold1	EVM	exon	792092	792198	.	+	.	ID=scaffold1.t263.exon3;Parent=scaffold1.t263
scaffold1	EVM	CDS	792092	792198	.	+	2	ID=scaffold1.t263.cds3;Parent=scaffold1.t263
scaffold1	EVM	gene	795803	796870	.	+	.	ID=scaffold1.g264
scaffold1	EVM	mRNA	795803	796870	.	+	.	ID=scaffold1.t264;Parent=scaffold1.g264
scaffold1	EVM	exon	795803	796251	.	+	.	ID=scaffold1.t264.exon1;Parent=scaffold1.t264
scaffold1	EVM	CDS	795803	796251	.	+	0	ID=scaffold1.t264.cds1;Parent=scaffold1.t264
scaffold1	EVM	exon	796309	796870	.	+	.	ID=scaffold1.t264.exon2;Parent=scaffold1.t264
scaffold1	EVM	CDS	796309	796870	.	+	1	ID=scaffold1.t264.cds2;Parent=scaffold1.t264
scaffold1	EVM	gene	797651	798748	.	-	.	ID=scaffold1.g265
scaffold1	EVM	mRNA	797651	798748	.	-	.	ID=scaffold1.t265;Parent=scaffold1.g265
scaffold1	EVM	exon	798577	798748	.	-	.	ID=scaffold1.t265.exon1;Parent=scaffold1.t265
scaffold1	EVM	CDS	798577	798748	.	-	0	ID=scaffold1.t265.cds1;Parent=scaffold1.t265
scaffold1	EVM	exon	798292	798502	.	-	.	ID=scaffold1.t265.exon2;Parent=scaffold1.t265
scaffold1	EVM	CDS	798292	798502	.	-	2	ID=scaffold1.t265.cds2;Parent=scaffold1.t265
scaffold1	EVM	exon	797651	798233	.	-	.	ID=scaffold1.t265.exon3;Parent=scaffold1.t265
scaffold1	EVM	CDS	797651	798233	.	-	1	ID=scaffold1.t265.cds3;Parent=scaffold1.t265
scaffold1	EVM	gene	806682	807959	.	+	.	ID=scaffold1.g266
scaffold1	EVM	mRNA	806682	807959	.	+	.	ID=scaffold1.t266;Parent=scaffold1.g266
scaffold1	EVM	exon	806682	807063	.	+	.	ID=scaffold1.t266.exon1;Parent=scaffold1.t266
scaffold1	EVM	CDS	806682	807063	.	+	0	ID=scaffold1.t266.cds1;Parent=scaffold1.t266
scaffold1	EVM	exon	807544	807959	.	+	.	ID=scaffold1.t266.exon2;Parent=scaffold1.t266
scaffold1	EVM	CDS	807544	807959	.	+	2	ID=scaffold1.t266.cds2;Parent=scaffold1.t266
scaffold1	EVM	gene	811778	812647	.	+	.	ID=scaffold1.g267
scaffold1	EVM	mRNA	811778	812647	.	+	.	ID=scaffold1.t267;Parent=scaffold1.g267
scaffold1	EVM	exon	811778	812647	.	+	.	ID=scaffold1.t267.exon1;Parent=scaffold1.t267
scaffold1	EVM	CDS	811778	812647	.	+	0	ID=scaffold1.t267.cds1;Parent=scaffold1.t267
scaffold1	EVM	gene	812901	813833	.	-	.	ID=scaffold1.g268
scaffold1	EVM	mRNA	812901	813833	.	-	.	ID=scaffold1.t268;Parent=scaffold1.g268
scaffold1	EVM	exon	812972	813833	.	-	.	ID=scaffold1.t268.exon1;Parent=scaffold1.t268
scaffold1	EVM	CDS	812972	813833	.	-	0	ID=scaffold1.t268.cds1;Parent=scaffold1.t268
scaffold1	EVM	exon	812901	812914	.	-	.	ID=scaffold1.t268.exon2;Parent=scaffold1.t268
scaffold1	EVM	CDS	812901	812914	.	-	2	ID=scaffold1.t268.cds2;Parent=scaffold1.t268
scaffold1	EVM	gene	815964	817163	.	+	.	ID=scaffold1.g269
scaffold1	EVM	mRNA	815964	817163	.	+	.	ID=scaffold1.t269;Parent=scaffold1.g269
scaffold1	EVM	exon	815964	817163	.	+	.	ID=scaffold1.t269.exon1;Parent=scaffold1.t269
scaffold1	EVM	CDS	815964	817163	.	+	0	ID=scaffold1.t269.cds1;Parent=scaffold1.t269
scaffold1	EVM	gene	822640	823167	.	+	.	ID=scaffold1.g270
scaffold1	EVM	mRNA	822640	823167	.	+	.	ID=scaffold1.t270;Parent=scaffold1.g270
scaffold1	EVM	exon	822640	823167	.	+	.	ID=scaffold1.t270.exon1;Parent=scaffold1.t270
scaffold1	EVM	CDS	822640	823167	.	+	0	ID=scaffold1.t270.cds1;Parent=scaffold1.t270
scaffold1	EVM	gene	823925	824755	.	+	.	ID=scaffold1.g271
scaffold1	EVM	mRNA	823925	824755	.	+	.	ID=scaffold1.t271;Parent=scaffold1.g271
scaffold1	EVM	exon	823925	824755	.	+	.	ID=scaffold1.t271.exon1;Parent=scaffold1.t271
scaffold1	EVM	CDS	823925	824755	.	+	0	ID=scaffold1.t271.cds1;Parent=scaffold1.t271
scaffold1	EVM	gene	824970	826585	.	-	.	ID=scaffold1.g272
scaffold1	EVM	mRNA	824970	826585	.	-	.	ID=scaffold1.t272;Parent=scaffold1.g272
scaffold1	EVM	exon	826348	826585	.	-	.	ID=scaffold1.t272.exon1;Parent=scaffold1.t272
scaffold1	EVM	CDS	826348	826585	.	-	0	ID=scaffold1.t272.cds1;Parent=scaffold1.t272
scaffold1	EVM	exon	825149	826290	.	-	.	ID=scaffold1.t272.exon2;Parent=scaffold1.t272
scaffold1	EVM	CDS	825149	826290	.	-	2	ID=scaffold1.t272.cds2;Parent=scaffold1.t272
scaffold1	EVM	exon	824970	825095	.	-	.	ID=scaffold1.t272.exon3;Parent=scaffold1.t272
scaffold1	EVM	CDS	824970	825095	.	-	0	ID=scaffold1.t272.cds3;Parent=scaffold1.t272
scaffold1	EVM	gene	828082	828929	.	+	.	ID=scaffold1.g273
scaffold1	EVM	mRNA	828082	828929	.	+	.	ID=scaffold1.t273;Parent=scaffold1.g273
scaffold1	EVM	exon	828082	828504	.	+	.	ID=scaffold1.t273.exon1;Parent=scaffold1.t273
scaffold1	EVM	CDS	828082	828504	.	+	0	ID=scaffold1.t273.cds1;Parent=scaffold1.t273
scaffold1	EVM	exon	828563	828786	.	+	.	ID=scaffold1.t273.exon2;Parent=scaffold1.t273
scaffold1	EVM	CDS	828563	828786	.	+	0	ID=scaffold1.t273.cds2;Parent=scaffold1.t273
scaffold1	EVM	exon	828839	828929	.	+	.	ID=scaffold1.t273.exon3;Parent=scaffold1.t273
scaffold1	EVM	CDS	828839	828929	.	+	1	ID=scaffold1.t273.cds3;Parent=scaffold1.t273
scaffold1	EVM	gene	829399	830801	.	-	.	ID=scaffold1.g274
scaffold1	EVM	mRNA	829399	830801	.	-	.	ID=scaffold1.t274;Parent=scaffold1.g274
scaffold1	EVM	exon	830799	830801	.	-	.	ID=scaffold1.t274.exon1;Parent=scaffold1.t274
scaffold1	EVM	CDS	830799	830801	.	-	0	ID=scaffold1.t274.cds1;Parent=scaffold1.t274
[truncated: 64,992 more rows]
