# Supplementary material for: Genomic Comparison of Two Species of Samsoniella with Other Genera in the Family Cordycipitaceae
Source: J Fungi (Basel). 2023 Nov 27;9(12):1146. doi: 10.3390/jof9121146 (PMC10744563; doi:10.3390/jof9121146)
Supplement: Supplementary file 1 [file jof-09-01146-s001.zip › Samsoniella yunnanensis YFCC 1527-chr.fasta.masked.out.gff3]

##gff-version 3
##sequence-region chr.fasta.masked
#ID	Source	Feature	Start	End	Score	Strand	Frame	Attribute(library_id library_start library_end)
scaffold1	RepeatMasker	similarity	217679	217758	12.5	-	.	Target "Motif:rnd-1_family-0" 1 81
scaffold1	RepeatMasker	similarity	329313	329383	16.2	-	.	Target "Motif:rnd-4_family-437" 1 69
scaffold1	RepeatMasker	similarity	397379	397454	9.3	+	.	Target "Motif:rnd-3_family-212" 1 79
scaffold1	RepeatMasker	similarity	665556	665632	13.0	+	.	Target "Motif:rnd-3_family-212" 1 77
scaffold1	RepeatMasker	similarity	756042	756120	11.4	+	.	Target "Motif:rnd-1_family-0" 3 81
scaffold1	RepeatMasker	similarity	813178	813255	14.1	+	.	Target "Motif:rnd-1_family-0" 1 78
scaffold1	RepeatMasker	similarity	814813	814893	18.9	+	.	Target "Motif:rnd-1_family-2" 1 81
scaffold1	RepeatMasker	similarity	819809	820191	21.5	-	.	Target "Motif:rnd-4_family-511" 3 374
scaffold1	RepeatMasker	similarity	899182	899310	4.7	-	.	Target "Motif:rnd-1_family-22" 1 128
scaffold1	RepeatMasker	similarity	942328	942408	19.8	+	.	Target "Motif:rnd-1_family-0" 1 81
scaffold1	RepeatMasker	similarity	960180	960258	20.2	-	.	Target "Motif:rnd-3_family-212" 1 79
scaffold1	RepeatMasker	similarity	966295	966424	10.0	-	.	Target "Motif:rnd-1_family-22" 1 130
scaffold1	RepeatMasker	similarity	1090192	1090270	12.7	+	.	Target "Motif:rnd-1_family-0" 1 79
scaffold1	RepeatMasker	similarity	1118642	1118718	18.2	+	.	Target "Motif:rnd-3_family-212" 1 77
scaffold1	RepeatMasker	similarity	1177800	1177880	14.8	+	.	Target "Motif:rnd-1_family-0" 1 81
scaffold1	RepeatMasker	similarity	1208141	1208211	8.4	+	.	Target "Motif:rnd-4_family-1944" 2 72
scaffold1	RepeatMasker	similarity	1297862	1297938	2.6	+	.	Target "Motif:rnd-1_family-8" 2 78
scaffold1	RepeatMasker	similarity	1403161	1403239	20.2	+	.	Target "Motif:rnd-3_family-212" 1 79
scaffold1	RepeatMasker	similarity	1434414	1434457	9.1	+	.	Target "Motif:rnd-1_family-22" 87 130
scaffold1	RepeatMasker	similarity	1434970	1435050	23.4	-	.	Target "Motif:rnd-1_family-0" 3 81
scaffold1	RepeatMasker	similarity	1490152	1490230	14.1	+	.	Target "Motif:rnd-1_family-22" 1 82
scaffold1	RepeatMasker	similarity	1559836	1559916	8.6	+	.	Target "Motif:rnd-1_family-0" 1 81
scaffold1	RepeatMasker	similarity	1584512	1584588	11.7	+	.	Target "Motif:rnd-1_family-0" 3 79
scaffold1	RepeatMasker	similarity	2001747	2001826	6.4	-	.	Target "Motif:rnd-1_family-0" 1 78
scaffold1	RepeatMasker	similarity	2015251	2015312	9.7	+	.	Target "Motif:rnd-3_family-212" 1 62
scaffold1	RepeatMasker	similarity	2027920	2027994	14.7	-	.	Target "Motif:rnd-4_family-1944" 3 77
scaffold1	RepeatMasker	similarity	2037087	2037155	15.9	-	.	Target "Motif:rnd-1_family-2" 3 71
scaffold1	RepeatMasker	similarity	2095197	2095294	10.3	-	.	Target "Motif:rnd-1_family-0" 1 81
scaffold1	RepeatMasker	similarity	2119164	2119242	12.7	+	.	Target "Motif:rnd-1_family-0" 1 79
scaffold1	RepeatMasker	similarity	2206359	2206435	26.0	-	.	Target "Motif:rnd-4_family-1944" 1 77
scaffold1	RepeatMasker	similarity	2335191	2335271	13.8	+	.	Target "Motif:rnd-1_family-0" 2 81
scaffold1	RepeatMasker	similarity	2366622	2366786	12.1	-	.	Target "Motif:rnd-1_family-8" 1 167
scaffold1	RepeatMasker	similarity	2366863	2366942	18.8	-	.	Target "Motif:rnd-1_family-0" 1 80
scaffold1	RepeatMasker	similarity	2394704	2394783	19.0	-	.	Target "Motif:rnd-3_family-212" 1 79
scaffold2	RepeatMasker	similarity	10196	10365	9.5	-	.	Target "Motif:rnd-4_family-437" 1 169
scaffold2	RepeatMasker	similarity	10376	10410	11.4	+	.	Target "Motif:rnd-1_family-8" 3 37
scaffold2	RepeatMasker	similarity	35122	35330	7.7	+	.	Target "Motif:rnd-4_family-509" 1 207
scaffold2	RepeatMasker	similarity	111804	111883	27.5	-	.	Target "Motif:rnd-1_family-0" 2 81
scaffold2	RepeatMasker	similarity	254185	254345	17.6	+	.	Target "Motif:rnd-4_family-437" 1 169
scaffold2	RepeatMasker	similarity	268008	268083	10.5	-	.	Target "Motif:rnd-4_family-437" 1 79
scaffold2	RepeatMasker	similarity	333637	333832	17.4	-	.	Target "Motif:rnd-1_family-10" 1 194
scaffold2	RepeatMasker	similarity	379026	379104	11.9	+	.	Target "Motif:rnd-3_family-212" 1 76
scaffold2	RepeatMasker	similarity	389149	389229	17.3	-	.	Target "Motif:rnd-1_family-0" 1 81
scaffold2	RepeatMasker	similarity	428837	428917	21.0	+	.	Target "Motif:rnd-1_family-0" 1 81
scaffold2	RepeatMasker	similarity	428975	429053	16.5	+	.	Target "Motif:rnd-3_family-212" 1 79
scaffold2	RepeatMasker	similarity	487708	487853	20.6	+	.	Target "Motif:rnd-4_family-437" 1 169
scaffold2	RepeatMasker	similarity	488620	488712	17.8	+	.	Target "Motif:rnd-1_family-18" 1 90
scaffold2	RepeatMasker	similarity	489531	489593	14.3	-	.	Target "Motif:rnd-1_family-18" 8 70
scaffold2	RepeatMasker	similarity	564617	564789	12.1	-	.	Target "Motif:rnd-1_family-8" 1 175
scaffold2	RepeatMasker	similarity	593679	593851	21.4	-	.	Target "Motif:rnd-1_family-20" 1 173
scaffold2	RepeatMasker	similarity	593886	594058	23.7	-	.	Target "Motif:rnd-1_family-20" 1 173
scaffold2	RepeatMasker	similarity	722213	722279	13.4	+	.	Target "Motif:rnd-1_family-1" 6 72
scaffold2	RepeatMasker	similarity	808070	808150	16.1	-	.	Target "Motif:rnd-1_family-0" 1 81
scaffold2	RepeatMasker	similarity	808203	808284	9.9	-	.	Target "Motif:rnd-1_family-0" 1 81
scaffold2	RepeatMasker	similarity	809872	810094	22.7	-	.	Target "Motif:rnd-4_family-511" 7 225
scaffold2	RepeatMasker	similarity	824363	824418	10.7	-	.	Target "Motif:rnd-1_family-23" 581 636
scaffold2	RepeatMasker	similarity	831639	831751	16.8	+	.	Target "Motif:rnd-4_family-437" 39 169
scaffold2	RepeatMasker	similarity	831770	831805	8.3	-	.	Target "Motif:rnd-1_family-8" 2 37
scaffold2	RepeatMasker	similarity	929439	929520	4.9	+	.	Target "Motif:rnd-1_family-0" 1 81
scaffold2	RepeatMasker	similarity	962825	962905	11.1	-	.	Target "Motif:rnd-1_family-0" 1 81
scaffold2	RepeatMasker	similarity	1325304	1325491	20.2	-	.	Target "Motif:rnd-1_family-18" 1 188
scaffold2	RepeatMasker	similarity	1333152	1333228	10.4	-	.	Target "Motif:rnd-4_family-1944" 1 77
scaffold2	RepeatMasker	similarity	1346452	1346530	20.2	-	.	Target "Motif:rnd-1_family-0" 3 81
scaffold2	RepeatMasker	similarity	1483925	1483996	11.1	+	.	Target "Motif:rnd-1_family-1" 1 72
scaffold2	RepeatMasker	similarity	1519890	1519966	13.0	-	.	Target "Motif:rnd-4_family-1944" 1 77
scaffold2	RepeatMasker	similarity	1582515	1582586	18.1	+	.	Target "Motif:rnd-1_family-1" 1 72
scaffold2	RepeatMasker	similarity	1582518	1582596	21.5	-	.	Target "Motif:rnd-3_family-212" 1 79
scaffold2	RepeatMasker	similarity	1642412	1642485	9.7	+	.	Target "Motif:rnd-1_family-16" 1 74
scaffold2	RepeatMasker	similarity	2025590	2029122	4.7	+	.	Target "Motif:rnd-1_family-5" 1 3504
scaffold2	RepeatMasker	similarity	2034272	2037312	3.5	+	.	Target "Motif:rnd-1_family-6" 1 3042
scaffold2	RepeatMasker	similarity	2073870	2073948	11.4	-	.	Target "Motif:rnd-1_family-0" 1 79
scaffold2	RepeatMasker	similarity	2116855	2116935	9.9	+	.	Target "Motif:rnd-1_family-0" 1 81
scaffold2	RepeatMasker	similarity	2126513	2126590	17.9	-	.	Target "Motif:rnd-3_family-212" 1 78
scaffold3	RepeatMasker	similarity	118020	118195	9.8	-	.	Target "Motif:rnd-1_family-8" 1 175
scaffold3	RepeatMasker	similarity	137807	137974	27.2	-	.	Target "Motif:rnd-1_family-20" 6 173
scaffold3	RepeatMasker	similarity	138808	138898	7.7	+	.	Target "Motif:rnd-4_family-437" 1 91
scaffold3	RepeatMasker	similarity	270919	270995	13.0	+	.	Target "Motif:rnd-3_family-212" 1 77
scaffold3	RepeatMasker	similarity	520528	520597	18.6	+	.	Target "Motif:rnd-1_family-2" 1 70
scaffold3	RepeatMasker	similarity	599374	599493	20.0	+	.	Target "Motif:rnd-1_family-8" 43 175
scaffold3	RepeatMasker	similarity	615829	615906	12.8	+	.	Target "Motif:rnd-1_family-0" 3 81
scaffold3	RepeatMasker	similarity	624026	624106	8.6	+	.	Target "Motif:rnd-1_family-0" 1 81
scaffold3	RepeatMasker	similarity	717531	717716	21.2	-	.	Target "Motif:rnd-4_family-511" 276 459
scaffold3	RepeatMasker	similarity	717743	717824	28.1	-	.	Target "Motif:rnd-4_family-511" 1 88
scaffold3	RepeatMasker	similarity	767818	767898	17.3	-	.	Target "Motif:rnd-1_family-0" 1 81
scaffold3	RepeatMasker	similarity	771556	771735	23.6	+	.	Target "Motif:rnd-4_family-511" 322 504
scaffold3	RepeatMasker	similarity	773705	773801	22.7	+	.	Target "Motif:rnd-1_family-20" 2 101
scaffold3	RepeatMasker	similarity	804333	804413	17.3	+	.	Target "Motif:rnd-1_family-0" 1 81
scaffold3	RepeatMasker	similarity	824618	824697	10.0	-	.	Target "Motif:rnd-1_family-0" 2 81
scaffold3	RepeatMasker	similarity	949129	949286	16.1	+	.	Target "Motif:rnd-4_family-437" 1 167
scaffold3	RepeatMasker	similarity	1006417	1006495	10.3	-	.	Target "Motif:rnd-1_family-0" 4 81
scaffold3	RepeatMasker	similarity	1027042	1027113	11.1	-	.	Target "Motif:rnd-1_family-0" 9 80
scaffold3	RepeatMasker	similarity	1109466	1109564	20.2	-	.	Target "Motif:rnd-1_family-8" 1 99
scaffold3	RepeatMasker	similarity	1146125	1146205	22.2	-	.	Target "Motif:rnd-1_family-0" 1 81
scaffold3	RepeatMasker	similarity	1298062	1298142	6.2	-	.	Target "Motif:rnd-1_family-0" 1 81
scaffold3	RepeatMasker	similarity	1404549	1404643	27.4	-	.	Target "Motif:rnd-1_family-10" 1 97
scaffold3	RepeatMasker	similarity	1464797	1464853	26.3	+	.	Target "Motif:rnd-1_family-2" 15 71
scaffold3	RepeatMasker	similarity	1465049	1465128	11.2	+	.	Target "Motif:rnd-1_family-0" 2 81
scaffold3	RepeatMasker	similarity	1522270	1522350	14.8	-	.	Target "Motif:rnd-1_family-0" 1 81
scaffold3	RepeatMasker	similarity	1638961	1639133	11.6	-	.	Target "Motif:rnd-1_family-8" 1 174
scaffold3	RepeatMasker	similarity	1639141	1639300	10.6	+	.	Target "Motif:rnd-1_family-8" 2 166
scaffold3	RepeatMasker	similarity	1676453	1676532	15.0	-	.	Target "Motif:rnd-1_family-0" 2 81
scaffold3	RepeatMasker	similarity	1679407	1679453	8.5	-	.	Target "Motif:rnd-1_family-0" 34 81
scaffold3	RepeatMasker	similarity	1703829	1704275	9.6	-	.	Target "Motif:rnd-1_family-5" 1 449
scaffold3	RepeatMasker	similarity	1724741	1724813	16.4	+	.	Target "Motif:rnd-4_family-1944" 1 73
scaffold3	RepeatMasker	similarity	1765084	1765160	20.8	-	.	Target "Motif:rnd-3_family-212" 1 79
scaffold3	RepeatMasker	similarity	1767081	1767152	11.3	+	.	Target "Motif:rnd-1_family-16" 1 74
scaffold3	RepeatMasker	similarity	1767348	1767427	15.0	-	.	Target "Motif:rnd-1_family-0" 1 81
scaffold3	RepeatMasker	similarity	1775406	1775645	11.7	+	.	Target "Motif:rnd-1_family-7" 1 243
scaffold4	RepeatMasker	similarity	91977	92057	9.1	-	.	Target "Motif:rnd-1_family-0" 1 77
scaffold4	RepeatMasker	similarity	116463	116533	18.3	+	.	Target "Motif:rnd-1_family-0" 9 79
scaffold4	RepeatMasker	similarity	127119	127183	13.8	-	.	Target "Motif:rnd-4_family-437" 1 67
scaffold4	RepeatMasker	similarity	234408	234490	19.0	-	.	Target "Motif:rnd-1_family-0" 1 81
scaffold4	RepeatMasker	similarity	388654	388749	15.2	+	.	Target "Motif:rnd-1_family-0" 2 78
scaffold4	RepeatMasker	similarity	388833	388901	20.3	-	.	Target "Motif:rnd-1_family-1" 3 71
scaffold4	RepeatMasker	similarity	518106	518215	19.4	-	.	Target "Motif:rnd-4_family-437" 1 111
scaffold4	RepeatMasker	similarity	811368	811444	9.1	-	.	Target "Motif:rnd-3_family-212" 1 77
scaffold4	RepeatMasker	similarity	900306	900386	12.3	+	.	Target "Motif:rnd-1_family-0" 1 81
scaffold4	RepeatMasker	similarity	1002366	1002542	24.0	-	.	Target "Motif:rnd-1_family-11" 15 176
scaffold4	RepeatMasker	similarity	1140422	1140501	7.5	-	.	Target "Motif:rnd-1_family-0" 2 81
scaffold4	RepeatMasker	similarity	1211711	1211787	18.2	-	.	Target "Motif:rnd-4_family-1944" 1 77
scaffold4	RepeatMasker	similarity	1320441	1320511	15.7	-	.	Target "Motif:rnd-4_family-1944" 8 77
scaffold4	RepeatMasker	similarity	1331254	1331315	25.8	+	.	Target "Motif:rnd-1_family-16" 1 62
scaffold4	RepeatMasker	similarity	1399006	1399162	26.6	-	.	Target "Motif:rnd-4_family-437" 1 168
scaffold4	RepeatMasker	similarity	1401989	1402118	25.8	-	.	Target "Motif:rnd-1_family-12" 9 137
scaffold4	RepeatMasker	similarity	1402067	1402198	12.9	+	.	Target "Motif:rnd-1_family-12" 1 136
scaffold4	RepeatMasker	similarity	1478378	1478456	17.7	-	.	Target "Motif:rnd-3_family-212" 1 79
scaffold4	RepeatMasker	similarity	1528501	1528582	14.8	-	.	Target "Motif:rnd-1_family-0" 1 81
scaffold4	RepeatMasker	similarity	1577128	1577200	8.2	+	.	Target "Motif:rnd-1_family-16" 1 74
scaffold4	RepeatMasker	similarity	1605365	1605828	22.0	-	.	Target "Motif:rnd-1_family-6" 2580 3042
scaffold5	RepeatMasker	similarity	21625	21889	17.0	-	.	Target "Motif:rnd-4_family-511" 250 504
scaffold5	RepeatMasker	similarity	120173	120504	12.1	-	.	Target "Motif:rnd-1_family-23" 189 583
scaffold5	RepeatMasker	similarity	123865	123960	33.3	+	.	Target "Motif:rnd-1_family-9" 4 99
scaffold5	RepeatMasker	similarity	125185	125252	16.2	+	.	Target "Motif:rnd-1_family-9" 4 71
scaffold5	RepeatMasker	similarity	143055	143134	11.2	+	.	Target "Motif:rnd-1_family-0" 1 80
scaffold5	RepeatMasker	similarity	237032	237112	23.5	-	.	Target "Motif:rnd-1_family-0" 1 81
scaffold5	RepeatMasker	similarity	237264	237335	5.6	-	.	Target "Motif:rnd-1_family-0" 2 73
scaffold5	RepeatMasker	similarity	237406	237442	8.1	+	.	Target "Motif:rnd-1_family-8" 1 37
scaffold5	RepeatMasker	similarity	237547	237582	5.6	-	.	Target "Motif:rnd-1_family-8" 2 37
scaffold5	RepeatMasker	similarity	266353	266799	4.9	-	.	Target "Motif:rnd-1_family-5" 1 449
scaffold5	RepeatMasker	similarity	266936	267092	26.1	-	.	Target "Motif:rnd-4_family-511" 184 331
scaffold5	RepeatMasker	similarity	409403	409847	18.1	-	.	Target "Motif:rnd-1_family-7" 1 450
scaffold5	RepeatMasker	similarity	420826	420908	19.6	-	.	Target "Motif:rnd-4_family-1944" 1 77
scaffold5	RepeatMasker	similarity	423402	423587	16.8	-	.	Target "Motif:rnd-4_family-511" 324 504
scaffold5	RepeatMasker	similarity	425295	425713	21.7	-	.	Target "Motif:rnd-4_family-511" 1 429
scaffold5	RepeatMasker	similarity	464823	464895	19.2	+	.	Target "Motif:rnd-1_family-0" 9 81
scaffold5	RepeatMasker	similarity	508218	508295	17.9	+	.	Target "Motif:rnd-3_family-212" 1 79
scaffold5	RepeatMasker	similarity	607751	607831	18.5	+	.	Target "Motif:rnd-1_family-0" 6 81
scaffold5	RepeatMasker	similarity	610293	610444	17.1	+	.	Target "Motif:rnd-1_family-8" 1 153
scaffold5	RepeatMasker	similarity	614163	614274	18.8	-	.	Target "Motif:rnd-1_family-8" 3 116
scaffold5	RepeatMasker	similarity	618826	618905	17.5	-	.	Target "Motif:rnd-1_family-0" 1 80
scaffold5	RepeatMasker	similarity	667975	668046	18.3	+	.	Target "Motif:rnd-3_family-212" 5 75
scaffold5	RepeatMasker	similarity	668700	668780	18.5	+	.	Target "Motif:rnd-1_family-0" 1 81
scaffold5	RepeatMasker	similarity	668948	669031	16.1	-	.	Target "Motif:rnd-1_family-0" 1 81
scaffold5	RepeatMasker	similarity	671258	671364	14.2	-	.	Target "Motif:rnd-4_family-509" 81 188
scaffold5	RepeatMasker	similarity	677213	677460	18.9	+	.	Target "Motif:rnd-4_family-511" 2 237
scaffold5	RepeatMasker	similarity	678974	679026	3.8	+	.	Target "Motif:rnd-1_family-16" 1 53
scaffold5	RepeatMasker	similarity	893018	893098	14.3	-	.	Target "Motif:rnd-1_family-0" 4 80
scaffold5	RepeatMasker	similarity	956049	956129	3.7	-	.	Target "Motif:rnd-1_family-0" 1 81
scaffold5	RepeatMasker	similarity	995053	995121	15.9	-	.	Target "Motif:rnd-1_family-0" 13 81
scaffold5	RepeatMasker	similarity	1045739	1045806	7.3	-	.	Target "Motif:rnd-1_family-0" 13 81
scaffold5	RepeatMasker	similarity	1154773	1154849	15.6	+	.	Target "Motif:rnd-1_family-0" 4 80
scaffold5	RepeatMasker	similarity	1174160	1174238	17.7	+	.	Target "Motif:rnd-3_family-212" 1 79
scaffold5	RepeatMasker	similarity	1186593	1186765	18.5	+	.	Target "Motif:rnd-1_family-20" 1 173
scaffold5	RepeatMasker	similarity	1186815	1186987	19.1	+	.	Target "Motif:rnd-1_family-20" 1 173
scaffold5	RepeatMasker	similarity	1187028	1187200	16.2	+	.	Target "Motif:rnd-1_family-20" 1 173
scaffold5	RepeatMasker	similarity	1187280	1187452	19.6	+	.	Target "Motif:rnd-1_family-20" 1 173
scaffold5	RepeatMasker	similarity	1187610	1187777	34.5	+	.	Target "Motif:rnd-1_family-20" 6 173
scaffold5	RepeatMasker	similarity	1229411	1229487	15.6	-	.	Target "Motif:rnd-3_family-212" 2 78
scaffold5	RepeatMasker	similarity	1232442	1232518	11.7	-	.	Target "Motif:rnd-1_family-0" 2 78
scaffold5	RepeatMasker	similarity	1290840	1290917	14.1	+	.	Target "Motif:rnd-3_family-212" 1 78
scaffold5	RepeatMasker	similarity	1336511	1336957	10.5	+	.	Target "Motif:rnd-1_family-7" 1 450
scaffold5	RepeatMasker	similarity	1351674	1351746	15.1	-	.	Target "Motif:rnd-1_family-0" 9 81
scaffold5	RepeatMasker	similarity	1351783	1351937	9.1	+	.	Target "Motif:rnd-1_family-8" 1 175
scaffold5	RepeatMasker	similarity	1351981	1352012	3.1	-	.	Target "Motif:rnd-1_family-8" 1 32
scaffold5	RepeatMasker	similarity	1430953	1431029	7.5	-	.	Target "Motif:rnd-3_family-212" 4 81
scaffold6	RepeatMasker	similarity	33395	33489	25.8	-	.	Target "Motif:rnd-1_family-10" 1 98
scaffold6	RepeatMasker	similarity	36327	36498	19.2	+	.	Target "Motif:rnd-1_family-8" 1 175
scaffold6	RepeatMasker	similarity	126905	126974	11.4	-	.	Target "Motif:rnd-3_family-212" 8 77
scaffold6	RepeatMasker	similarity	135752	135807	10.7	-	.	Target "Motif:rnd-1_family-15" 1 57
scaffold6	RepeatMasker	similarity	147938	147979	14.3	+	.	Target "Motif:rnd-4_family-1944" 1 42
scaffold6	RepeatMasker	similarity	197407	197487	13.8	-	.	Target "Motif:rnd-1_family-0" 1 80
scaffold6	RepeatMasker	similarity	198085	198160	10.5	-	.	Target "Motif:rnd-1_family-0" 1 81
scaffold6	RepeatMasker	similarity	199514	199686	20.2	-	.	Target "Motif:rnd-1_family-8" 1 175
scaffold6	RepeatMasker	similarity	200831	200909	17.7	-	.	Target "Motif:rnd-3_family-212" 1 79
scaffold6	RepeatMasker	similarity	216313	216387	14.7	+	.	Target "Motif:rnd-1_family-0" 6 80
scaffold6	RepeatMasker	similarity	232068	232147	12.5	+	.	Target "Motif:rnd-1_family-0" 1 80
scaffold6	RepeatMasker	similarity	265728	265900	19.6	+	.	Target "Motif:rnd-1_family-20" 1 173
scaffold6	RepeatMasker	similarity	265965	266137	23.7	+	.	Target "Motif:rnd-1_family-20" 1 173
scaffold6	RepeatMasker	similarity	267603	267678	22.4	+	.	Target "Motif:rnd-1_family-0" 2 77
scaffold6	RepeatMasker	similarity	344755	344802	10.4	+	.	Target "Motif:rnd-1_family-0" 34 81
scaffold6	RepeatMasker	similarity	482873	483320	9.4	-	.	Target "Motif:rnd-1_family-7" 1 451
scaffold6	RepeatMasker	similarity	487413	487458	17.4	-	.	Target "Motif:rnd-1_family-16" 1 46
scaffold6	RepeatMasker	similarity	490703	490775	9.6	-	.	Target "Motif:rnd-1_family-16" 2 74
scaffold6	RepeatMasker	similarity	501796	501874	19.0	-	.	Target "Motif:rnd-1_family-0" 2 81
scaffold6	RepeatMasker	similarity	616187	616265	15.4	+	.	Target "Motif:rnd-1_family-0" 3 80
scaffold6	RepeatMasker	similarity	654804	654882	15.2	-	.	Target "Motif:rnd-3_family-212" 1 79
scaffold6	RepeatMasker	similarity	736689	736764	11.8	+	.	Target "Motif:rnd-1_family-0" 1 76
scaffold6	RepeatMasker	similarity	856475	856554	13.8	+	.	Target "Motif:rnd-1_family-0" 1 81
scaffold6	RepeatMasker	similarity	921911	922238	21.3	+	.	Target "Motif:rnd-4_family-511" 43 346
scaffold6	RepeatMasker	similarity	990748	990828	14.8	-	.	Target "Motif:rnd-1_family-0" 1 81
scaffold6	RepeatMasker	similarity	1013780	1013846	7.5	+	.	Target "Motif:rnd-1_family-15" 2 68
scaffold6	RepeatMasker	similarity	1013948	1014412	23.5	-	.	Target "Motif:rnd-4_family-511" 2 496
scaffold6	RepeatMasker	similarity	1022033	1022191	21.8	+	.	Target "Motif:rnd-4_family-437" 2 169
scaffold6	RepeatMasker	similarity	1049551	1049627	11.7	+	.	Target "Motif:rnd-1_family-0" 5 81
scaffold6	RepeatMasker	similarity	1249371	1249441	8.4	+	.	Target "Motif:rnd-1_family-0" 11 81
scaffold6	RepeatMasker	similarity	1250441	1250494	11.3	-	.	Target "Motif:rnd-4_family-1944" 18 70
scaffold6	RepeatMasker	similarity	1284508	1284581	16.4	-	.	Target "Motif:rnd-1_family-0" 3 81
scaffold6	RepeatMasker	similarity	1301098	1301178	4.9	+	.	Target "Motif:rnd-1_family-0" 1 81
scaffold6	RepeatMasker	similarity	1303393	1303454	21.0	-	.	Target "Motif:rnd-1_family-8" 1 62
scaffold6	RepeatMasker	similarity	1308444	1308520	3.9	+	.	Target "Motif:rnd-1_family-7" 2 78
scaffold7	RepeatMasker	similarity	7597	7667	15.5	+	.	Target "Motif:rnd-1_family-2" 1 71
scaffold7	RepeatMasker	similarity	7606	7677	25.0	-	.	Target "Motif:rnd-1_family-1" 1 72
scaffold7	RepeatMasker	similarity	571857	571933	18.2	+	.	Target "Motif:rnd-3_family-212" 1 77
scaffold7	RepeatMasker	similarity	573147	573239	19.4	+	.	Target "Motif:rnd-1_family-8" 11 103
scaffold7	RepeatMasker	similarity	641233	641313	13.6	-	.	Target "Motif:rnd-1_family-0" 1 81
scaffold7	RepeatMasker	similarity	763409	763487	13.9	-	.	Target "Motif:rnd-1_family-0" 3 81
scaffold7	RepeatMasker	similarity	778735	778815	11.1	+	.	Target "Motif:rnd-1_family-0" 1 81
scaffold7	RepeatMasker	similarity	1201673	1201743	18.3	+	.	Target "Motif:rnd-1_family-2" 1 71
scaffold7	RepeatMasker	similarity	1300815	1301003	19.7	-	.	Target "Motif:rnd-4_family-509" 1 188
scaffold7	RepeatMasker	similarity	1302222	1302301	3.8	+	.	Target "Motif:rnd-1_family-7" 1 80
scaffold8	RepeatMasker	similarity	14772	14817	4.3	+	.	Target "Motif:rnd-1_family-11" 128 173
scaffold8	RepeatMasker	similarity	14816	15025	9.1	-	.	Target "Motif:rnd-1_family-19" 1 210
scaffold8	RepeatMasker	similarity	15029	15474	13.0	-	.	Target "Motif:rnd-1_family-5" 1 449
scaffold8	RepeatMasker	similarity	15865	15967	18.4	+	.	Target "Motif:rnd-1_family-11" 80 182
scaffold8	RepeatMasker	similarity	16058	16278	16.8	-	.	Target "Motif:rnd-1_family-10" 1 220
scaffold8	RepeatMasker	similarity	16105	16299	16.7	+	.	Target "Motif:rnd-1_family-11" 1 192
scaffold8	RepeatMasker	similarity	29479	29939	19.5	+	.	Target "Motif:rnd-1_family-6" 2580 3042
scaffold8	RepeatMasker	similarity	32937	33099	17.8	+	.	Target "Motif:rnd-4_family-511" 3 205
scaffold8	RepeatMasker	similarity	45207	45282	14.5	-	.	Target "Motif:rnd-4_family-437" 1 79
scaffold8	RepeatMasker	similarity	62779	62849	16.5	+	.	Target "Motif:rnd-1_family-2" 9 79
scaffold8	RepeatMasker	similarity	98892	98957	15.9	+	.	Target "Motif:rnd-3_family-212" 10 72
scaffold8	RepeatMasker	similarity	185145	185225	16.1	-	.	Target "Motif:rnd-1_family-0" 1 81
scaffold8	RepeatMasker	similarity	234901	234978	17.9	-	.	Target "Motif:rnd-3_family-212" 1 79
scaffold8	RepeatMasker	similarity	260086	260166	12.3	-	.	Target "Motif:rnd-1_family-0" 1 81
scaffold8	RepeatMasker	similarity	336282	336353	30.6	+	.	Target "Motif:rnd-1_family-9" 4 75
scaffold8	RepeatMasker	similarity	336552	336618	25.4	+	.	Target "Motif:rnd-1_family-9" 4 70
scaffold8	RepeatMasker	similarity	336652	336713	25.8	+	.	Target "Motif:rnd-1_family-9" 5 66
scaffold8	RepeatMasker	similarity	378087	378133	17.0	-	.	Target "Motif:rnd-1_family-8" 1 47
scaffold8	RepeatMasker	similarity	410554	410639	22.6	+	.	Target "Motif:rnd-4_family-437" 51 138
scaffold8	RepeatMasker	similarity	476717	476805	20.2	+	.	Target "Motif:rnd-4_family-511" 2 90
scaffold8	RepeatMasker	similarity	476814	476924	17.4	+	.	Target "Motif:rnd-4_family-511" 302 411
scaffold8	RepeatMasker	similarity	732766	733213	6.0	-	.	Target "Motif:rnd-1_family-7" 1 451
scaffold8	RepeatMasker	similarity	803518	803589	16.7	-	.	Target "Motif:rnd-4_family-1944" 5 76
scaffold8	RepeatMasker	similarity	863995	864075	16.1	+	.	Target "Motif:rnd-1_family-0" 1 81
scaffold8	RepeatMasker	similarity	916389	916836	9.6	+	.	Target "Motif:rnd-1_family-7" 1 450
scaffold8	RepeatMasker	similarity	1043047	1043097	17.6	+	.	Target "Motif:rnd-1_family-8" 80 131
scaffold8	RepeatMasker	similarity	1163593	1163663	26.8	-	.	Target "Motif:rnd-1_family-0" 8 78
scaffold8	RepeatMasker	similarity	1300399	1300435	10.8	+	.	Target "Motif:rnd-1_family-8" 1 37
scaffold9	RepeatMasker	similarity	1854	1933	9.0	+	.	Target "Motif:rnd-1_family-0" 1 78
scaffold9	RepeatMasker	similarity	85106	85235	4.6	+	.	Target "Motif:rnd-1_family-22" 1 130
scaffold9	RepeatMasker	similarity	141138	141198	11.1	-	.	Target "Motif:rnd-1_family-8" 4 58
scaffold9	RepeatMasker	similarity	262404	262484	15.5	+	.	Target "Motif:rnd-1_family-2" 1 81
scaffold9	RepeatMasker	similarity	307457	307493	5.4	+	.	Target "Motif:rnd-1_family-8" 1 37
scaffold9	RepeatMasker	similarity	307591	307634	9.1	-	.	Target "Motif:rnd-1_family-8" 1 44
scaffold9	RepeatMasker	similarity	333815	333892	17.9	+	.	Target "Motif:rnd-3_family-212" 1 78
scaffold9	RepeatMasker	similarity	381514	381593	18.8	+	.	Target "Motif:rnd-1_family-0" 1 80
scaffold9	RepeatMasker	similarity	433975	434045	14.7	-	.	Target "Motif:rnd-1_family-0" 1 69
scaffold9	RepeatMasker	similarity	463644	463711	16.7	+	.	Target "Motif:rnd-3_family-212" 1 66
scaffold9	RepeatMasker	similarity	537850	537930	17.3	-	.	Target "Motif:rnd-1_family-0" 1 81
scaffold9	RepeatMasker	similarity	546883	546990	17.0	-	.	Target "Motif:rnd-1_family-10" 1 105
scaffold9	RepeatMasker	similarity	677146	677219	5.4	-	.	Target "Motif:rnd-1_family-16" 1 74
scaffold9	RepeatMasker	similarity	677329	677806	15.9	+	.	Target "Motif:rnd-1_family-23" 108 613
scaffold9	RepeatMasker	similarity	678856	679014	11.9	+	.	Target "Motif:rnd-4_family-437" 1 169
scaffold9	RepeatMasker	similarity	718437	718516	16.2	+	.	Target "Motif:rnd-1_family-0" 1 81
scaffold9	RepeatMasker	similarity	749875	749953	11.4	-	.	Target "Motif:rnd-1_family-0" 2 80
scaffold9	RepeatMasker	similarity	864786	864822	13.5	-	.	Target "Motif:rnd-1_family-0" 44 80
scaffold9	RepeatMasker	similarity	916808	916886	22.8	-	.	Target "Motif:rnd-1_family-0" 2 81
scaffold9	RepeatMasker	similarity	967520	967656	27.2	-	.	Target "Motif:rnd-4_family-511" 66 198
scaffold9	RepeatMasker	similarity	1110171	1110252	4.9	+	.	Target "Motif:rnd-1_family-0" 1 81
scaffold9	RepeatMasker	similarity	1177301	1177521	23.5	+	.	Target "Motif:rnd-1_family-10" 1 220
scaffold9	RepeatMasker	similarity	1180139	1180204	16.7	+	.	Target "Motif:rnd-4_family-437" 100 169
scaffold9	RepeatMasker	similarity	1266242	1266512	16.2	-	.	Target "Motif:rnd-1_family-6" 2770 3042
scaffold9	RepeatMasker	similarity	1266507	1270023	4.8	+	.	Target "Motif:rnd-1_family-5" 1 3518
scaffold9	RepeatMasker	similarity	1271928	1273287	4.7	+	.	Target "Motif:rnd-1_family-6" 1683 3042
scaffold9	RepeatMasker	similarity	1273282	1276322	3.6	+	.	Target "Motif:rnd-1_family-6" 1 3042
scaffold9	RepeatMasker	similarity	1278584	1278874	16.1	+	.	Target "Motif:rnd-1_family-6" 2146 2434
scaffold10	RepeatMasker	similarity	7945	8001	22.8	+	.	Target "Motif:rnd-1_family-9" 10 69
scaffold10	RepeatMasker	similarity	8317	8358	14.3	+	.	Target "Motif:rnd-1_family-9" 4 45
scaffold10	RepeatMasker	similarity	8521	8560	15.0	+	.	Target "Motif:rnd-1_family-9" 4 43
scaffold10	RepeatMasker	similarity	8720	8774	16.4	+	.	Target "Motif:rnd-1_family-9" 5 59
scaffold10	RepeatMasker	similarity	12363	12809	14.6	+	.	Target "Motif:rnd-1_family-5" 1 449
scaffold10	RepeatMasker	similarity	12618	13070	19.4	-	.	Target "Motif:rnd-1_family-11" 1 489
scaffold10	RepeatMasker	similarity	12901	13117	16.4	+	.	Target "Motif:rnd-1_family-10" 1 220
scaffold10	RepeatMasker	similarity	62983	63063	16.1	+	.	Target "Motif:rnd-1_family-0" 1 81
scaffold10	RepeatMasker	similarity	138015	138071	5.4	+	.	Target "Motif:rnd-1_family-16" 1 56
scaffold10	RepeatMasker	similarity	222024	222093	2.9	-	.	Target "Motif:rnd-1_family-15" 1 69
scaffold10	RepeatMasker	similarity	255439	255512	4.1	-	.	Target "Motif:rnd-1_family-16" 1 73
scaffold10	RepeatMasker	similarity	311248	311326	12.7	+	.	Target "Motif:rnd-1_family-0" 1 79
scaffold10	RepeatMasker	similarity	315423	315929	20.2	+	.	Target "Motif:rnd-4_family-511" 1 504
scaffold10	RepeatMasker	similarity	353145	353369	31.1	+	.	Target "Motif:rnd-4_family-511" 64 281
scaffold10	RepeatMasker	similarity	367009	367050	9.5	-	.	Target "Motif:rnd-1_family-22" 89 130
scaffold10	RepeatMasker	similarity	369377	369421	6.8	-	.	Target "Motif:rnd-1_family-22" 83 126
scaffold10	RepeatMasker	similarity	388789	388859	10.0	+	.	Target "Motif:rnd-1_family-1" 1 71
scaffold10	RepeatMasker	similarity	417908	417988	21.0	+	.	Target "Motif:rnd-1_family-0" 1 81
scaffold10	RepeatMasker	similarity	539134	539213	12.5	+	.	Target "Motif:rnd-1_family-0" 1 81
scaffold10	RepeatMasker	similarity	622237	622317	12.3	-	.	Target "Motif:rnd-1_family-0" 1 81
scaffold10	RepeatMasker	similarity	654730	654795	19.7	-	.	Target "Motif:rnd-1_family-0" 10 75
scaffold10	RepeatMasker	similarity	812705	812859	31.8	+	.	Target "Motif:rnd-4_family-511" 299 456
scaffold10	RepeatMasker	similarity	857994	858074	13.6	-	.	Target "Motif:rnd-1_family-0" 1 81
scaffold10	RepeatMasker	similarity	921743	921787	9.1	+	.	Target "Motif:rnd-1_family-22" 87 130
scaffold10	RepeatMasker	similarity	969921	969976	14.3	+	.	Target "Motif:rnd-4_family-511" 47 106
scaffold10	RepeatMasker	similarity	969990	970200	22.4	+	.	Target "Motif:rnd-4_family-511" 306 503
scaffold10	RepeatMasker	similarity	970669	970839	12.9	-	.	Target "Motif:rnd-1_family-8" 1 175
scaffold10	RepeatMasker	similarity	1025221	1025301	21.0	+	.	Target "Motif:rnd-1_family-0" 1 81
scaffold11	RepeatMasker	similarity	154686	154763	11.5	+	.	Target "Motif:rnd-1_family-0" 1 79
scaffold11	RepeatMasker	similarity	186380	186507	4.7	-	.	Target "Motif:rnd-1_family-22" 3 130
scaffold11	RepeatMasker	similarity	187365	187445	17.3	+	.	Target "Motif:rnd-1_family-0" 1 81
scaffold11	RepeatMasker	similarity	290577	290655	16.5	-	.	Target "Motif:rnd-3_family-212" 1 79
scaffold11	RepeatMasker	similarity	290879	290954	11.4	+	.	Target "Motif:rnd-1_family-0" 4 81
scaffold11	RepeatMasker	similarity	368854	368897	13.6	-	.	Target "Motif:rnd-1_family-22" 85 128
scaffold11	RepeatMasker	similarity	417052	417139	18.4	+	.	Target "Motif:rnd-4_family-437" 1 91
scaffold11	RepeatMasker	similarity	458132	458274	28.7	+	.	Target "Motif:rnd-4_family-511" 354 504
scaffold11	RepeatMasker	similarity	493525	493605	13.6	+	.	Target "Motif:rnd-1_family-0" 1 81
scaffold11	RepeatMasker	similarity	562927	562998	9.7	+	.	Target "Motif:rnd-1_family-0" 2 73
scaffold11	RepeatMasker	similarity	718429	718509	11.1	-	.	Target "Motif:rnd-1_family-0" 1 81
scaffold11	RepeatMasker	similarity	720402	720471	17.1	-	.	Target "Motif:rnd-1_family-2" 2 71
scaffold11	RepeatMasker	similarity	748712	748799	15.0	-	.	Target "Motif:rnd-1_family-2" 1 80
scaffold11	RepeatMasker	similarity	777276	777355	12.5	-	.	Target "Motif:rnd-1_family-0" 1 81
scaffold11	RepeatMasker	similarity	777374	777451	12.8	+	.	Target "Motif:rnd-1_family-0" 1 80
scaffold11	RepeatMasker	similarity	833435	833517	16.1	+	.	Target "Motif:rnd-1_family-0" 1 81
scaffold11	RepeatMasker	similarity	854007	854078	20.8	-	.	Target "Motif:rnd-3_family-212" 1 72
scaffold11	RepeatMasker	similarity	896817	896896	15.0	+	.	Target "Motif:rnd-1_family-0" 1 80
scaffold11	RepeatMasker	similarity	907222	907296	20.6	-	.	Target "Motif:rnd-1_family-0" 8 81
scaffold11	RepeatMasker	similarity	1002564	1002643	3.8	-	.	Target "Motif:rnd-1_family-0" 1 81
scaffold11	RepeatMasker	similarity	1048012	1048096	15.3	-	.	Target "Motif:rnd-1_family-0" 2 81
scaffold12	RepeatMasker	similarity	76838	77087	25.7	-	.	Target "Motif:rnd-4_family-511" 261 497
scaffold12	RepeatMasker	similarity	77292	77364	14.3	-	.	Target "Motif:rnd-1_family-16" 1 74
scaffold12	RepeatMasker	similarity	79795	80196	25.4	+	.	Target "Motif:rnd-4_family-511" 2 411
scaffold12	RepeatMasker	similarity	138056	138237	12.7	-	.	Target "Motif:rnd-4_family-437" 1 168
scaffold12	RepeatMasker	similarity	183214	183285	8.4	+	.	Target "Motif:rnd-1_family-16" 1 74
scaffold12	RepeatMasker	similarity	207876	207955	11.2	-	.	Target "Motif:rnd-1_family-0" 1 81
scaffold12	RepeatMasker	similarity	247312	247391	16.2	+	.	Target "Motif:rnd-1_family-0" 1 80
scaffold12	RepeatMasker	similarity	347749	347828	17.7	+	.	Target "Motif:rnd-3_family-212" 1 79
scaffold12	RepeatMasker	similarity	373105	373199	18.0	-	.	Target "Motif:rnd-1_family-13" 4 97
scaffold12	RepeatMasker	similarity	393407	393468	11.3	+	.	Target "Motif:rnd-3_family-212" 1 77
scaffold12	RepeatMasker	similarity	427310	427378	14.7	-	.	Target "Motif:rnd-3_family-212" 11 78
scaffold12	RepeatMasker	similarity	427989	428160	12.8	-	.	Target "Motif:rnd-1_family-8" 1 174
scaffold12	RepeatMasker	similarity	429168	429244	19.5	-	.	Target "Motif:rnd-1_family-0" 3 79
scaffold12	RepeatMasker	similarity	536240	536309	5.7	+	.	Target "Motif:rnd-4_family-1944" 8 77
scaffold12	RepeatMasker	similarity	569206	569285	13.8	+	.	Target "Motif:rnd-1_family-0" 2 81
scaffold12	RepeatMasker	similarity	726529	726599	12.9	+	.	Target "Motif:rnd-4_family-1944" 6 75
scaffold12	RepeatMasker	similarity	798729	798809	17.5	-	.	Target "Motif:rnd-1_family-0" 1 80
scaffold12	RepeatMasker	similarity	799021	799090	11.4	-	.	Target "Motif:rnd-4_family-1944" 8 77
scaffold12	RepeatMasker	similarity	892702	892782	17.7	-	.	Target "Motif:rnd-1_family-0" 1 80
scaffold12	RepeatMasker	similarity	982560	982624	12.5	+	.	Target "Motif:rnd-1_family-16" 1 74
scaffold12	RepeatMasker	similarity	1004649	1004726	18.4	+	.	Target "Motif:rnd-1_family-0" 6 81
scaffold13	RepeatMasker	similarity	152569	152645	13.8	+	.	Target "Motif:rnd-1_family-16" 4 74
scaffold13	RepeatMasker	similarity	186725	187085	29.3	-	.	Target "Motif:rnd-4_family-511" 92 447
scaffold13	RepeatMasker	similarity	263733	263806	12.2	+	.	Target "Motif:rnd-3_family-212" 1 74
scaffold13	RepeatMasker	similarity	286940	287017	21.8	+	.	Target "Motif:rnd-1_family-0" 1 78
scaffold13	RepeatMasker	similarity	352255	352406	19.9	+	.	Target "Motif:rnd-4_family-511" 30 186
scaffold13	RepeatMasker	similarity	498557	498631	10.7	+	.	Target "Motif:rnd-1_family-0" 7 81
scaffold13	RepeatMasker	similarity	539811	539929	7.1	-	.	Target "Motif:rnd-1_family-8" 62 175
scaffold13	RepeatMasker	similarity	575810	575889	13.8	-	.	Target "Motif:rnd-1_family-0" 2 81
scaffold13	RepeatMasker	similarity	617682	617760	22.8	-	.	Target "Motif:rnd-3_family-212" 1 79
scaffold13	RepeatMasker	similarity	690590	690666	13.0	-	.	Target "Motif:rnd-1_family-0" 3 80
scaffold13	RepeatMasker	similarity	690828	690911	11.3	+	.	Target "Motif:rnd-1_family-0" 2 81
scaffold13	RepeatMasker	similarity	694091	694195	13.2	+	.	Target "Motif:rnd-4_family-511" 79 181
scaffold13	RepeatMasker	similarity	694255	694381	27.9	+	.	Target "Motif:rnd-4_family-511" 160 278
scaffold13	RepeatMasker	similarity	694415	694593	22.1	+	.	Target "Motif:rnd-4_family-511" 129 304
scaffold13	RepeatMasker	similarity	694612	694834	20.2	+	.	Target "Motif:rnd-4_family-511" 132 336
scaffold13	RepeatMasker	similarity	724763	724841	20.2	+	.	Target "Motif:rnd-1_family-0" 2 80
scaffold13	RepeatMasker	similarity	835283	835360	12.8	+	.	Target "Motif:rnd-1_family-0" 1 78
scaffold13	RepeatMasker	similarity	867724	867808	24.7	+	.	Target "Motif:rnd-4_family-437" 1 90
scaffold13	RepeatMasker	similarity	930575	930703	13.8	+	.	Target "Motif:rnd-4_family-509" 58 188
scaffold13	RepeatMasker	similarity	932835	933018	22.5	-	.	Target "Motif:rnd-1_family-18" 1 188
scaffold13	RepeatMasker	similarity	948489	948554	13.6	+	.	Target "Motif:rnd-1_family-0" 1 81
scaffold13	RepeatMasker	similarity	950454	950522	11.6	+	.	Target "Motif:rnd-1_family-1" 2 70
scaffold13	RepeatMasker	similarity	950462	950535	9.6	-	.	Target "Motif:rnd-3_family-212" 1 73
scaffold14	RepeatMasker	similarity	249320	249397	17.9	-	.	Target "Motif:rnd-3_family-212" 2 79
scaffold14	RepeatMasker	similarity	332278	332357	12.5	-	.	Target "Motif:rnd-1_family-0" 1 80
scaffold14	RepeatMasker	similarity	385369	385449	14.8	+	.	Target "Motif:rnd-1_family-0" 1 81
scaffold14	RepeatMasker	similarity	682756	682834	12.7	+	.	Target "Motif:rnd-1_family-0" 1 79
scaffold14	RepeatMasker	similarity	738324	738404	7.4	-	.	Target "Motif:rnd-1_family-0" 1 81
scaffold14	RepeatMasker	similarity	807470	807633	27.6	-	.	Target "Motif:rnd-1_family-8" 4 164
scaffold14	RepeatMasker	similarity	843216	843286	21.4	+	.	Target "Motif:rnd-1_family-2" 2 71
scaffold15	RepeatMasker	similarity	94062	94137	17.1	-	.	Target "Motif:rnd-1_family-0" 6 81
scaffold15	RepeatMasker	similarity	94164	94224	4.9	+	.	Target "Motif:rnd-1_family-0" 1 80
scaffold15	RepeatMasker	similarity	148372	148456	22.0	+	.	Target "Motif:rnd-1_family-0" 2 79
scaffold15	RepeatMasker	similarity	158503	158582	5.0	+	.	Target "Motif:rnd-1_family-0" 1 81
scaffold15	RepeatMasker	similarity	218717	218792	14.5	+	.	Target "Motif:rnd-4_family-1944" 2 77
scaffold15	RepeatMasker	similarity	234393	234468	6.7	-	.	Target "Motif:rnd-1_family-0" 1 75
scaffold15	RepeatMasker	similarity	253567	253646	11.2	+	.	Target "Motif:rnd-1_family-0" 1 80
scaffold15	RepeatMasker	similarity	411808	411884	16.9	+	.	Target "Motif:rnd-3_family-212" 1 77
scaffold15	RepeatMasker	similarity	516534	516716	12.3	-	.	Target "Motif:rnd-1_family-8" 4 175
scaffold15	RepeatMasker	similarity	519956	520036	14.8	+	.	Target "Motif:rnd-1_family-0" 1 81
scaffold15	RepeatMasker	similarity	523593	523673	11.2	-	.	Target "Motif:rnd-1_family-0" 1 80
scaffold15	RepeatMasker	similarity	572206	572286	8.6	-	.	Target "Motif:rnd-1_family-0" 1 81
scaffold15	RepeatMasker	similarity	840647	840724	11.5	-	.	Target "Motif:rnd-3_family-212" 1 78
scaffold15	RepeatMasker	similarity	894445	894519	8.0	+	.	Target "Motif:rnd-1_family-0" 7 81
scaffold16	RepeatMasker	similarity	199445	199523	20.2	+	.	Target "Motif:rnd-3_family-212" 1 79
scaffold16	RepeatMasker	similarity	238738	238952	14.1	+	.	Target "Motif:rnd-1_family-10" 1 220
scaffold16	RepeatMasker	similarity	238899	239107	14.6	-	.	Target "Motif:rnd-1_family-19" 1 211
scaffold16	RepeatMasker	similarity	239233	239451	14.3	+	.	Target "Motif:rnd-1_family-10" 1 218
scaffold16	RepeatMasker	similarity	244426	245267	19.9	-	.	Target "Motif:rnd-1_family-11" 360 1204
scaffold16	RepeatMasker	similarity	245432	245693	10.0	-	.	Target "Motif:rnd-1_family-11" 1 267
scaffold16	RepeatMasker	similarity	245524	245741	15.3	+	.	Target "Motif:rnd-1_family-10" 1 217
scaffold16	RepeatMasker	similarity	361538	361617	13.8	+	.	Target "Motif:rnd-1_family-0" 1 81
scaffold16	RepeatMasker	similarity	391226	391304	7.6	+	.	Target "Motif:rnd-3_family-212" 1 79
scaffold16	RepeatMasker	similarity	445638	445718	17.3	+	.	Target "Motif:rnd-1_family-0" 1 81
scaffold16	RepeatMasker	similarity	543379	543451	15.5	-	.	Target "Motif:rnd-1_family-16" 1 74
scaffold16	RepeatMasker	similarity	577621	577799	32.0	+	.	Target "Motif:rnd-4_family-511" 291 474
scaffold16	RepeatMasker	similarity	659231	659307	20.8	-	.	Target "Motif:rnd-1_family-0" 5 81
scaffold16	RepeatMasker	similarity	804236	804308	8.2	-	.	Target "Motif:rnd-1_family-0" 7 80
scaffold17	RepeatMasker	similarity	135172	135252	18.5	+	.	Target "Motif:rnd-1_family-0" 1 81
scaffold17	RepeatMasker	similarity	135265	135345	23.8	-	.	Target "Motif:rnd-1_family-0" 2 81
scaffold17	RepeatMasker	similarity	169739	169898	31.2	+	.	Target "Motif:rnd-1_family-4" 401 561
scaffold17	RepeatMasker	similarity	169870	169985	25.0	+	.	Target "Motif:rnd-1_family-4" 478 589
scaffold17	RepeatMasker	similarity	173051	173129	28.1	+	.	Target "Motif:rnd-1_family-2" 3 81
scaffold17	RepeatMasker	similarity	361977	362055	14.9	-	.	Target "Motif:rnd-1_family-0" 5 81
scaffold18	RepeatMasker	similarity	1	95	11.8	-	.	Target "Motif:rnd-1_family-6" 2577 2669
scaffold18	RepeatMasker	similarity	71928	71994	22.4	+	.	Target "Motif:rnd-1_family-1" 5 71
scaffold18	RepeatMasker	similarity	104068	104180	24.8	+	.	Target "Motif:rnd-1_family-3" 57 169
scaffold18	RepeatMasker	similarity	142069	142139	12.7	-	.	Target "Motif:rnd-1_family-2" 1 71
scaffold18	RepeatMasker	similarity	193592	193672	6.2	+	.	Target "Motif:rnd-1_family-0" 1 81
scaffold18	RepeatMasker	similarity	375013	375093	14.8	-	.	Target "Motif:rnd-1_family-8" 11 106
scaffold18	RepeatMasker	similarity	450245	450302	7.0	-	.	Target "Motif:rnd-1_family-15" 14 70
scaffold18	RepeatMasker	similarity	459563	459647	15.2	-	.	Target "Motif:rnd-1_family-0" 1 81
scaffold18	RepeatMasker	similarity	466793	466871	10.1	+	.	Target "Motif:rnd-1_family-0" 1 79
scaffold18	RepeatMasker	similarity	507527	507691	25.6	-	.	Target "Motif:rnd-4_family-437" 1 169
scaffold18	RepeatMasker	similarity	508067	508269	23.3	-	.	Target "Motif:rnd-4_family-511" 297 504
scaffold18	RepeatMasker	similarity	518856	518931	9.2	-	.	Target "Motif:rnd-3_family-212" 1 76
scaffold18	RepeatMasker	similarity	619959	620040	9.9	-	.	Target "Motif:rnd-1_family-0" 1 81
scaffold18	RepeatMasker	similarity	724294	724373	6.2	-	.	Target "Motif:rnd-1_family-0" 1 80
scaffold18	RepeatMasker	similarity	738019	738208	9.1	+	.	Target "Motif:rnd-4_family-509" 1 188
scaffold18	RepeatMasker	similarity	739386	739552	33.5	-	.	Target "Motif:rnd-1_family-20" 7 173
scaffold18	RepeatMasker	similarity	754314	754391	10.3	+	.	Target "Motif:rnd-1_family-0" 3 80
scaffold19	RepeatMasker	similarity	77616	77693	19.2	+	.	Target "Motif:rnd-1_family-0" 3 80
scaffold19	RepeatMasker	similarity	113107	113234	4.7	-	.	Target "Motif:rnd-1_family-22" 1 128
scaffold19	RepeatMasker	similarity	221802	221880	13.9	+	.	Target "Motif:rnd-1_family-0" 1 81
scaffold19	RepeatMasker	similarity	233755	233835	24.7	+	.	Target "Motif:rnd-1_family-0" 1 81
scaffold19	RepeatMasker	similarity	255738	255796	10.2	+	.	Target "Motif:rnd-1_family-16" 16 74
scaffold19	RepeatMasker	similarity	281045	281123	10.1	-	.	Target "Motif:rnd-3_family-212" 1 79
scaffold19	RepeatMasker	similarity	301155	301228	12.2	-	.	Target "Motif:rnd-3_family-212" 1 74
scaffold19	RepeatMasker	similarity	327636	327716	17.3	-	.	Target "Motif:rnd-1_family-0" 1 81
scaffold19	RepeatMasker	similarity	364300	364373	13.7	+	.	Target "Motif:rnd-1_family-16" 1 74
scaffold19	RepeatMasker	similarity	449537	449613	7.0	-	.	Target "Motif:rnd-1_family-0" 2 81
scaffold19	RepeatMasker	similarity	626950	627030	13.6	-	.	Target "Motif:rnd-1_family-0" 1 81
scaffold20	RepeatMasker	similarity	10561	10605	15.6	-	.	Target "Motif:rnd-1_family-8" 1 45
scaffold20	RepeatMasker	similarity	25534	25671	10.9	-	.	Target "Motif:rnd-4_family-509" 51 188
scaffold20	RepeatMasker	similarity	39843	39967	33.9	-	.	Target "Motif:rnd-4_family-509" 33 159
scaffold20	RepeatMasker	similarity	62018	62098	7.4	-	.	Target "Motif:rnd-1_family-0" 1 81
scaffold20	RepeatMasker	similarity	86508	86582	9.3	+	.	Target "Motif:rnd-3_family-212" 1 76
scaffold20	RepeatMasker	similarity	157641	157720	15.0	-	.	Target "Motif:rnd-1_family-0" 1 80
scaffold20	RepeatMasker	similarity	158003	158074	13.9	+	.	Target "Motif:rnd-1_family-1" 1 72
scaffold20	RepeatMasker	similarity	158013	158082	17.4	-	.	Target "Motif:rnd-1_family-2" 3 71
scaffold20	RepeatMasker	similarity	218510	218588	11.4	+	.	Target "Motif:rnd-1_family-0" 2 80
scaffold20	RepeatMasker	similarity	248558	248602	17.8	-	.	Target "Motif:rnd-1_family-2" 25 69
scaffold20	RepeatMasker	similarity	308279	308360	9.9	+	.	Target "Motif:rnd-1_family-0" 1 81
scaffold21	RepeatMasker	similarity	24519	24598	17.5	+	.	Target "Motif:rnd-1_family-0" 1 81
scaffold21	RepeatMasker	similarity	237547	237719	10.4	+	.	Target "Motif:rnd-1_family-8" 1 175
scaffold21	RepeatMasker	similarity	245275	245351	10.4	+	.	Target "Motif:rnd-3_family-212" 1 77
scaffold21	RepeatMasker	similarity	320019	320164	9.0	+	.	Target "Motif:rnd-1_family-8" 1 154
scaffold21	RepeatMasker	similarity	327770	327898	27.7	+	.	Target "Motif:rnd-1_family-23" 49 171
scaffold21	RepeatMasker	similarity	423441	423480	5.4	+	.	Target "Motif:rnd-1_family-8" 1 37
scaffold21	RepeatMasker	similarity	423520	423694	5.1	-	.	Target "Motif:rnd-1_family-8" 1 175
scaffold21	RepeatMasker	similarity	596173	596255	9.6	+	.	Target "Motif:rnd-1_family-23" 597 679
scaffold21	RepeatMasker	similarity	606210	606265	7.1	-	.	Target "Motif:rnd-1_family-12" 11 70
scaffold21	RepeatMasker	similarity	606241	606371	15.4	+	.	Target "Motif:rnd-1_family-12" 3 137
scaffold21	RepeatMasker	similarity	608634	608686	9.4	+	.	Target "Motif:rnd-1_family-10" 1 53
scaffold21	RepeatMasker	similarity	608908	609305	7.8	-	.	Target "Motif:rnd-1_family-7" 51 451
scaffold21	RepeatMasker	similarity	609469	609558	7.0	+	.	Target "Motif:rnd-1_family-19" 123 211
scaffold21	RepeatMasker	similarity	609504	609723	6.4	-	.	Target "Motif:rnd-1_family-10" 1 220
scaffold21	RepeatMasker	similarity	609551	610755	4.0	+	.	Target "Motif:rnd-1_family-11" 1 1205
scaffold21	RepeatMasker	similarity	615785	615874	7.0	+	.	Target "Motif:rnd-1_family-19" 123 211
scaffold21	RepeatMasker	similarity	615820	616039	4.1	-	.	Target "Motif:rnd-1_family-10" 1 220
scaffold21	RepeatMasker	similarity	616471	616920	18.4	-	.	Target "Motif:rnd-1_family-7" 1 450
scaffold22	RepeatMasker	similarity	65163	65228	22.7	-	.	Target "Motif:rnd-1_family-2" 4 71
scaffold22	RepeatMasker	similarity	99959	100028	6.0	+	.	Target "Motif:rnd-1_family-16" 1 67
scaffold22	RepeatMasker	similarity	214155	214235	13.6	+	.	Target "Motif:rnd-1_family-0" 1 81
scaffold22	RepeatMasker	similarity	465934	466011	12.8	-	.	Target "Motif:rnd-1_family-0" 1 80
scaffold22	RepeatMasker	similarity	488406	488480	9.3	+	.	Target "Motif:rnd-1_family-0" 1 75
scaffold22	RepeatMasker	similarity	529006	529086	17.3	+	.	Target "Motif:rnd-1_family-0" 1 81
scaffold22	RepeatMasker	similarity	573195	573255	21.3	+	.	Target "Motif:rnd-1_family-0" 18 78
scaffold22	RepeatMasker	similarity	607943	608020	11.5	+	.	Target "Motif:rnd-1_family-0" 4 81
scaffold22	RepeatMasker	similarity	624646	624884	10.9	-	.	Target "Motif:rnd-1_family-7" 213 451
scaffold23	RepeatMasker	similarity	1	78	7.7	-	.	Target "Motif:rnd-1_family-6" 2592 2669
scaffold23	RepeatMasker	similarity	2545	2753	14.8	+	.	Target "Motif:rnd-1_family-19" 3 211
scaffold23	RepeatMasker	similarity	2699	2918	7.7	-	.	Target "Motif:rnd-1_family-10" 1 220
scaffold23	RepeatMasker	similarity	2746	3950	10.1	+	.	Target "Motif:rnd-1_family-11" 1 1205
scaffold23	RepeatMasker	similarity	7110	10150	4.4	-	.	Target "Motif:rnd-1_family-6" 1 3042
scaffold23	RepeatMasker	similarity	15301	18817	4.7	-	.	Target "Motif:rnd-1_family-5" 1 3518
scaffold23	RepeatMasker	similarity	20530	20738	17.2	+	.	Target "Motif:rnd-1_family-19" 3 211
scaffold23	RepeatMasker	similarity	20684	20903	9.1	-	.	Target "Motif:rnd-1_family-10" 1 220
scaffold23	RepeatMasker	similarity	22524	22712	20.3	-	.	Target "Motif:rnd-4_family-509" 1 188
scaffold23	RepeatMasker	similarity	164075	164156	12.3	+	.	Target "Motif:rnd-1_family-0" 1 81
scaffold23	RepeatMasker	similarity	166868	166906	5.1	-	.	Target "Motif:rnd-1_family-22" 92 130
scaffold23	RepeatMasker	similarity	168261	168309	8.3	-	.	Target "Motif:rnd-1_family-22" 83 130
scaffold23	RepeatMasker	similarity	171127	171343	26.1	-	.	Target "Motif:rnd-1_family-10" 1 217
scaffold23	RepeatMasker	similarity	171603	171649	10.9	-	.	Target "Motif:rnd-1_family-22" 83 128
scaffold23	RepeatMasker	similarity	176241	176370	4.6	-	.	Target "Motif:rnd-1_family-22" 1 130
scaffold23	RepeatMasker	similarity	176614	176774	13.1	+	.	Target "Motif:rnd-1_family-8" 15 175
scaffold23	RepeatMasker	similarity	176818	176846	0.0	-	.	Target "Motif:rnd-1_family-8" 1 29
scaffold23	RepeatMasker	similarity	202512	202592	16.1	-	.	Target "Motif:rnd-1_family-0" 1 81
scaffold23	RepeatMasker	similarity	288541	288621	11.1	-	.	Target "Motif:rnd-1_family-0" 1 81
scaffold23	RepeatMasker	similarity	402650	402730	11.1	+	.	Target "Motif:rnd-1_family-0" 1 81
scaffold23	RepeatMasker	similarity	428741	428821	13.6	+	.	Target "Motif:rnd-1_family-0" 1 81
scaffold23	RepeatMasker	similarity	458173	458250	11.5	-	.	Target "Motif:rnd-3_family-212" 1 78
scaffold23	RepeatMasker	similarity	482473	482553	12.3	+	.	Target "Motif:rnd-1_family-0" 1 81
scaffold23	RepeatMasker	similarity	537918	537997	14.7	+	.	Target "Motif:rnd-3_family-212" 1 75
scaffold23	RepeatMasker	similarity	558651	558726	13.2	+	.	Target "Motif:rnd-1_family-0" 1 76
scaffold23	RepeatMasker	similarity	611693	611773	20.3	-	.	Target "Motif:rnd-1_family-2" 1 81
scaffold24	RepeatMasker	similarity	96557	96711	14.2	-	.	Target "Motif:rnd-1_family-8" 1 175
scaffold24	RepeatMasker	similarity	99363	99441	15.2	-	.	Target "Motif:rnd-1_family-0" 3 81
scaffold24	RepeatMasker	similarity	175602	175680	19.0	+	.	Target "Motif:rnd-1_family-0" 2 80
scaffold24	RepeatMasker	similarity	176423	176501	21.5	-	.	Target "Motif:rnd-1_family-0" 2 81
scaffold24	RepeatMasker	similarity	300964	301040	11.7	+	.	Target "Motif:rnd-4_family-1944" 1 77
scaffold24	RepeatMasker	similarity	356792	356956	19.2	-	.	Target "Motif:rnd-4_family-511" 328 493
scaffold24	RepeatMasker	similarity	432291	432427	23.5	+	.	Target "Motif:rnd-4_family-437" 2 138
scaffold25	RepeatMasker	similarity	6246	6408	25.3	+	.	Target "Motif:rnd-1_family-10" 48 210
scaffold25	RepeatMasker	similarity	52419	52498	21.5	-	.	Target "Motif:rnd-3_family-212" 1 79
scaffold25	RepeatMasker	similarity	82556	82645	17.4	+	.	Target "Motif:rnd-1_family-12" 39 135
scaffold25	RepeatMasker	similarity	157133	157211	11.4	-	.	Target "Motif:rnd-1_family-0" 3 81
scaffold25	RepeatMasker	similarity	161593	161663	19.7	-	.	Target "Motif:rnd-1_family-0" 11 81
scaffold25	RepeatMasker	similarity	161723	161795	19.4	-	.	Target "Motif:rnd-1_family-0" 1 80
scaffold25	RepeatMasker	similarity	170296	170453	13.6	+	.	Target "Motif:rnd-4_family-437" 1 169
scaffold25	RepeatMasker	similarity	172700	172761	11.3	-	.	Target "Motif:rnd-1_family-1" 10 71
scaffold25	RepeatMasker	similarity	280321	280398	14.7	-	.	Target "Motif:rnd-4_family-437" 4 79
scaffold25	RepeatMasker	similarity	327986	328156	5.8	+	.	Target "Motif:rnd-1_family-8" 4 175
scaffold25	RepeatMasker	similarity	374443	374522	16.2	-	.	Target "Motif:rnd-1_family-0" 1 81
scaffold25	RepeatMasker	similarity	501288	501364	20.0	-	.	Target "Motif:rnd-1_family-0" 5 79
scaffold26	RepeatMasker	similarity	154861	154913	13.5	+	.	Target "Motif:rnd-4_family-509" 135 188
scaffold26	RepeatMasker	similarity	239773	239850	14.1	+	.	Target "Motif:rnd-1_family-0" 1 79
scaffold26	RepeatMasker	similarity	258084	258158	5.4	+	.	Target "Motif:rnd-1_family-16" 1 74
scaffold27	RepeatMasker	similarity	40220	40300	18.5	+	.	Target "Motif:rnd-1_family-0" 1 81
scaffold27	RepeatMasker	similarity	91207	91290	12.4	+	.	Target "Motif:rnd-1_family-0" 1 81
scaffold27	RepeatMasker	similarity	154627	154728	16.0	-	.	Target "Motif:rnd-4_family-437" 3 112
scaffold27	RepeatMasker	similarity	239635	239715	18.5	-	.	Target "Motif:rnd-1_family-0" 1 81
scaffold27	RepeatMasker	similarity	260643	260678	5.6	-	.	Target "Motif:rnd-1_family-0" 45 80
scaffold27	RepeatMasker	similarity	260764	260843	15.0	-	.	Target "Motif:rnd-1_family-0" 2 81
scaffold27	RepeatMasker	similarity	260900	260979	26.2	+	.	Target "Motif:rnd-1_family-0" 2 81
scaffold27	RepeatMasker	similarity	305607	305688	6.6	+	.	Target "Motif:rnd-1_family-0" 1 76
scaffold27	RepeatMasker	similarity	338272	338343	20.8	+	.	Target "Motif:rnd-1_family-0" 10 81
scaffold27	RepeatMasker	similarity	338462	338539	14.1	+	.	Target "Motif:rnd-3_family-212" 2 79
scaffold28	RepeatMasker	similarity	2	200	12.1	+	.	Target "Motif:rnd-1_family-7" 253 451
scaffold28	RepeatMasker	similarity	409	515	25.5	-	.	Target "Motif:rnd-4_family-509" 1 106
scaffold28	RepeatMasker	similarity	200428	200506	13.9	-	.	Target "Motif:rnd-1_family-0" 3 81
scaffold28	RepeatMasker	similarity	366069	366149	9.9	-	.	Target "Motif:rnd-1_family-0" 1 81
scaffold29	RepeatMasker	similarity	100508	100584	10.4	-	.	Target "Motif:rnd-1_family-0" 2 78
scaffold29	RepeatMasker	similarity	146967	147188	17.0	+	.	Target "Motif:rnd-4_family-509" 2 207
scaffold29	RepeatMasker	similarity	228377	228457	8.6	-	.	Target "Motif:rnd-1_family-0" 1 81
scaffold29	RepeatMasker	similarity	309554	309604	17.6	-	.	Target "Motif:rnd-1_family-16" 8 58
scaffold29	RepeatMasker	similarity	360563	360643	16.7	+	.	Target "Motif:rnd-3_family-212" 1 78
scaffold30	RepeatMasker	similarity	10669	10857	24.3	+	.	Target "Motif:rnd-4_family-509" 1 188
scaffold30	RepeatMasker	similarity	16676	16876	10.0	-	.	Target "Motif:rnd-1_family-7" 252 451
scaffold30	RepeatMasker	similarity	16870	17315	14.6	+	.	Target "Motif:rnd-1_family-5" 1 449
scaffold30	RepeatMasker	similarity	17315	17570	14.8	+	.	Target "Motif:rnd-1_family-5" 191 449
scaffold30	RepeatMasker	similarity	32949	33047	20.8	-	.	Target "Motif:rnd-4_family-437" 1 98
scaffold30	RepeatMasker	similarity	36872	36942	18.3	+	.	Target "Motif:rnd-1_family-1" 2 72
scaffold30	RepeatMasker	similarity	36880	36952	13.7	-	.	Target "Motif:rnd-3_family-212" 1 73
scaffold30	RepeatMasker	similarity	78627	78701	6.7	-	.	Target "Motif:rnd-3_family-212" 1 75
scaffold30	RepeatMasker	similarity	219467	219543	9.3	+	.	Target "Motif:rnd-4_family-511" 416 504
scaffold30	RepeatMasker	similarity	220673	221121	21.6	+	.	Target "Motif:rnd-4_family-511" 1 504
scaffold30	RepeatMasker	similarity	240958	241036	6.3	-	.	Target "Motif:rnd-1_family-0" 3 81
scaffold30	RepeatMasker	similarity	276502	276621	20.5	+	.	Target "Motif:rnd-1_family-4" 400 516
scaffold30	RepeatMasker	similarity	280388	280466	10.1	-	.	Target "Motif:rnd-3_family-212" 1 79
scaffold30	RepeatMasker	similarity	281898	281972	14.7	+	.	Target "Motif:rnd-1_family-0" 1 81
scaffold30	RepeatMasker	similarity	284148	284223	22.4	-	.	Target "Motif:rnd-1_family-8" 95 174
scaffold30	RepeatMasker	similarity	284461	284746	29.0	+	.	Target "Motif:rnd-4_family-511" 1 281
scaffold30	RepeatMasker	similarity	302123	302182	17.0	+	.	Target "Motif:rnd-1_family-14" 17 75
scaffold30	RepeatMasker	similarity	308313	308453	30.0	-	.	Target "Motif:rnd-4_family-437" 2 148
scaffold30	RepeatMasker	similarity	321233	321639	25.9	-	.	Target "Motif:rnd-4_family-511" 2 413
scaffold30	RepeatMasker	similarity	329789	329865	11.7	-	.	Target "Motif:rnd-1_family-0" 1 78
scaffold30	RepeatMasker	similarity	366043	366259	15.4	-	.	Target "Motif:rnd-1_family-10" 1 220
scaffold30	RepeatMasker	similarity	366090	366284	16.1	+	.	Target "Motif:rnd-1_family-11" 1 206
scaffold30	RepeatMasker	similarity	366377	366823	15.7	-	.	Target "Motif:rnd-1_family-5" 1 449
scaffold30	RepeatMasker	similarity	367051	367673	13.2	-	.	Target "Motif:rnd-1_family-6" 2419 3042
scaffold30	RepeatMasker	similarity	374446	374504	24.1	+	.	Target "Motif:rnd-1_family-9" 43 100
scaffold30	RepeatMasker	similarity	374507	374606	6.0	+	.	Target "Motif:rnd-1_family-9" 1 100
scaffold30	RepeatMasker	similarity	374609	374708	7.0	+	.	Target "Motif:rnd-1_family-9" 1 100
scaffold30	RepeatMasker	similarity	374711	374810	8.0	+	.	Target "Motif:rnd-1_family-9" 1 100
scaffold30	RepeatMasker	similarity	374813	374912	13.0	+	.	Target "Motif:rnd-1_family-9" 1 100
scaffold30	RepeatMasker	similarity	374920	375017	11.2	+	.	Target "Motif:rnd-1_family-9" 3 100
scaffold30	RepeatMasker	similarity	375025	375122	7.1	+	.	Target "Motif:rnd-1_family-9" 3 100
scaffold30	RepeatMasker	similarity	375130	375227	7.1	+	.	Target "Motif:rnd-1_family-9" 3 100
scaffold30	RepeatMasker	similarity	375235	375329	13.7	+	.	Target "Motif:rnd-1_family-9" 6 100
scaffold30	RepeatMasker	similarity	375338	375434	12.4	+	.	Target "Motif:rnd-1_family-9" 4 100
scaffold30	RepeatMasker	similarity	375442	375539	13.3	+	.	Target "Motif:rnd-1_family-9" 3 100
scaffold30	RepeatMasker	similarity	375683	375744	14.5	+	.	Target "Motif:rnd-1_family-9" 39 100
scaffold30	RepeatMasker	similarity	375753	375849	8.2	+	.	Target "Motif:rnd-1_family-9" 4 100
scaffold30	RepeatMasker	similarity	375852	375951	9.0	+	.	Target "Motif:rnd-1_family-9" 1 100
scaffold30	RepeatMasker	similarity	375960	376056	7.2	+	.	Target "Motif:rnd-1_family-9" 4 100
scaffold30	RepeatMasker	similarity	376059	376158	7.0	+	.	Target "Motif:rnd-1_family-9" 1 100
scaffold30	RepeatMasker	similarity	376161	376260	9.0	+	.	Target "Motif:rnd-1_family-9" 1 100
scaffold30	RepeatMasker	similarity	376268	376365	8.2	+	.	Target "Motif:rnd-1_family-9" 3 100
scaffold30	RepeatMasker	similarity	376368	376467	6.0	+	.	Target "Motif:rnd-1_family-9" 1 100
scaffold30	RepeatMasker	similarity	376470	376569	10.0	+	.	Target "Motif:rnd-1_family-9" 1 100
scaffold30	RepeatMasker	similarity	376572	376671	11.0	+	.	Target "Motif:rnd-1_family-9" 1 100
scaffold30	RepeatMasker	similarity	376674	376773	8.0	+	.	Target "Motif:rnd-1_family-9" 1 100
scaffold30	RepeatMasker	similarity	376776	376875	13.0	+	.	Target "Motif:rnd-1_family-9" 1 100
scaffold30	RepeatMasker	similarity	376883	376980	10.2	+	.	Target "Motif:rnd-1_family-9" 3 100
scaffold30	RepeatMasker	similarity	376983	377082	10.0	+	.	Target "Motif:rnd-1_family-9" 1 100
scaffold30	RepeatMasker	similarity	377091	377187	6.2	+	.	Target "Motif:rnd-1_family-9" 4 100
scaffold30	RepeatMasker	similarity	377190	377289	9.0	+	.	Target "Motif:rnd-1_family-9" 1 100
scaffold30	RepeatMasker	similarity	377298	377394	6.2	+	.	Target "Motif:rnd-1_family-9" 4 100
scaffold30	RepeatMasker	similarity	377397	377496	8.0	+	.	Target "Motif:rnd-1_family-9" 1 100
scaffold31	RepeatMasker	similarity	34824	34897	17.6	+	.	Target "Motif:rnd-1_family-23" 606 679
scaffold31	RepeatMasker	similarity	58747	58826	13.9	-	.	Target "Motif:rnd-1_family-0" 1 81
scaffold31	RepeatMasker	similarity	100751	100831	13.6	-	.	Target "Motif:rnd-1_family-0" 1 81
scaffold31	RepeatMasker	similarity	187130	187207	32.0	-	.	Target "Motif:rnd-3_family-212" 1 78
scaffold31	RepeatMasker	similarity	212638	212722	18.4	-	.	Target "Motif:rnd-1_family-0" 1 77
scaffold31	RepeatMasker	similarity	216930	217003	8.2	-	.	Target "Motif:rnd-1_family-0" 1 73
scaffold31	RepeatMasker	similarity	222142	222213	9.7	+	.	Target "Motif:rnd-1_family-0" 10 81
scaffold32	RepeatMasker	similarity	1	92	5.4	-	.	Target "Motif:rnd-1_family-7" 1 92
scaffold32	RepeatMasker	similarity	456	555	23.2	-	.	Target "Motif:rnd-4_family-437" 2 98
scaffold32	RepeatMasker	similarity	5071	5157	29.1	-	.	Target "Motif:rnd-1_family-22" 2 87
scaffold32	RepeatMasker	similarity	5202	5274	13.7	+	.	Target "Motif:rnd-1_family-0" 9 81
scaffold32	RepeatMasker	similarity	5298	5380	25.6	-	.	Target "Motif:rnd-1_family-22" 14 95
scaffold32	RepeatMasker	similarity	68999	69079	19.8	+	.	Target "Motif:rnd-1_family-0" 1 81
scaffold32	RepeatMasker	similarity	73054	73124	12.7	-	.	Target "Motif:rnd-1_family-1" 1 71
scaffold32	RepeatMasker	similarity	156481	156564	16.3	+	.	Target "Motif:rnd-1_family-0" 1 80
scaffold32	RepeatMasker	similarity	174869	174949	17.3	-	.	Target "Motif:rnd-1_family-0" 1 81
scaffold32	RepeatMasker	similarity	253848	254058	11.4	+	.	Target "Motif:rnd-1_family-19" 1 211
scaffold32	RepeatMasker	similarity	254004	254224	10.5	-	.	Target "Motif:rnd-1_family-10" 1 220
scaffold32	RepeatMasker	similarity	254051	255256	7.8	+	.	Target "Motif:rnd-1_family-11" 1 1205
scaffold33	RepeatMasker	similarity	46317	46390	15.1	-	.	Target "Motif:rnd-1_family-0" 1 74
scaffold33	RepeatMasker	similarity	47265	47494	20.0	-	.	Target "Motif:rnd-4_family-511" 289 504
scaffold33	RepeatMasker	similarity	146635	146704	12.9	+	.	Target "Motif:rnd-1_family-1" 2 71
scaffold33	RepeatMasker	similarity	147240	147411	15.7	+	.	Target "Motif:rnd-1_family-20" 1 173
scaffold33	RepeatMasker	similarity	255467	257305	18.1	-	.	Target "Motif:rnd-1_family-4" 1 621
scaffold33	RepeatMasker	similarity	261384	262061	11.8	+	.	Target "Motif:rnd-1_family-23" 1 679
scaffold34	RepeatMasker	similarity	87937	88015	11.4	+	.	Target "Motif:rnd-3_family-212" 1 79
scaffold34	RepeatMasker	similarity	102212	102292	17.3	+	.	Target "Motif:rnd-1_family-0" 1 81
scaffold34	RepeatMasker	similarity	178560	178659	27.0	-	.	Target "Motif:rnd-1_family-8" 2 101
scaffold34	RepeatMasker	similarity	183810	183900	28.6	+	.	Target "Motif:rnd-4_family-509" 83 179
scaffold34	RepeatMasker	similarity	188363	188518	31.2	+	.	Target "Motif:rnd-4_family-511" 7 161
scaffold34	RepeatMasker	similarity	256396	256468	8.2	-	.	Target "Motif:rnd-1_family-7" 378 450
scaffold35	RepeatMasker	similarity	184658	184741	12.5	+	.	Target "Motif:rnd-1_family-0" 1 80
scaffold35	RepeatMasker	similarity	222269	222336	16.7	-	.	Target "Motif:rnd-1_family-20" 1 68
scaffold35	RepeatMasker	similarity	222620	222688	21.7	-	.	Target "Motif:rnd-1_family-20" 1 69
scaffold35	RepeatMasker	similarity	222744	222919	29.8	-	.	Target "Motif:rnd-1_family-20" 1 173
scaffold36	RepeatMasker	similarity	6	82	5.3	-	.	Target "Motif:rnd-1_family-14" 1 75
scaffold36	RepeatMasker	similarity	12438	12655	21.4	+	.	Target "Motif:rnd-4_family-509" 1 198
scaffold36	RepeatMasker	similarity	70890	71033	10.8	-	.	Target "Motif:rnd-1_family-8" 6 161
scaffold36	RepeatMasker	similarity	74930	75018	9.0	-	.	Target "Motif:rnd-1_family-0" 2 81
scaffold36	RepeatMasker	similarity	81610	81689	18.8	-	.	Target "Motif:rnd-1_family-0" 2 81
scaffold36	RepeatMasker	similarity	89818	89896	24.1	+	.	Target "Motif:rnd-3_family-212" 1 79
scaffold36	RepeatMasker	similarity	110255	110415	20.0	-	.	Target "Motif:rnd-1_family-18" 1 185
scaffold36	RepeatMasker	similarity	187459	187526	13.2	+	.	Target "Motif:rnd-1_family-4" 294 362
scaffold36	RepeatMasker	similarity	198951	199014	5.7	+	.	Target "Motif:rnd-1_family-14" 10 75
scaffold36	RepeatMasker	similarity	206657	207103	16.8	-	.	Target "Motif:rnd-1_family-5" 1 449
scaffold36	RepeatMasker	similarity	212310	212497	15.7	+	.	Target "Motif:rnd-1_family-7" 1 192
scaffold36	RepeatMasker	similarity	212656	212854	12.6	+	.	Target "Motif:rnd-1_family-19" 1 199
scaffold37	RepeatMasker	similarity	46542	46617	11.8	+	.	Target "Motif:rnd-4_family-1944" 1 76
scaffold37	RepeatMasker	similarity	56808	56891	20.1	+	.	Target "Motif:rnd-1_family-0" 1 80
scaffold37	RepeatMasker	similarity	78738	78818	13.6	-	.	Target "Motif:rnd-1_family-0" 1 81
scaffold37	RepeatMasker	similarity	96560	96720	23.4	-	.	Target "Motif:rnd-1_family-20" 7 167
scaffold37	RepeatMasker	similarity	96794	96960	21.7	-	.	Target "Motif:rnd-1_family-20" 7 173
scaffold37	RepeatMasker	similarity	97031	97198	23.8	-	.	Target "Motif:rnd-1_family-20" 6 173
scaffold37	RepeatMasker	similarity	114491	114658	12.0	+	.	Target "Motif:rnd-1_family-8" 4 173
scaffold38	RepeatMasker	similarity	29491	29561	18.3	+	.	Target "Motif:rnd-1_family-18" 8 79
scaffold38	RepeatMasker	similarity	43686	43767	16.1	+	.	Target "Motif:rnd-1_family-0" 1 81
scaffold38	RepeatMasker	similarity	56761	56827	26.9	+	.	Target "Motif:rnd-1_family-9" 4 70
scaffold38	RepeatMasker	similarity	56857	56928	30.6	+	.	Target "Motif:rnd-1_family-9" 1 72
scaffold38	RepeatMasker	similarity	57055	57147	29.0	+	.	Target "Motif:rnd-1_family-9" 1 96
scaffold38	RepeatMasker	similarity	62378	62474	21.6	-	.	Target "Motif:rnd-4_family-511" 353 453
scaffold38	RepeatMasker	similarity	63970	64050	17.3	+	.	Target "Motif:rnd-1_family-0" 1 81
scaffold38	RepeatMasker	similarity	77792	77914	6.5	-	.	Target "Motif:rnd-1_family-22" 8 130
scaffold38	RepeatMasker	similarity	81721	81799	13.9	-	.	Target "Motif:rnd-1_family-0" 1 81
scaffold39	RepeatMasker	similarity	18845	18967	12.3	-	.	Target "Motif:rnd-1_family-12" 12 134
scaffold39	RepeatMasker	similarity	19004	19090	20.9	+	.	Target "Motif:rnd-1_family-17" 1 87
scaffold39	RepeatMasker	similarity	19967	20121	24.8	+	.	Target "Motif:rnd-1_family-17" 15 171
scaffold39	RepeatMasker	similarity	20120	20530	3.9	+	.	Target "Motif:rnd-1_family-17" 1 408
scaffold39	RepeatMasker	similarity	37207	37335	14.8	+	.	Target "Motif:rnd-1_family-12" 10 137
scaffold39	RepeatMasker	similarity	46363	46432	12.9	+	.	Target "Motif:rnd-1_family-12" 24 96
scaffold39	RepeatMasker	similarity	49481	49538	20.7	-	.	Target "Motif:rnd-1_family-14" 1 58
scaffold39	RepeatMasker	similarity	104723	104799	5.3	+	.	Target "Motif:rnd-1_family-14" 1 75
scaffold40	RepeatMasker	similarity	5277	5497	12.3	-	.	Target "Motif:rnd-1_family-10" 1 220
scaffold40	RepeatMasker	similarity	11240	11332	23.9	+	.	Target "Motif:rnd-4_family-509" 95 184
scaffold40	RepeatMasker	similarity	25664	26040	29.5	-	.	Target "Motif:rnd-1_family-17" 1 400
scaffold40	RepeatMasker	similarity	33198	33348	17.9	+	.	Target "Motif:rnd-1_family-17" 57 208
scaffold40	RepeatMasker	similarity	40235	40362	10.2	-	.	Target "Motif:rnd-1_family-18" 1 129
scaffold40	RepeatMasker	similarity	42805	43323	20.8	-	.	Target "Motif:rnd-4_family-511" 2 503
scaffold40	RepeatMasker	similarity	50450	50651	25.0	+	.	Target "Motif:rnd-4_family-509" 1 207
scaffold40	RepeatMasker	similarity	53696	53780	12.9	-	.	Target "Motif:rnd-1_family-12" 53 137
scaffold40	RepeatMasker	similarity	54328	54426	15.1	-	.	Target "Motif:rnd-1_family-12" 24 116
scaffold40	RepeatMasker	similarity	54441	54538	19.0	+	.	Target "Motif:rnd-1_family-12" 43 137
scaffold40	RepeatMasker	similarity	63636	63816	17.2	+	.	Target "Motif:rnd-1_family-18" 1 188
scaffold40	RepeatMasker	similarity	64016	64232	13.5	-	.	Target "Motif:rnd-1_family-10" 1 220
scaffold40	RepeatMasker	similarity	67913	68014	15.8	+	.	Target "Motif:rnd-1_family-21" 1 101
scaffold40	RepeatMasker	similarity	68040	68140	8.9	+	.	Target "Motif:rnd-1_family-21" 1 101
scaffold40	RepeatMasker	similarity	68166	68266	7.9	+	.	Target "Motif:rnd-1_family-21" 1 101
scaffold40	RepeatMasker	similarity	68292	68360	8.7	+	.	Target "Motif:rnd-1_family-21" 1 69
scaffold40	RepeatMasker	similarity	68461	68492	0.0	+	.	Target "Motif:rnd-1_family-21" 70 101
scaffold40	RepeatMasker	similarity	68518	68618	10.9	+	.	Target "Motif:rnd-1_family-21" 1 101
scaffold40	RepeatMasker	similarity	68644	68744	11.9	+	.	Target "Motif:rnd-1_family-21" 1 101
scaffold40	RepeatMasker	similarity	68870	68970	10.9	+	.	Target "Motif:rnd-1_family-21" 1 101
scaffold40	RepeatMasker	similarity	68996	69096	8.9	+	.	Target "Motif:rnd-1_family-21" 1 101
scaffold40	RepeatMasker	similarity	69892	70069	22.5	-	.	Target "Motif:rnd-1_family-18" 1 188
scaffold40	RepeatMasker	similarity	90455	90530	5.4	+	.	Target "Motif:rnd-1_family-14" 1 74
scaffold41	RepeatMasker	similarity	39974	40053	16.2	+	.	Target "Motif:rnd-1_family-0" 1 81
scaffold41	RepeatMasker	similarity	66868	66946	10.1	+	.	Target "Motif:rnd-1_family-0" 3 81
scaffold41	RepeatMasker	similarity	87154	87234	9.9	+	.	Target "Motif:rnd-1_family-0" 1 81
scaffold42	RepeatMasker	similarity	934	1015	8.7	-	.	Target "Motif:rnd-1_family-0" 1 81
scaffold42	RepeatMasker	similarity	52175	52621	18.6	+	.	Target "Motif:rnd-1_family-7" 1 451
scaffold43	RepeatMasker	similarity	3218	3435	15.7	-	.	Target "Motif:rnd-1_family-10" 1 217
scaffold43	RepeatMasker	similarity	3266	4465	10.0	+	.	Target "Motif:rnd-1_family-11" 1 1205
scaffold43	RepeatMasker	similarity	9484	9702	14.6	-	.	Target "Motif:rnd-1_family-10" 1 218
scaffold43	RepeatMasker	similarity	9533	9723	14.0	+	.	Target "Motif:rnd-1_family-11" 1 190
scaffold43	RepeatMasker	similarity	13395	13812	11.0	+	.	Target "Motif:rnd-1_family-7" 30 450
scaffold43	RepeatMasker	similarity	14201	14657	15.6	+	.	Target "Motif:rnd-1_family-6" 2587 3042
scaffold43	RepeatMasker	similarity	29329	29572	20.1	-	.	Target "Motif:rnd-1_family-17" 157 401
scaffold43	RepeatMasker	similarity	35935	36017	18.5	-	.	Target "Motif:rnd-1_family-18" 24 110
scaffold43	RepeatMasker	similarity	42400	42462	0.3	-	.	Target "Motif:rnd-1_family-15" 1 64
scaffold43	RepeatMasker	similarity	50403	50775	26.3	-	.	Target "Motif:rnd-1_family-17" 1 373
scaffold43	RepeatMasker	similarity	53806	54027	18.0	-	.	Target "Motif:rnd-1_family-17" 165 408
scaffold43	RepeatMasker	similarity	81131	81224	21.5	-	.	Target "Motif:rnd-1_family-17" 1 95
scaffold43	RepeatMasker	similarity	82035	82220	11.3	+	.	Target "Motif:rnd-1_family-18" 1 186
scaffold44	RepeatMasker	similarity	27849	27919	7.0	+	.	Target "Motif:rnd-1_family-16" 1 74
scaffold44	RepeatMasker	similarity	60357	60425	26.1	+	.	Target "Motif:rnd-1_family-12" 25 96
scaffold44	RepeatMasker	similarity	81960	82026	13.4	+	.	Target "Motif:rnd-1_family-6" 2592 2658
scaffold44	RepeatMasker	similarity	82010	82871	14.2	+	.	Target "Motif:rnd-1_family-6" 2177 3042
scaffold45	RepeatMasker	similarity	15848	16047	25.6	+	.	Target "Motif:rnd-4_family-511" 157 366
scaffold45	RepeatMasker	similarity	32645	32716	12.5	+	.	Target "Motif:rnd-1_family-0" 1 72
scaffold46	RepeatMasker	similarity	24858	24894	10.8	+	.	Target "Motif:rnd-1_family-8" 1 37
scaffold46	RepeatMasker	similarity	24934	25105	11.6	-	.	Target "Motif:rnd-1_family-8" 1 175
scaffold47	RepeatMasker	similarity	50399	50645	19.4	-	.	Target "Motif:rnd-1_family-5" 199 449
scaffold47	RepeatMasker	similarity	50644	50859	11.1	+	.	Target "Motif:rnd-1_family-10" 5 220
scaffold47	RepeatMasker	similarity	50805	50887	12.7	-	.	Target "Motif:rnd-1_family-19" 132 211
scaffold47	RepeatMasker	similarity	51105	51276	12.2	+	.	Target "Motif:rnd-1_family-7" 240 411
scaffold47	RepeatMasker	similarity	51236	51447	12.8	-	.	Target "Motif:rnd-1_family-11" 5 227
scaffold47	RepeatMasker	similarity	51445	51894	7.1	+	.	Target "Motif:rnd-1_family-7" 1 450
scaffold47	RepeatMasker	similarity	51895	52105	3.8	-	.	Target "Motif:rnd-1_family-19" 1 211
scaffold47	RepeatMasker	similarity	54105	54551	5.8	+	.	Target "Motif:rnd-1_family-7" 1 450
scaffold48	RepeatMasker	similarity	14894	15001	15.1	+	.	Target "Motif:rnd-1_family-12" 26 137
scaffold48	RepeatMasker	similarity	39215	39283	7.2	+	.	Target "Motif:rnd-1_family-15" 1 70
scaffold49	RepeatMasker	similarity	231	426	9.3	+	.	Target "Motif:rnd-1_family-19" 9 203
scaffold49	RepeatMasker	similarity	380	486	10.4	-	.	Target "Motif:rnd-1_family-10" 115 220
scaffold49	RepeatMasker	similarity	732	1179	16.5	+	.	Target "Motif:rnd-1_family-6" 2592 3042
scaffold49	RepeatMasker	similarity	1172	1436	20.4	-	.	Target "Motif:rnd-1_family-5" 1 266
scaffold49	RepeatMasker	similarity	1437	1537	8.9	+	.	Target "Motif:rnd-1_family-11" 75 175
scaffold49	RepeatMasker	similarity	25554	28594	8.1	-	.	Target "Motif:rnd-1_family-6" 1 3042
scaffold49	RepeatMasker	similarity	33745	37261	11.7	-	.	Target "Motif:rnd-1_family-5" 1 3518
scaffold51	RepeatMasker	similarity	10316	10494	15.3	+	.	Target "Motif:rnd-1_family-18" 1 188
scaffold51	RepeatMasker	similarity	13934	14035	18.8	+	.	Target "Motif:rnd-1_family-21" 1 101
scaffold51	RepeatMasker	similarity	14061	14161	2.0	+	.	Target "Motif:rnd-1_family-21" 1 101
scaffold51	RepeatMasker	similarity	14187	14287	4.0	+	.	Target "Motif:rnd-1_family-21" 1 101
scaffold51	RepeatMasker	similarity	14313	14413	5.9	+	.	Target "Motif:rnd-1_family-21" 1 101
scaffold51	RepeatMasker	similarity	14439	14539	3.0	+	.	Target "Motif:rnd-1_family-21" 1 101
scaffold51	RepeatMasker	similarity	14565	14665	5.9	+	.	Target "Motif:rnd-1_family-21" 1 101
scaffold51	RepeatMasker	similarity	14691	14791	5.0	+	.	Target "Motif:rnd-1_family-21" 1 101
scaffold51	RepeatMasker	similarity	14817	14917	6.9	+	.	Target "Motif:rnd-1_family-21" 1 101
scaffold51	RepeatMasker	similarity	14943	15043	5.0	+	.	Target "Motif:rnd-1_family-21" 1 101
scaffold51	RepeatMasker	similarity	15069	15169	6.9	+	.	Target "Motif:rnd-1_family-21" 1 101
scaffold51	RepeatMasker	similarity	15842	16035	18.3	-	.	Target "Motif:rnd-1_family-18" 1 188
scaffold51	RepeatMasker	similarity	22318	22415	15.9	-	.	Target "Motif:rnd-1_family-23" 579 678
scaffold51	RepeatMasker	similarity	22418	22480	13.3	-	.	Target "Motif:rnd-1_family-14" 1 61
scaffold51	RepeatMasker	similarity	29546	29732	8.6	+	.	Target "Motif:rnd-1_family-18" 1 188
scaffold53	RepeatMasker	similarity	21128	21195	18.2	+	.	Target "Motif:rnd-4_family-509" 33 100
scaffold55	RepeatMasker	similarity	16513	16630	11.0	-	.	Target "Motif:rnd-1_family-7" 171 288
scaffold55	RepeatMasker	similarity	16837	17056	6.8	-	.	Target "Motif:rnd-1_family-10" 1 220
scaffold55	RepeatMasker	similarity	17056	17228	18.6	-	.	Target "Motif:rnd-1_family-7" 1 176
scaffold55	RepeatMasker	similarity	17233	17681	6.0	-	.	Target "Motif:rnd-1_family-7" 1 450
scaffold55	RepeatMasker	similarity	17949	18159	10.9	+	.	Target "Motif:rnd-1_family-19" 1 211
scaffold55	RepeatMasker	similarity	18105	18320	13.4	-	.	Target "Motif:rnd-1_family-10" 5 220
scaffold55	RepeatMasker	similarity	24816	24887	11.3	+	.	Target "Motif:rnd-1_family-16" 1 74
scaffold55	RepeatMasker	similarity	25193	25325	17.3	-	.	Target "Motif:rnd-1_family-10" 88 220
scaffold55	RepeatMasker	similarity	25376	25573	16.2	+	.	Target "Motif:rnd-1_family-7" 1 201
scaffold55	RepeatMasker	similarity	25565	25644	5.0	+	.	Target "Motif:rnd-1_family-7" 1 80
scaffold58	RepeatMasker	similarity	1	494	13.6	+	.	Target "Motif:rnd-1_family-4" 113 621
scaffold58	RepeatMasker	similarity	4195	4414	11.4	+	.	Target "Motif:rnd-1_family-10" 1 220
scaffold58	RepeatMasker	similarity	4360	4433	9.9	-	.	Target "Motif:rnd-1_family-19" 139 211
scaffold58	RepeatMasker	similarity	12133	12223	11.0	+	.	Target "Motif:rnd-1_family-12" 46 137
scaffold59	RepeatMasker	similarity	17484	18679	19.9	+	.	Target "Motif:rnd-1_family-5" 1 1197
scaffold59	RepeatMasker	similarity	20652	20792	2.8	+	.	Target "Motif:rnd-1_family-7" 1 141
scaffold62	RepeatMasker	similarity	13740	13832	17.2	+	.	Target "Motif:rnd-1_family-23" 586 678
scaffold63	RepeatMasker	similarity	3152	3264	8.2	-	.	Target "Motif:rnd-1_family-12" 3 134
scaffold63	RepeatMasker	similarity	3227	3362	6.7	+	.	Target "Motif:rnd-1_family-12" 1 137
scaffold63	RepeatMasker	similarity	17870	18007	14.0	-	.	Target "Motif:rnd-1_family-12" 1 137
scaffold63	RepeatMasker	similarity	17990	18081	12.4	+	.	Target "Motif:rnd-1_family-12" 43 133
scaffold65	RepeatMasker	similarity	18505	18583	5.1	-	.	Target "Motif:rnd-1_family-5" 371 449
scaffold66	RepeatMasker	similarity	12236	12274	10.3	-	.	Target "Motif:rnd-1_family-12" 74 112
scaffold67	RepeatMasker	similarity	3872	4109	23.3	-	.	Target "Motif:rnd-1_family-4" 385 620
scaffold67	RepeatMasker	similarity	4415	6968	22.9	-	.	Target "Motif:rnd-1_family-4" 1 621
scaffold67	RepeatMasker	similarity	17179	17223	15.6	+	.	Target "Motif:rnd-1_family-8" 1 45
scaffold67	RepeatMasker	similarity	17298	17422	19.3	-	.	Target "Motif:rnd-4_family-509" 1 131
scaffold69	RepeatMasker	similarity	1371	1418	6.2	+	.	Target "Motif:rnd-1_family-15" 1 48
scaffold69	RepeatMasker	similarity	2988	3160	14.6	+	.	Target "Motif:rnd-1_family-20" 1 173
scaffold69	RepeatMasker	similarity	3234	3406	19.6	+	.	Target "Motif:rnd-1_family-20" 1 173
scaffold69	RepeatMasker	similarity	3507	3671	20.7	+	.	Target "Motif:rnd-1_family-20" 1 165
scaffold69	RepeatMasker	similarity	9370	9481	18.7	+	.	Target "Motif:rnd-1_family-12" 25 133
scaffold70	RepeatMasker	similarity	4316	4778	11.8	+	.	Target "Motif:rnd-1_family-23" 127 597
scaffold71	RepeatMasker	similarity	1211	1286	7.9	-	.	Target "Motif:rnd-1_family-23" 603 678
scaffold71	RepeatMasker	similarity	3606	4283	7.8	-	.	Target "Motif:rnd-1_family-23" 1 679
scaffold71	RepeatMasker	similarity	8169	11291	14.3	+	.	Target "Motif:rnd-1_family-4" 1 621
scaffold71	RepeatMasker	similarity	11869	11976	11.8	-	.	Target "Motif:rnd-4_family-509" 86 188
scaffold71	RepeatMasker	similarity	12083	12174	12.2	-	.	Target "Motif:rnd-1_family-23" 588 679
scaffold72	RepeatMasker	similarity	8825	8871	17.0	-	.	Target "Motif:rnd-1_family-10" 1 47
scaffold74	RepeatMasker	similarity	5478	6018	20.0	+	.	Target "Motif:rnd-1_family-23" 14 552
scaffold74	RepeatMasker	similarity	9860	11100	11.0	+	.	Target "Motif:rnd-1_family-4" 1 621
scaffold75	RepeatMasker	similarity	140	327	10.1	+	.	Target "Motif:rnd-1_family-18" 1 188
scaffold75	RepeatMasker	similarity	13904	14091	8.0	-	.	Target "Motif:rnd-1_family-18" 1 188
scaffold76	RepeatMasker	similarity	2241	2409	18.3	-	.	Target "Motif:rnd-1_family-18" 1 188
scaffold76	RepeatMasker	similarity	8325	8650	31.2	+	.	Target "Motif:rnd-1_family-17" 52 389
scaffold76	RepeatMasker	similarity	10716	11162	10.1	-	.	Target "Motif:rnd-1_family-5" 1 449
scaffold82	RepeatMasker	similarity	10421	10532	13.4	+	.	Target "Motif:rnd-1_family-12" 25 137
scaffold83	RepeatMasker	similarity	143	220	12.8	-	.	Target "Motif:rnd-1_family-0" 1 81
scaffold84	RepeatMasker	similarity	3881	3990	16.4	+	.	Target "Motif:rnd-1_family-12" 25 137
scaffold87	RepeatMasker	similarity	251	926	7.1	-	.	Target "Motif:rnd-1_family-23" 1 679
scaffold87	RepeatMasker	similarity	4702	6938	12.5	+	.	Target "Motif:rnd-1_family-4" 1 621
scaffold90	RepeatMasker	similarity	195	871	9.3	-	.	Target "Motif:rnd-1_family-23" 1 679
scaffold90	RepeatMasker	similarity	1389	1425	13.5	-	.	Target "Motif:rnd-1_family-8" 1 37
scaffold90	RepeatMasker	similarity	6236	6459	19.6	+	.	Target "Motif:rnd-1_family-4" 431 621
scaffold90	RepeatMasker	similarity	7028	7145	16.1	-	.	Target "Motif:rnd-4_family-509" 86 200
scaffold90	RepeatMasker	similarity	7252	7343	13.3	-	.	Target "Motif:rnd-1_family-23" 588 679
scaffold91	RepeatMasker	similarity	7974	8385	5.9	+	.	Target "Motif:rnd-1_family-17" 1 408
scaffold92	RepeatMasker	similarity	6038	6189	21.1	+	.	Target "Motif:rnd-1_family-17" 22 170
scaffold95	RepeatMasker	similarity	3064	3127	7.8	-	.	Target "Motif:rnd-1_family-15" 2 67
scaffold95	RepeatMasker	similarity	6130	6199	1.4	-	.	Target "Motif:rnd-1_family-15" 1 70
scaffold96	RepeatMasker	similarity	6577	6718	19.1	-	.	Target "Motif:rnd-1_family-12" 1 137
scaffold96	RepeatMasker	similarity	6701	6795	26.9	+	.	Target "Motif:rnd-1_family-12" 43 137
scaffold98	RepeatMasker	similarity	5792	5924	30.3	-	.	Target "Motif:rnd-1_family-5" 2562 2694
scaffold106	RepeatMasker	similarity	4769	4805	8.1	+	.	Target "Motif:rnd-1_family-8" 1 37
scaffold106	RepeatMasker	similarity	4845	5016	6.4	-	.	Target "Motif:rnd-1_family-8" 1 175
scaffold107	RepeatMasker	similarity	664	786	18.2	-	.	Target "Motif:rnd-1_family-12" 2 137
scaffold107	RepeatMasker	similarity	748	886	12.5	+	.	Target "Motif:rnd-1_family-12" 1 137
scaffold110	RepeatMasker	similarity	4570	4634	10.8	+	.	Target "Motif:rnd-1_family-15" 2 67
scaffold113	RepeatMasker	similarity	777	1235	9.2	-	.	Target "Motif:rnd-1_family-6" 2584 3042
scaffold113	RepeatMasker	similarity	3976	4595	18.2	-	.	Target "Motif:rnd-1_family-11" 582 1204
scaffold115	RepeatMasker	similarity	3359	3436	21.4	+	.	Target "Motif:rnd-1_family-14" 1 75
scaffold115	RepeatMasker	similarity	3702	3812	20.1	-	.	Target "Motif:rnd-1_family-17" 1 104
scaffold119	RepeatMasker	similarity	989	1050	11.8	-	.	Target "Motif:rnd-1_family-14" 6 68
scaffold128	RepeatMasker	similarity	2793	2862	4.3	-	.	Target "Motif:rnd-1_family-15" 1 70
scaffold129	RepeatMasker	similarity	1611	1745	14.9	+	.	Target "Motif:rnd-1_family-12" 1 137
scaffold129	RepeatMasker	similarity	2716	2848	31.8	-	.	Target "Motif:rnd-1_family-5" 2562 2694
scaffold133	RepeatMasker	similarity	415	825	4.2	+	.	Target "Motif:rnd-1_family-17" 1 408
scaffold140	RepeatMasker	similarity	2023	2097	8.9	+	.	Target "Motif:rnd-1_family-14" 2 75
scaffold141	RepeatMasker	similarity	2088	2188	17.8	+	.	Target "Motif:rnd-1_family-12" 25 126
scaffold144	RepeatMasker	similarity	1146	1258	20.4	+	.	Target "Motif:rnd-1_family-17" 1 108
scaffold146	RepeatMasker	similarity	1	76	5.4	-	.	Target "Motif:rnd-1_family-14" 1 74
scaffold149	RepeatMasker	similarity	907	1045	15.4	-	.	Target "Motif:rnd-1_family-12" 1 137
scaffold149	RepeatMasker	similarity	1043	1094	10.0	+	.	Target "Motif:rnd-1_family-12" 82 131
scaffold155	RepeatMasker	similarity	585	805	32.3	+	.	Target "Motif:rnd-1_family-4" 273 492
scaffold162	RepeatMasker	similarity	1088	1155	2.9	-	.	Target "Motif:rnd-1_family-15" 3 70
scaffold166	RepeatMasker	similarity	520	657	16.3	+	.	Target "Motif:rnd-1_family-12" 2 137
scaffold172	RepeatMasker	similarity	323	504	14.4	+	.	Target "Motif:rnd-1_family-19" 23 211
scaffold172	RepeatMasker	similarity	450	666	10.8	-	.	Target "Motif:rnd-1_family-10" 1 220
scaffold174	RepeatMasker	similarity	10	79	2.9	-	.	Target "Motif:rnd-1_family-15" 1 70
scaffold176	RepeatMasker	similarity	388	500	16.8	+	.	Target "Motif:rnd-1_family-12" 25 137
scaffold191	RepeatMasker	similarity	541	729	7.9	+	.	Target "Motif:rnd-1_family-4" 1 189
scaffold201	RepeatMasker	similarity	368	436	8.7	-	.	Target "Motif:rnd-1_family-15" 1 70
scaffold202	RepeatMasker	similarity	115	522	7.4	+	.	Target "Motif:rnd-1_family-17" 1 408
scaffold208	RepeatMasker	similarity	76	495	6.1	+	.	Target "Motif:rnd-1_family-17" 1 408
