# Supplementary material for: Genomic Comparison of Two Species of Samsoniella with Other Genera in the Family Cordycipitaceae
Source: J Fungi (Basel). 2023 Nov 27;9(12):1146. doi: 10.3390/jof9121146 (PMC10744563; doi:10.3390/jof9121146)
Supplement: Supplementary file 1 [file jof-09-01146-s001.zip › Samsoniella yunnanensis YFCC 1527-chr.fasta.out.gff3]

##gff-version 3
##sequence-region chr.fasta
#ID	Source	Feature	Start	End	Score	Strand	Frame	Attribute(library_id library_start library_end)
scaffold1	RepeatMasker	similarity	24065	24142	26.9	+	.	Target "Motif:Copia3-I_CR" 835 914
scaffold1	RepeatMasker	similarity	42192	42490	32.6	-	.	Target "Motif:Gypsy-32_ADe-I" 1842 2069
scaffold1	RepeatMasker	similarity	42484	42697	30.9	-	.	Target "Motif:Gypsy-32_ADe-I" 1884 2064
scaffold1	RepeatMasker	similarity	176137	176346	23.6	+	.	Target "Motif:Jockey-6_DK" 392 579
scaffold1	RepeatMasker	similarity	176161	176434	27.2	+	.	Target "Motif:RT1" 3079 3319
scaffold1	RepeatMasker	similarity	198897	199007	27.0	+	.	Target "Motif:Sola3-1_CapOwc" 3058 3168
scaffold1	RepeatMasker	similarity	208188	208275	13.1	-	.	Target "Motif:LTR1A2_ML" 532 622
scaffold1	RepeatMasker	similarity	208234	208292	11.9	+	.	Target "Motif:Daphne-7_CTe" 2469 2527
scaffold1	RepeatMasker	similarity	274438	274499	22.6	+	.	Target "Motif:Gypsy-8_CPu-I" 4048 4112
scaffold1	RepeatMasker	similarity	365684	365721	28.2	-	.	Target "Motif:RTAg4" 2294 2391
scaffold1	RepeatMasker	similarity	365722	366145	23.9	-	.	Target "Motif:Ag-Jock-1" 1178 1477
scaffold1	RepeatMasker	similarity	366146	366334	28.2	-	.	Target "Motif:RTAg4" 1789 2293
scaffold1	RepeatMasker	similarity	366213	366343	17.3	-	.	Target "Motif:Jockey-3_DGri" 3211 3332
scaffold1	RepeatMasker	similarity	418397	418464	17.8	+	.	Target "Motif:Ag-Jock-1" 399 458
scaffold1	RepeatMasker	similarity	418991	419117	28.2	+	.	Target "Motif:Gypsy8-I_Dpse" 6528 6648
scaffold1	RepeatMasker	similarity	419005	419216	28.0	+	.	Target "Motif:Ag-Jock-1" 1271 1452
scaffold1	RepeatMasker	similarity	446338	446512	28.6	+	.	Target "Motif:(CAA)n" 1 175
scaffold1	RepeatMasker	similarity	455636	455946	20.8	-	.	Target "Motif:Jockey-6_DK" 406 578
scaffold1	RepeatMasker	similarity	456225	456284	18.3	-	.	Target "Motif:Jockey-3_DGri" 3406 3465
scaffold1	RepeatMasker	similarity	456240	456313	16.4	-	.	Target "Motif:Gypsy-50_GA-LTR" 536 609
scaffold1	RepeatMasker	similarity	504298	504358	24.6	+	.	Target "Motif:Ag-Jock-1" 1288 1348
scaffold1	RepeatMasker	similarity	504308	504363	19.6	+	.	Target "Motif:RTAg4" 2239 2294
scaffold1	RepeatMasker	similarity	599301	599424	33.9	-	.	Target "Motif:Ag-Jock-1" 1349 1479
scaffold1	RepeatMasker	similarity	695605	695667	15.9	+	.	Target "Motif:EnSpm-N33_DR" 258 321
scaffold1	RepeatMasker	similarity	695623	695718	24.0	-	.	Target "Motif:CryptonV-1_DR" 6774 6873
scaffold1	RepeatMasker	similarity	752706	752755	16.0	+	.	Target "Motif:Copia-8_CPu-I" 826 875
scaffold1	RepeatMasker	similarity	841665	841691	0.0	-	.	Target "Motif:TDR13" 542 568
scaffold1	RepeatMasker	similarity	951756	951856	18.8	+	.	Target "Motif:LTR42_MD" 471 574
scaffold1	RepeatMasker	similarity	951793	951889	19.2	-	.	Target "Motif:hAT-N48B_DR" 1443 1536
scaffold1	RepeatMasker	similarity	952057	952159	28.0	+	.	Target "Motif:Jockey-2_DGri" 681 805
scaffold1	RepeatMasker	similarity	952073	952194	30.2	+	.	Target "Motif:RT1" 3208 3329
scaffold1	RepeatMasker	similarity	1065478	1065542	8.8	-	.	Target "Motif:Gypsy-48_MN-I" 7138 7195
scaffold1	RepeatMasker	similarity	1065492	1065580	19.5	+	.	Target "Motif:Ogre-VP1_I-int" 7236 7327
scaffold1	RepeatMasker	similarity	1065543	1065562	25.9	+	.	Target "Motif:HAL1-1H_Cpo" 3067 3153
scaffold1	RepeatMasker	similarity	1077574	1077610	5.4	+	.	Target "Motif:CFT1-LTR" 97 133
scaffold1	RepeatMasker	similarity	1091684	1091756	26.0	-	.	Target "Motif:Gypsy-6_DEu-I" 482 555
scaffold1	RepeatMasker	similarity	1091688	1091769	23.2	-	.	Target "Motif:Utopia-1_PU" 892 974
scaffold1	RepeatMasker	similarity	1149781	1149891	24.4	+	.	Target "Motif:hAT-N4_ALy" 675 784
scaffold1	RepeatMasker	similarity	1185351	1185502	27.4	-	.	Target "Motif:hAT-N4_ALy" 700 851
scaffold1	RepeatMasker	similarity	1185408	1185546	28.6	-	.	Target "Motif:Sagan-1_AAn" 367 511
scaffold1	RepeatMasker	similarity	1248937	1249023	26.7	-	.	Target "Motif:Tad1-41B_BG" 3605 3693
scaffold1	RepeatMasker	similarity	1250107	1250186	25.2	+	.	Target "Motif:(CAGCC)n" 1 80
scaffold1	RepeatMasker	similarity	1259308	1259400	16.1	+	.	Target "Motif:Helitron-1_CRe" 13004 13099
scaffold1	RepeatMasker	similarity	1259669	1259769	23.2	+	.	Target "Motif:(CCG)n" 1 99
scaffold1	RepeatMasker	similarity	1290048	1290202	24.7	-	.	Target "Motif:R1_DYa" 659 823
scaffold1	RepeatMasker	similarity	1290062	1290208	31.5	+	.	Target "Motif:Gypsy8-I_Dpse" 6496 6647
scaffold1	RepeatMasker	similarity	1293073	1293130	13.8	+	.	Target "Motif:SFV1-15_AMi-I" 2723 2780
scaffold1	RepeatMasker	similarity	1293085	1293164	20.0	-	.	Target "Motif:DNA9-3_DR" 1169 1248
scaffold1	RepeatMasker	similarity	1293131	1293150	29.8	+	.	Target "Motif:EnSpm-9_DR" 930 997
scaffold1	RepeatMasker	similarity	1297771	1297850	0.0	+	.	Target "Motif:(CCTG)n" 4 83
scaffold1	RepeatMasker	similarity	1300958	1300972	27.3	+	.	Target "Motif:(TCG)n" 3 60
scaffold1	RepeatMasker	similarity	1300973	1301042	22.9	-	.	Target "Motif:hAT-N4_ALy" 723 792
scaffold1	RepeatMasker	similarity	1301043	1301048	27.3	+	.	Target "Motif:(TCG)n" 61 93
scaffold1	RepeatMasker	similarity	1320261	1320394	28.2	+	.	Target "Motif:Copia-33_GM-I" 640 767
scaffold1	RepeatMasker	similarity	1326377	1326450	21.5	+	.	Target "Motif:HARB-6_ALy" 236 306
scaffold1	RepeatMasker	similarity	1400142	1400225	9.5	+	.	Target "Motif:SAT-2_PM" 699 784
scaffold1	RepeatMasker	similarity	1429033	1429160	27.3	-	.	Target "Motif:5SrRNA-1_BG" 2 129
scaffold1	RepeatMasker	similarity	1513795	1513905	27.0	-	.	Target "Motif:Polinton-4_DR" 17902 18015
scaffold1	RepeatMasker	similarity	1516074	1516122	18.4	-	.	Target "Motif:ATCopia24I" 2763 2811
scaffold1	RepeatMasker	similarity	1516083	1516124	11.9	-	.	Target "Motif:Gypsy61-I_AG" 4231 4272
scaffold1	RepeatMasker	similarity	1516089	1516144	23.2	+	.	Target "Motif:CACTA_LP" 3081 3136
scaffold1	RepeatMasker	similarity	1528020	1528057	5.3	-	.	Target "Motif:STRID3" 133 170
scaffold1	RepeatMasker	similarity	1528030	1528088	15.8	-	.	Target "Motif:DNA2-6_CGi" 1821 1878
scaffold1	RepeatMasker	similarity	1574259	1574301	18.6	+	.	Target "Motif:Gypsy42-ZM_I-int" 984 1026
scaffold1	RepeatMasker	similarity	1588964	1589047	25.0	+	.	Target "Motif:Harbinger-N29_OS" 820 903
scaffold1	RepeatMasker	similarity	1627297	1627366	22.9	-	.	Target "Motif:Polinton-2A_NV" 13780 13849
scaffold1	RepeatMasker	similarity	1627303	1627390	29.4	-	.	Target "Motif:DNA3-11_Mad" 353 437
scaffold1	RepeatMasker	similarity	1651202	1651260	23.7	+	.	Target "Motif:CryptonH-4_HM" 6822 6880
scaffold1	RepeatMasker	similarity	1651228	1651273	8.7	+	.	Target "Motif:CACTA_LP" 3089 3138
scaffold1	RepeatMasker	similarity	1679023	1679108	21.2	-	.	Target "Motif:Jockey-6_DK" 463 550
scaffold1	RepeatMasker	similarity	1679043	1679134	12.6	-	.	Target "Motif:Gypsy8-I_Dpse" 6552 6649
scaffold1	RepeatMasker	similarity	1698528	1698606	26.0	-	.	Target "Motif:Charlie8" 1537 1614
scaffold1	RepeatMasker	similarity	1720897	1720998	22.0	+	.	Target "Motif:Ginger1-1_AC" 801 906
scaffold1	RepeatMasker	similarity	1720952	1721011	13.3	-	.	Target "Motif:Harbinger1_DR" 2738 2797
scaffold1	RepeatMasker	similarity	1720953	1721034	23.2	+	.	Target "Motif:TSESSEBEII" 93 176
scaffold1	RepeatMasker	similarity	1761929	1761983	25.4	+	.	Target "Motif:EnSpm-4_HM" 1203 1257
scaffold1	RepeatMasker	similarity	1761937	1762004	26.5	+	.	Target "Motif:6kbHsap" 4133 4200
scaffold1	RepeatMasker	similarity	1780438	1780648	22.5	+	.	Target "Motif:Ag-Jock-1" 1298 1476
scaffold1	RepeatMasker	similarity	1780548	1780661	20.4	-	.	Target "Motif:Gypsy-22_SB-I" 10037 10154
scaffold1	RepeatMasker	similarity	1828522	1828582	21.3	+	.	Target "Motif:REP-1_OS" 2 62
scaffold1	RepeatMasker	similarity	1883422	1883494	25.8	-	.	Target "Motif:TART_DV" 7442 7511
scaffold1	RepeatMasker	similarity	1896391	1896444	20.8	-	.	Target "Motif:Copia-2_AA-I" 91 143
scaffold1	RepeatMasker	similarity	1977630	1977702	27.4	-	.	Target "Motif:Gypsy-2_PMar-I" 2150 2226
scaffold1	RepeatMasker	similarity	1987941	1987980	17.5	+	.	Target "Motif:Utopia-1_ENe" 2711 2750
scaffold1	RepeatMasker	similarity	1991438	1991493	20.4	+	.	Target "Motif:Gypsy14-LTR_Dpse" 128 181
scaffold1	RepeatMasker	similarity	2009421	2009505	22.6	+	.	Target "Motif:(TAGG)n" 2 87
scaffold1	RepeatMasker	similarity	2012401	2012481	21.0	+	.	Target "Motif:LatiHarb1-1" 6647 6731
scaffold1	RepeatMasker	similarity	2037006	2037079	23.6	+	.	Target "Motif:(CCTA)n" 4 75
scaffold1	RepeatMasker	similarity	2041134	2041222	29.5	+	.	Target "Motif:Helitron-like-8_Hmel" 1502 1587
scaffold1	RepeatMasker	similarity	2072088	2072187	19.0	+	.	Target "Motif:hAT-N4_ALy" 718 817
scaffold1	RepeatMasker	similarity	2076636	2076682	17.0	+	.	Target "Motif:EnSpm-3_PGr" 2855 2901
scaffold1	RepeatMasker	similarity	2081092	2081137	15.2	-	.	Target "Motif:Gypsy-40_CQ-I" 2397 2449
scaffold1	RepeatMasker	similarity	2133809	2133912	23.5	+	.	Target "Motif:Gypsy-50_GA-LTR" 491 593
scaffold1	RepeatMasker	similarity	2133826	2133968	23.0	+	.	Target "Motif:RT2" 3466 3613
scaffold1	RepeatMasker	similarity	2133848	2134137	11.4	+	.	Target "Motif:Ag-Jock-1" 1199 1478
scaffold1	RepeatMasker	similarity	2134068	2134171	18.6	+	.	Target "Motif:Gypsy-37_PSo-I" 760 865
scaffold1	RepeatMasker	similarity	2146229	2146287	16.8	+	.	Target "Motif:Gypsy-30_PM-I" 4049 4102
scaffold1	RepeatMasker	similarity	2146732	2146814	22.2	+	.	Target "Motif:Polinton-1_CGi" 2582 2666
scaffold1	RepeatMasker	similarity	2158538	2158634	22.5	+	.	Target "Motif:RTEX-1_CR" 1231 1314
scaffold1	RepeatMasker	similarity	2195293	2195351	19.3	-	.	Target "Motif:Copia-56_ZM-I" 1142 1199
scaffold1	RepeatMasker	similarity	2215285	2215333	10.4	+	.	Target "Motif:hAT8_SP" 1717 1767
scaffold1	RepeatMasker	similarity	2215747	2215818	29.0	-	.	Target "Motif:MuDR-2_AIp" 2216 2284
scaffold1	RepeatMasker	similarity	2228033	2228098	26.2	-	.	Target "Motif:BEL-191_AA-I" 2394 2458
scaffold1	RepeatMasker	similarity	2237086	2237125	22.5	+	.	Target "Motif:Utopia-2_DPu" 1405 1444
scaffold1	RepeatMasker	similarity	2246220	2246266	14.9	+	.	Target "Motif:HAT-10_Mad" 3126 3172
scaffold1	RepeatMasker	similarity	2250319	2250384	18.2	-	.	Target "Motif:hAT-1960_Ami" 640 715
scaffold1	RepeatMasker	similarity	2251726	2251910	30.4	+	.	Target "Motif:Ag-Jock-1" 1181 1365
scaffold1	RepeatMasker	similarity	2279156	2279287	21.5	-	.	Target "Motif:Tx1-3_PM" 922 1047
scaffold1	RepeatMasker	similarity	2308775	2308786	36.4	-	.	Target "Motif:L1-4_VC" 1219 1337
scaffold1	RepeatMasker	similarity	2308787	2308892	35.9	-	.	Target "Motif:TART_DV" 11415 11520
scaffold1	RepeatMasker	similarity	2335053	2335120	16.7	+	.	Target "Motif:LatiHarb1-2" 1309 1376
scaffold1	RepeatMasker	similarity	2362353	2362495	31.5	+	.	Target "Motif:(ATGGTG)n" 3 145
scaffold1	RepeatMasker	similarity	2383778	2383863	24.4	-	.	Target "Motif:ENSPM-6_DR" 13937 14026
scaffold1	RepeatMasker	similarity	2396413	2396482	22.9	+	.	Target "Motif:Copia-7_ES-I" 3357 3427
scaffold1	RepeatMasker	similarity	2396419	2396501	27.7	+	.	Target "Motif:Jockey-3_DGri" 3398 3481
scaffold2	RepeatMasker	similarity	1	96	5.2	+	.	Target "Motif:Coprina_Cc1" 28 127
scaffold2	RepeatMasker	similarity	91544	91750	29.2	-	.	Target "Motif:CR1-2_CQ" 1227 1427
scaffold2	RepeatMasker	similarity	91660	91791	31.8	-	.	Target "Motif:I-8_LMi" 404 538
scaffold2	RepeatMasker	similarity	91784	92198	33.4	-	.	Target "Motif:DIRS-8_DR" 278 643
scaffold2	RepeatMasker	similarity	196300	196367	26.5	+	.	Target "Motif:hAT-N4_ALy" 734 801
scaffold2	RepeatMasker	similarity	245506	245584	31.6	+	.	Target "Motif:hAT-N4_ALy" 728 806
scaffold2	RepeatMasker	similarity	311325	311433	19.3	-	.	Target "Motif:Gypsy-62_BG-LTR" 284 396
scaffold2	RepeatMasker	similarity	311434	311478	28.9	+	.	Target "Motif:hAT-N4_ALy" 666 822
scaffold2	RepeatMasker	similarity	325097	325151	20.0	-	.	Target "Motif:Gypsy-116_GM-I" 3038 3092
scaffold2	RepeatMasker	similarity	388754	388840	16.7	-	.	Target "Motif:Gypsy-14_DAn-I" 15 88
scaffold2	RepeatMasker	similarity	403995	404043	12.5	+	.	Target "Motif:Copia-84_CCri-I" 1858 1906
scaffold2	RepeatMasker	similarity	462319	462412	10.6	-	.	Target "Motif:Ambal-2_FCy" 568 663
scaffold2	RepeatMasker	similarity	465578	465617	7.5	+	.	Target "Motif:RTE2_ZM" 3463 3502
scaffold2	RepeatMasker	similarity	493633	493847	25.2	-	.	Target "Motif:Copia-1_CMe-I" 4329 4543
scaffold2	RepeatMasker	similarity	493904	495015	33.4	-	.	Target "Motif:Copia-1_CMe-I" 3107 4221
scaffold2	RepeatMasker	similarity	684867	684929	17.5	+	.	Target "Motif:Gypsy-1_CMe-LTR" 367 431
scaffold2	RepeatMasker	similarity	748639	748846	26.3	-	.	Target "Motif:Tx1-3_PM" 887 1091
scaffold2	RepeatMasker	similarity	748663	748847	18.5	+	.	Target "Motif:(CTG)n" 1 179
scaffold2	RepeatMasker	similarity	748848	748869	24.2	-	.	Target "Motif:RTAg4" 2315 2543
scaffold2	RepeatMasker	similarity	756380	756608	26.8	+	.	Target "Motif:Jockey-3_DGri" 3213 3440
scaffold2	RepeatMasker	similarity	756408	756715	27.5	+	.	Target "Motif:RTAg4" 2055 2359
scaffold2	RepeatMasker	similarity	784150	784386	30.7	+	.	Target "Motif:hAT-N4_ALy" 630 851
scaffold2	RepeatMasker	similarity	792954	793028	20.3	+	.	Target "Motif:Gypsy8-I_Dpse" 6536 6609
scaffold2	RepeatMasker	similarity	792963	793039	9.3	+	.	Target "Motif:Tx1-3_PM" 1006 1080
scaffold2	RepeatMasker	similarity	807849	807937	38.2	+	.	Target "Motif:CR1-18_HRo" 2057 2145
scaffold2	RepeatMasker	similarity	832183	832278	18.8	-	.	Target "Motif:Polinton1_SM" 5055 5150
scaffold2	RepeatMasker	similarity	864677	864692	25.0	-	.	Target "Motif:Mariner-39_HM" 968 1060
scaffold2	RepeatMasker	similarity	864693	864768	17.6	+	.	Target "Motif:EnSpm-9_DR" 704 777
scaffold2	RepeatMasker	similarity	864715	864779	11.1	+	.	Target "Motif:Sola1-1_AC" 3487 3549
scaffold2	RepeatMasker	similarity	864723	864807	25.9	+	.	Target "Motif:hAT-N48C_DR" 1700 1784
scaffold2	RepeatMasker	similarity	875081	875209	26.4	-	.	Target "Motif:5SrRNA-1_BG" 1 129
scaffold2	RepeatMasker	similarity	886044	886100	19.6	-	.	Target "Motif:Jockey-3_DGri" 3400 3455
scaffold2	RepeatMasker	similarity	886061	886103	11.6	-	.	Target "Motif:Gypsy-9-I_CR" 10848 10890
scaffold2	RepeatMasker	similarity	886065	886111	19.1	-	.	Target "Motif:Helitron-1_CRe" 12991 13037
scaffold2	RepeatMasker	similarity	973103	973179	17.1	+	.	Target "Motif:ERV1-2_AFC-LTR" 289 364
scaffold2	RepeatMasker	similarity	973112	973198	24.1	-	.	Target "Motif:hAT-N48B_DR" 1595 1682
scaffold2	RepeatMasker	similarity	973126	973229	25.5	-	.	Target "Motif:TE-5_SSa" 2926 3028
scaffold2	RepeatMasker	similarity	995595	995703	12.7	+	.	Target "Motif:EnSpm-9_DR" 910 1000
scaffold2	RepeatMasker	similarity	1014435	1014501	21.9	+	.	Target "Motif:RTAg4" 2121 2184
scaffold2	RepeatMasker	similarity	1015891	1015961	16.9	+	.	Target "Motif:Tx1-3_PM" 986 1058
scaffold2	RepeatMasker	similarity	1015901	1016064	22.0	+	.	Target "Motif:RTAg4" 2047 2205
scaffold2	RepeatMasker	similarity	1020234	1020296	15.0	-	.	Target "Motif:Kolobok-2_AP" 3544 3603
scaffold2	RepeatMasker	similarity	1020512	1020567	17.9	+	.	Target "Motif:Helitron-1_CRe" 13028 13083
scaffold2	RepeatMasker	similarity	1044930	1045010	24.7	-	.	Target "Motif:Sola2-1_EmiHux" 333 414
scaffold2	RepeatMasker	similarity	1044931	1045034	29.8	+	.	Target "Motif:Novosib-3_CR" 3386 3489
scaffold2	RepeatMasker	similarity	1070793	1070954	34.0	+	.	Target "Motif:(CGG)n" 3 164
scaffold2	RepeatMasker	similarity	1070803	1070985	26.5	-	.	Target "Motif:Gypsy-15_DRh-I" 5140 5333
scaffold2	RepeatMasker	similarity	1125947	1126008	19.4	+	.	Target "Motif:hAT-4_PBa" 2198 2259
scaffold2	RepeatMasker	similarity	1133291	1133360	15.9	+	.	Target "Motif:IS3EU-N1_CGi" 758 830
scaffold2	RepeatMasker	similarity	1133306	1133378	20.6	+	.	Target "Motif:Helitron-N1_HSal" 471 545
scaffold2	RepeatMasker	similarity	1272205	1272258	22.2	+	.	Target "Motif:EnSpm-43_SBi" 7408 7461
scaffold2	RepeatMasker	similarity	1358661	1358738	25.6	-	.	Target "Motif:LINE-8_CR" 993 1073
scaffold2	RepeatMasker	similarity	1378927	1379040	29.8	+	.	Target "Motif:(CGA)n" 1 114
scaffold2	RepeatMasker	similarity	1378967	1379057	17.4	+	.	Target "Motif:hAT-N4_ALy" 710 801
scaffold2	RepeatMasker	similarity	1379296	1379349	22.2	+	.	Target "Motif:Utopia-2_PU" 5342 5395
scaffold2	RepeatMasker	similarity	1393349	1393426	20.6	-	.	Target "Motif:Gypsy-40_STu-I" 2290 2364
scaffold2	RepeatMasker	similarity	1409627	1409707	23.5	+	.	Target "Motif:hAT-N4_ALy" 715 795
scaffold2	RepeatMasker	similarity	1434783	1434878	19.8	-	.	Target "Motif:LINE1E_OC" 11 108
scaffold2	RepeatMasker	similarity	1434811	1434896	20.0	+	.	Target "Motif:hAT-10_XT" 9031 9115
scaffold2	RepeatMasker	similarity	1448357	1448443	25.0	-	.	Target "Motif:Copia-9_NN-I" 4433 4520
scaffold2	RepeatMasker	similarity	1461719	1461897	26.0	+	.	Target "Motif:RTAg4" 2396 2592
scaffold2	RepeatMasker	similarity	1461770	1461919	15.2	+	.	Target "Motif:Ag-Jock-1" 1284 1413
scaffold2	RepeatMasker	similarity	1518190	1518249	21.7	-	.	Target "Motif:TEKAY_ZM-int" 413 472
scaffold2	RepeatMasker	similarity	1525168	1525257	18.2	+	.	Target "Motif:hAT-N48C_DR" 1693 1782
scaffold2	RepeatMasker	similarity	1529293	1529331	10.3	+	.	Target "Motif:hAT-N4_ALy" 761 799
scaffold2	RepeatMasker	similarity	1539193	1539373	32.0	+	.	Target "Motif:BEL1-I_SM" 568 748
scaffold2	RepeatMasker	similarity	1583652	1583712	26.2	-	.	Target "Motif:BEL-1_SSa-I" 5143 5203
scaffold2	RepeatMasker	similarity	1650234	1650343	20.8	-	.	Target "Motif:ISL2EU-3N1_CFl" 251 356
scaffold2	RepeatMasker	similarity	1650248	1650354	22.4	-	.	Target "Motif:Ginger1-1_AC" 849 955
scaffold2	RepeatMasker	similarity	1650272	1650361	21.6	-	.	Target "Motif:Zisupton-7_DR" 4607 4694
scaffold2	RepeatMasker	similarity	1650355	1650373	24.2	-	.	Target "Motif:L1-3_CR" 975 1095
scaffold2	RepeatMasker	similarity	1763012	1763092	26.6	-	.	Target "Motif:Gyp_I_MT-int" 2636 2707
scaffold2	RepeatMasker	similarity	1825213	1825341	27.1	+	.	Target "Motif:5SrRNA-1_BG" 1 129
scaffold2	RepeatMasker	similarity	1851277	1851349	24.7	-	.	Target "Motif:hAT-N159_DR" 1515 1583
scaffold2	RepeatMasker	similarity	1898641	1898747	33.6	+	.	Target "Motif:REP-9_OS" 16 122
scaffold2	RepeatMasker	similarity	1940836	1940869	5.9	-	.	Target "Motif:Gypsy-1_AC-I" 859 892
scaffold2	RepeatMasker	similarity	2010958	2011071	38.6	+	.	Target "Motif:EnSpm-5_CCri" 12354 12467
scaffold2	RepeatMasker	similarity	2032352	2032608	36.2	-	.	Target "Motif:Gypsy-21_AIp-I" 2895 3075
scaffold2	RepeatMasker	similarity	2045675	2045727	22.6	-	.	Target "Motif:Gypsy-279_AA-I" 400 452
scaffold2	RepeatMasker	similarity	2131379	2131423	13.3	+	.	Target "Motif:hAT-N35C_DR" 851 895
scaffold2	RepeatMasker	similarity	2131396	2131452	19.3	-	.	Target "Motif:LTR24_Sar" 269 325
scaffold2	RepeatMasker	similarity	2134384	2134434	11.8	+	.	Target "Motif:hAT-N4_ALy" 730 780
scaffold2	RepeatMasker	similarity	2134435	2134455	22.2	+	.	Target "Motif:(CGA)n" 1 72
scaffold2	RepeatMasker	similarity	2149632	2149684	11.3	+	.	Target "Motif:Gypsy14-LTR_Dpse" 124 179
scaffold3	RepeatMasker	similarity	5996	6114	19.2	-	.	Target "Motif:ATGP10_I-int" 5329 5442
scaffold3	RepeatMasker	similarity	46104	46169	21.9	-	.	Target "Motif:hAT-N4_ALy" 784 849
scaffold3	RepeatMasker	similarity	56428	56701	36.5	+	.	Target "Motif:DNA-17_CCri" 21510 21792
scaffold3	RepeatMasker	similarity	128604	128766	20.2	+	.	Target "Motif:TART_DV" 11443 11506
scaffold3	RepeatMasker	similarity	248845	248946	26.5	-	.	Target "Motif:Gypsy-6_AEc-LTR" 1644 1748
scaffold3	RepeatMasker	similarity	248864	248957	28.7	-	.	Target "Motif:EnSpm1_HV" 9247 9343
scaffold3	RepeatMasker	similarity	312599	312667	14.1	-	.	Target "Motif:hAT-1960_Ami" 684 747
scaffold3	RepeatMasker	similarity	335698	335722	26.4	-	.	Target "Motif:Polinton-3_LMi" 4848 4909
scaffold3	RepeatMasker	similarity	335723	335785	15.9	-	.	Target "Motif:hAT-15_HRo" 3561 3624
scaffold3	RepeatMasker	similarity	335786	335801	26.4	-	.	Target "Motif:Polinton-3_LMi" 4803 4847
scaffold3	RepeatMasker	similarity	338575	338625	23.5	+	.	Target "Motif:5SrRNA-1_BG" 482 532
scaffold3	RepeatMasker	similarity	342718	342829	19.1	-	.	Target "Motif:RTAg4" 1711 1825
scaffold3	RepeatMasker	similarity	342735	342748	12.0	-	.	Target "Motif:Ag-Jock-1" 1406 1453
scaffold3	RepeatMasker	similarity	342749	342845	21.6	-	.	Target "Motif:ROO_I-int" 623 721
scaffold3	RepeatMasker	similarity	342846	342862	12.0	-	.	Target "Motif:Ag-Jock-1" 1337 1405
scaffold3	RepeatMasker	similarity	390177	390254	22.1	-	.	Target "Motif:Helitron-2_DR" 23622 23699
scaffold3	RepeatMasker	similarity	398639	398711	38.6	+	.	Target "Motif:CR1-18_HRo" 1675 1862
scaffold3	RepeatMasker	similarity	398712	398898	33.7	+	.	Target "Motif:Daphne-13B_HRo" 2667 2859
scaffold3	RepeatMasker	similarity	398887	399100	33.0	+	.	Target "Motif:TART_DV" 2739 2898
scaffold3	RepeatMasker	similarity	398899	399060	38.6	+	.	Target "Motif:CR1-18_HRo" 1863 2287
scaffold3	RepeatMasker	similarity	403027	403069	12.2	+	.	Target "Motif:LINE1-53_SBi" 3463 3503
scaffold3	RepeatMasker	similarity	414875	414945	23.2	+	.	Target "Motif:RTEX-1_CR" 718 786
scaffold3	RepeatMasker	similarity	414907	414992	18.6	+	.	Target "Motif:Jockey-3_DGri" 3208 3293
scaffold3	RepeatMasker	similarity	414993	415053	25.3	+	.	Target "Motif:RTAg4" 2056 2203
scaffold3	RepeatMasker	similarity	469107	469173	26.9	-	.	Target "Motif:Helitron-4_DR" 10844 10910
scaffold3	RepeatMasker	similarity	491514	491594	24.7	-	.	Target "Motif:Harbinger1_AG" 5037 5116
scaffold3	RepeatMasker	similarity	491547	491599	18.9	+	.	Target "Motif:DNA-N4_DR" 672 725
scaffold3	RepeatMasker	similarity	501856	501947	23.3	+	.	Target "Motif:Copia-59_SB-I" 4057 4144
scaffold3	RepeatMasker	similarity	540244	540289	17.4	-	.	Target "Motif:Gypsy14-LTR_Dpse" 121 167
scaffold3	RepeatMasker	similarity	540256	540288	6.1	-	.	Target "Motif:hAT-N4_ALy" 700 732
scaffold3	RepeatMasker	similarity	618292	618333	14.3	+	.	Target "Motif:Gypsy-20_SB-I" 1223 1264
scaffold3	RepeatMasker	similarity	627724	627784	18.0	-	.	Target "Motif:Mosqul_Aa2" 2260 2323
scaffold3	RepeatMasker	similarity	630210	630258	16.3	+	.	Target "Motif:hAT-N4_ALy" 756 805
scaffold3	RepeatMasker	similarity	630228	630277	16.0	-	.	Target "Motif:CACTA-1_Ccinerea" 1569 1618
scaffold3	RepeatMasker	similarity	708639	708766	25.8	-	.	Target "Motif:5SrRNA-1_BG" 6 133
scaffold3	RepeatMasker	similarity	737124	737243	11.7	+	.	Target "Motif:(CAGC)n" 4 117
scaffold3	RepeatMasker	similarity	782445	782592	35.9	+	.	Target "Motif:EnSpm-22_CCri" 7796 7943
scaffold3	RepeatMasker	similarity	784615	784665	19.6	+	.	Target "Motif:EnSpm-22_CCri" 9841 9891
scaffold3	RepeatMasker	similarity	786916	787028	30.1	-	.	Target "Motif:hAT-N4_ALy" 638 780
scaffold3	RepeatMasker	similarity	806842	806921	23.8	-	.	Target "Motif:Penelope-9_HRo" 2326 2405
scaffold3	RepeatMasker	similarity	824716	824762	12.8	+	.	Target "Motif:(CAGC)n" 1 47
scaffold3	RepeatMasker	similarity	844874	844951	28.2	+	.	Target "Motif:hAT-N4_ALy" 689 766
scaffold3	RepeatMasker	similarity	847073	847420	29.2	-	.	Target "Motif:Jockey-3_DGri" 3202 3481
scaffold3	RepeatMasker	similarity	893866	893901	27.2	+	.	Target "Motif:GA-rich" 1 136
scaffold3	RepeatMasker	similarity	893902	894001	24.0	+	.	Target "Motif:EnSpm-9_OS" 5089 5188
scaffold3	RepeatMasker	similarity	1059529	1059592	18.8	-	.	Target "Motif:RTAg4" 2202 2267
scaffold3	RepeatMasker	similarity	1065119	1065205	25.4	+	.	Target "Motif:Jockey-3_DGri" 3173 3255
scaffold3	RepeatMasker	similarity	1110607	1110831	26.4	+	.	Target "Motif:Copia-58_BG-I" 88 304
scaffold3	RepeatMasker	similarity	1134374	1134459	19.8	-	.	Target "Motif:Polinton-1_DR" 17640 17730
scaffold3	RepeatMasker	similarity	1190604	1190670	27.3	+	.	Target "Motif:SFV1-3_Crp-I" 4101 4166
scaffold3	RepeatMasker	similarity	1249197	1249270	25.7	+	.	Target "Motif:Sola2-1_EmiHux" 319 392
scaffold3	RepeatMasker	similarity	1251056	1251105	14.0	-	.	Target "Motif:BEL-4_SSa-I" 6707 6756
scaffold3	RepeatMasker	similarity	1270698	1270712	27.9	+	.	Target "Motif:Gypsy37-I_AG" 374 498
scaffold3	RepeatMasker	similarity	1270713	1270817	18.4	+	.	Target "Motif:hAT-N4_ALy" 666 770
scaffold3	RepeatMasker	similarity	1270758	1270827	25.7	-	.	Target "Motif:Gypsy-30_SP-I" 3938 4007
scaffold3	RepeatMasker	similarity	1270773	1270835	25.4	+	.	Target "Motif:CACTA_LP" 3082 3144
scaffold3	RepeatMasker	similarity	1277288	1277370	36.1	+	.	Target "Motif:(TTAG)n" 3 85
scaffold3	RepeatMasker	similarity	1338070	1338165	24.6	-	.	Target "Motif:hAT-N4_ALy" 678 767
scaffold3	RepeatMasker	similarity	1344520	1344590	15.5	-	.	Target "Motif:Polinton-9_NVi" 1584 1654
scaffold3	RepeatMasker	similarity	1344538	1344610	13.7	-	.	Target "Motif:DNA8-2C_CGi" 697 773
scaffold3	RepeatMasker	similarity	1396898	1396983	10.6	+	.	Target "Motif:I-3_AC" 1726 1813
scaffold3	RepeatMasker	similarity	1475580	1475654	19.2	+	.	Target "Motif:Gypsy-54B_CCri-I" 1796 1872
scaffold3	RepeatMasker	similarity	1497560	1497661	23.4	+	.	Target "Motif:Copia-2_Pru-I" 861 1037
scaffold3	RepeatMasker	similarity	1497642	1497696	15.1	+	.	Target "Motif:ERV-3_LCh-I" 3140 3194
scaffold3	RepeatMasker	similarity	1498201	1498245	17.8	+	.	Target "Motif:DOC3_DM" 1356 1400
scaffold3	RepeatMasker	similarity	1504668	1504708	4.9	+	.	Target "Motif:Copia-1_ES-I" 1420 1462
scaffold3	RepeatMasker	similarity	1519333	1519380	4.5	+	.	Target "Motif:POKEY_DP" 3399 3443
scaffold3	RepeatMasker	similarity	1521044	1521100	19.3	+	.	Target "Motif:HAL1-1E_Cpo" 3081 3137
scaffold3	RepeatMasker	similarity	1558938	1559092	28.3	+	.	Target "Motif:(CAGC)n" 1 155
scaffold3	RepeatMasker	similarity	1564428	1564568	29.8	+	.	Target "Motif:(GCTG)n" 1 143
scaffold3	RepeatMasker	similarity	1569510	1569836	20.5	+	.	Target "Motif:TART_DV" 11370 11569
scaffold3	RepeatMasker	similarity	1569781	1569846	19.7	+	.	Target "Motif:Tx1-5_PM" 1017 1085
scaffold3	RepeatMasker	similarity	1570017	1570233	17.1	+	.	Target "Motif:(CGG)n" 1 210
scaffold3	RepeatMasker	similarity	1584835	1584882	12.5	-	.	Target "Motif:Helitron-1_CRe" 12988 13036
scaffold3	RepeatMasker	similarity	1593141	1593209	16.7	-	.	Target "Motif:DNA9TA1_DR" 2081 2146
scaffold3	RepeatMasker	similarity	1593161	1593216	16.1	-	.	Target "Motif:Sat-1_TSy" 1728 1783
scaffold3	RepeatMasker	similarity	1593169	1593269	21.1	+	.	Target "Motif:DNA6-6_DR" 9934 10024
scaffold3	RepeatMasker	similarity	1669491	1669565	19.7	+	.	Target "Motif:Copia-61_BRa-I" 4477 4553
scaffold3	RepeatMasker	similarity	1684112	1684168	20.0	-	.	Target "Motif:Harbinger-4_CPB" 1035 1090
scaffold3	RepeatMasker	similarity	1713412	1713514	26.4	+	.	Target "Motif:Novosib-3_CR" 3303 3465
scaffold3	RepeatMasker	similarity	1770851	1771165	29.9	-	.	Target "Motif:Copia-1_VA-I" 4395 4710
scaffold3	RepeatMasker	similarity	1777624	1777658	14.3	+	.	Target "Motif:CryptonV-N1B_EL" 227 350
scaffold3	RepeatMasker	similarity	1777659	1777735	0.0	-	.	Target "Motif:Coprina_Cc1" 5 81
scaffold4	RepeatMasker	similarity	42886	43000	31.3	+	.	Target "Motif:(TTAGGC)n" 4 121
scaffold4	RepeatMasker	similarity	43304	43374	23.9	-	.	Target "Motif:Gypsy-12-I_CR" 3205 3275
scaffold4	RepeatMasker	similarity	43907	43983	18.2	-	.	Target "Motif:Jockey-6_DK" 501 592
scaffold4	RepeatMasker	similarity	43920	43983	25.0	-	.	Target "Motif:RTAg4" 2205 2268
scaffold4	RepeatMasker	similarity	43984	44036	28.0	-	.	Target "Motif:Gypsy-9-I_CR" 10791 10913
scaffold4	RepeatMasker	similarity	44087	44511	24.9	-	.	Target "Motif:RTAg4" 1678 2284
scaffold4	RepeatMasker	similarity	218484	218671	28.2	+	.	Target "Motif:EnSpm-5_HM" 4483 4672
scaffold4	RepeatMasker	similarity	218489	218709	20.5	-	.	Target "Motif:Copia-58_BG-I" 98 304
scaffold4	RepeatMasker	similarity	248458	248523	15.7	-	.	Target "Motif:piggyBacX-29_CCri" 1128 1187
scaffold4	RepeatMasker	similarity	276732	276819	14.1	-	.	Target "Motif:TART_DV" 7008 7093
scaffold4	RepeatMasker	similarity	276744	276834	22.0	-	.	Target "Motif:Tx1-3_PM" 985 1078
scaffold4	RepeatMasker	similarity	276750	276897	25.6	-	.	Target "Motif:Gypsy-37_PSo-I" 730 818
scaffold4	RepeatMasker	similarity	279801	279879	20.2	+	.	Target "Motif:(TGG)n" 3 81
scaffold4	RepeatMasker	similarity	284228	284276	14.3	-	.	Target "Motif:Polinton-1_PBa" 2409 2459
scaffold4	RepeatMasker	similarity	284238	284287	16.0	+	.	Target "Motif:hAT-N4_ALy" 740 789
scaffold4	RepeatMasker	similarity	297902	298103	34.7	-	.	Target "Motif:Gypsy18-I_CR" 2647 2845
scaffold4	RepeatMasker	similarity	297904	298150	28.0	+	.	Target "Motif:(CCG)n" 1 232
scaffold4	RepeatMasker	similarity	345199	345287	30.7	+	.	Target "Motif:BEL-35_CQ-I" 742 832
scaffold4	RepeatMasker	similarity	388204	388279	25.3	+	.	Target "Motif:hAT-N4_ALy" 715 789
scaffold4	RepeatMasker	similarity	406923	406978	14.8	-	.	Target "Motif:Gypsy-36_CCri-I" 3398 3456
scaffold4	RepeatMasker	similarity	409031	409151	21.3	+	.	Target "Motif:Gypsy-62_BG-LTR" 299 411
scaffold4	RepeatMasker	similarity	409037	409203	27.7	-	.	Target "Motif:hAT-N4_ALy" 625 795
scaffold4	RepeatMasker	similarity	422559	422650	20.6	+	.	Target "Motif:hAT-N4_ALy" 707 798
scaffold4	RepeatMasker	similarity	431503	431613	27.1	+	.	Target "Motif:Gypsy-13_SMo-LTR" 564 674
scaffold4	RepeatMasker	similarity	432682	432816	29.8	+	.	Target "Motif:Gypsy-13_SMo-LTR" 534 676
scaffold4	RepeatMasker	similarity	432698	432835	30.3	+	.	Target "Motif:(CAGAGA)n" 5 144
scaffold4	RepeatMasker	similarity	437082	437469	31.4	-	.	Target "Motif:MuDR-N113_OS" 773 1159
scaffold4	RepeatMasker	similarity	457912	458010	18.5	-	.	Target "Motif:EnSpm-N1_T" 464 563
scaffold4	RepeatMasker	similarity	470603	470644	14.3	+	.	Target "Motif:BEL19-I_DR" 1312 1353
scaffold4	RepeatMasker	similarity	597628	597702	21.3	-	.	Target "Motif:DNA-N43_DR" 660 734
scaffold4	RepeatMasker	similarity	597640	597734	18.3	+	.	Target "Motif:Polinton-3_LMi" 4818 4906
scaffold4	RepeatMasker	similarity	598904	599105	26.4	-	.	Target "Motif:Gypsy-23_DEl-I" 6923 7113
scaffold4	RepeatMasker	similarity	598950	598983	24.4	-	.	Target "Motif:Jockey-6_DK" 406 578
scaffold4	RepeatMasker	similarity	598984	599132	25.4	+	.	Target "Motif:(CTG)n" 3 148
scaffold4	RepeatMasker	similarity	658528	658607	28.8	+	.	Target "Motif:Gypsy-62_BG-LTR" 327 406
scaffold4	RepeatMasker	similarity	664865	664993	31.0	+	.	Target "Motif:5SrRNA-1_BG" 5 133
scaffold4	RepeatMasker	similarity	680542	680604	18.1	-	.	Target "Motif:Copia4-ZM_I-int" 778 838
scaffold4	RepeatMasker	similarity	706802	706987	31.4	+	.	Target "Motif:hAT-N4_ALy" 698 870
scaffold4	RepeatMasker	similarity	706892	707004	25.7	+	.	Target "Motif:(ATGGTG)n" 3 115
scaffold4	RepeatMasker	similarity	743249	743318	16.4	-	.	Target "Motif:Helitron-2_CRe" 23457 23523
scaffold4	RepeatMasker	similarity	765639	765704	19.7	-	.	Target "Motif:RTAg4" 1707 1772
scaffold4	RepeatMasker	similarity	765705	765715	26.8	-	.	Target "Motif:Jockey-2_DGri" 670 747
scaffold4	RepeatMasker	similarity	768627	768683	24.6	+	.	Target "Motif:Mariner-2_SLL" 2057 2113
scaffold4	RepeatMasker	similarity	776445	776547	30.1	+	.	Target "Motif:Harbinger-73_CCri" 2626 2728
scaffold4	RepeatMasker	similarity	776989	777163	34.5	+	.	Target "Motif:Harbinger-73_CCri" 3188 3368
scaffold4	RepeatMasker	similarity	806052	806121	22.8	+	.	Target "Motif:hAT-3_FV" 445 510
scaffold4	RepeatMasker	similarity	806082	806126	4.7	-	.	Target "Motif:MuDR-N72_OS" 265 307
scaffold4	RepeatMasker	similarity	806086	806146	19.7	+	.	Target "Motif:DNA3-13B_CGi" 653 718
scaffold4	RepeatMasker	similarity	818233	818360	20.0	+	.	Target "Motif:Harbinger-4D_PSt" 2010 2129
scaffold4	RepeatMasker	similarity	894300	894373	23.0	+	.	Target "Motif:Daphne-28_HRo" 470 546
scaffold4	RepeatMasker	similarity	949445	949551	32.7	+	.	Target "Motif:MuDR-1_FO" 2285 2391
scaffold4	RepeatMasker	similarity	979561	979784	37.0	-	.	Target "Motif:Copia-33_GM-I" 2104 2336
scaffold4	RepeatMasker	similarity	979868	980084	28.1	-	.	Target "Motif:Copia-33_GM-I" 2545 2761
scaffold4	RepeatMasker	similarity	980145	980362	28.8	+	.	Target "Motif:EnSpm-2_GM" 10030 10246
scaffold4	RepeatMasker	similarity	1081297	1081374	26.9	-	.	Target "Motif:HAL1-1H_Cpo" 3074 3151
scaffold4	RepeatMasker	similarity	1143279	1143323	13.3	-	.	Target "Motif:hAT-N4_ALy" 706 750
scaffold4	RepeatMasker	similarity	1143285	1143333	22.4	-	.	Target "Motif:MuDR1_ZM" 6045 6093
scaffold4	RepeatMasker	similarity	1252509	1252571	18.4	+	.	Target "Motif:Jockey-5_CQ" 272 333
scaffold4	RepeatMasker	similarity	1267222	1267297	21.1	-	.	Target "Motif:Gypsy-62_BG-LTR" 323 413
scaffold4	RepeatMasker	similarity	1289629	1289744	23.5	+	.	Target "Motif:Copia-52_ZM-I" 2565 2679
scaffold4	RepeatMasker	similarity	1315318	1315392	26.7	+	.	Target "Motif:EnSpm-18_CCri" 11453 11527
scaffold4	RepeatMasker	similarity	1370771	1370913	26.0	+	.	Target "Motif:hAT-N4_ALy" 649 785
scaffold4	RepeatMasker	similarity	1395291	1395474	36.4	+	.	Target "Motif:NHT1" 1404 1589
scaffold4	RepeatMasker	similarity	1447361	1447424	14.5	-	.	Target "Motif:Gypsy17-I_CR" 546 614
scaffold4	RepeatMasker	similarity	1480392	1480518	25.0	+	.	Target "Motif:Copia-58_BG-I" 136 264
scaffold4	RepeatMasker	similarity	1514814	1514877	23.4	-	.	Target "Motif:DNA4-6_CGi" 1675 1738
scaffold4	RepeatMasker	similarity	1514823	1514880	8.9	-	.	Target "Motif:LTR1A2_ML" 529 584
scaffold4	RepeatMasker	similarity	1523550	1523593	15.9	+	.	Target "Motif:hAT-N4_ALy" 761 804
scaffold4	RepeatMasker	similarity	1546902	1547031	27.5	-	.	Target "Motif:POKEY_DP" 3381 3500
scaffold4	RepeatMasker	similarity	1603663	1603959	30.0	-	.	Target "Motif:MuDR-1_FO" 750 1083
scaffold5	RepeatMasker	similarity	47549	47615	22.4	+	.	Target "Motif:Copia-19_ALY-I" 771 839
scaffold5	RepeatMasker	similarity	93576	93631	16.1	-	.	Target "Motif:Gypsy-1_AC-I" 840 895
scaffold5	RepeatMasker	similarity	93632	93654	18.1	-	.	Target "Motif:MinoAg1" 1148 1200
scaffold5	RepeatMasker	similarity	93655	93665	22.4	-	.	Target "Motif:Tx1-5_PM" 1003 1097
scaffold5	RepeatMasker	similarity	166871	166995	29.2	+	.	Target "Motif:hAT-N53B_DR" 89 211
scaffold5	RepeatMasker	similarity	252185	252248	18.8	-	.	Target "Motif:Gypsy-1_AC-I" 814 878
scaffold5	RepeatMasker	similarity	262313	262483	36.1	+	.	Target "Motif:MarinerL-1_AO" 904 1076
scaffold5	RepeatMasker	similarity	283652	283751	25.9	+	.	Target "Motif:HAL1-2a_MD" 2389 2481
scaffold5	RepeatMasker	similarity	380402	380444	11.6	+	.	Target "Motif:EnSpm-N2_TA" 4773 4815
scaffold5	RepeatMasker	similarity	380414	380452	15.4	-	.	Target "Motif:Gypsy-34_Adi-I" 2865 2903
scaffold5	RepeatMasker	similarity	382061	382123	19.7	+	.	Target "Motif:HAT-10_Mad" 3120 3180
scaffold5	RepeatMasker	similarity	404178	404251	19.8	-	.	Target "Motif:hAT-N4_ALy" 685 796
scaffold5	RepeatMasker	similarity	460640	460698	20.3	-	.	Target "Motif:EnSpm-2_TA" 4256 4314
scaffold5	RepeatMasker	similarity	488527	488587	13.8	-	.	Target "Motif:ATCopia28_I-int" 1411 1468
scaffold5	RepeatMasker	similarity	550218	550403	27.0	+	.	Target "Motif:(CAGC)n" 1 179
scaffold5	RepeatMasker	similarity	581934	582026	25.9	+	.	Target "Motif:Utopia-4_PR" 2736 2824
scaffold5	RepeatMasker	similarity	679234	679404	26.3	+	.	Target "Motif:MuDR-2_FO" 645 815
scaffold5	RepeatMasker	similarity	697336	697540	29.3	-	.	Target "Motif:Tx1-5_PM" 1069 1292
scaffold5	RepeatMasker	similarity	782737	782792	19.6	-	.	Target "Motif:Gypsy37-I_AG" 442 497
scaffold5	RepeatMasker	similarity	815426	815479	20.4	-	.	Target "Motif:R1" 3889 3942
scaffold5	RepeatMasker	similarity	837404	837505	26.9	+	.	Target "Motif:CR1_Ele7" 4991 5088
scaffold5	RepeatMasker	similarity	858155	858217	14.3	+	.	Target "Motif:LINE-8_CR" 1021 1084
scaffold5	RepeatMasker	similarity	858168	858258	14.6	+	.	Target "Motif:Jockey-3_DGri" 3401 3481
scaffold5	RepeatMasker	similarity	858259	858269	24.2	-	.	Target "Motif:R1_DYa" 653 747
scaffold5	RepeatMasker	similarity	910581	910615	26.7	+	.	Target "Motif:RTAg4" 2047 2119
scaffold5	RepeatMasker	similarity	910616	910725	18.7	+	.	Target "Motif:TART_DV" 2758 2873
scaffold5	RepeatMasker	similarity	910726	910744	26.7	+	.	Target "Motif:RTAg4" 2120 2163
scaffold5	RepeatMasker	similarity	924229	924284	17.9	-	.	Target "Motif:GYCUME1_I-int" 418 473
scaffold5	RepeatMasker	similarity	934753	934806	27.8	+	.	Target "Motif:L1-44_NN" 2383 2436
scaffold5	RepeatMasker	similarity	1017855	1017949	32.6	+	.	Target "Motif:MuDR-N65_OS" 781 875
scaffold5	RepeatMasker	similarity	1030705	1030853	29.1	+	.	Target "Motif:Helitron-N108_OS" 1740 1888
scaffold5	RepeatMasker	similarity	1113934	1113984	19.6	+	.	Target "Motif:Gypsy-53_LMi-I" 6867 6922
scaffold5	RepeatMasker	similarity	1124252	1124409	21.4	+	.	Target "Motif:Gypsy-62_BG-LTR" 284 419
scaffold5	RepeatMasker	similarity	1124317	1124421	24.5	-	.	Target "Motif:Copia-14_BG-I" 111 213
scaffold5	RepeatMasker	similarity	1126925	1127097	27.8	-	.	Target "Motif:Jockey-3_DGri" 3204 3327
scaffold5	RepeatMasker	similarity	1215894	1216022	34.1	-	.	Target "Motif:5SrRNA-1_BG" 1 129
scaffold5	RepeatMasker	similarity	1269786	1269830	17.8	+	.	Target "Motif:Merlin-1_DR" 7473 7517
scaffold5	RepeatMasker	similarity	1282810	1282916	28.9	+	.	Target "Motif:RT1" 3055 3158
scaffold5	RepeatMasker	similarity	1282830	1282962	25.3	+	.	Target "Motif:Gypsy-32_ADe-I" 1923 2081
scaffold5	RepeatMasker	similarity	1331756	1331911	37.2	-	.	Target "Motif:MarinerL-1_AO" 5734 5889
scaffold5	RepeatMasker	similarity	1393734	1393777	0.0	-	.	Target "Motif:Mariner-52N1_HSal" 854 898
scaffold5	RepeatMasker	similarity	1409713	1409801	24.7	+	.	Target "Motif:(GCCTAA)n" 3 91
scaffold5	RepeatMasker	similarity	1434116	1434308	33.2	-	.	Target "Motif:hAT-N4_ALy" 656 845
scaffold5	RepeatMasker	similarity	1434124	1434326	30.8	+	.	Target "Motif:(TCG)n" 1 203
scaffold5	RepeatMasker	similarity	1434198	1434357	27.9	+	.	Target "Motif:Copia-58_BG-I" 147 297
scaffold5	RepeatMasker	similarity	1452378	1452487	23.4	-	.	Target "Motif:DNA-1_MMa" 406 511
scaffold5	RepeatMasker	similarity	1475165	1475218	16.7	-	.	Target "Motif:Gypsy-1_AC-I" 849 902
scaffold5	RepeatMasker	similarity	1475174	1475218	4.8	-	.	Target "Motif:RTAg4" 2073 2114
scaffold5	RepeatMasker	similarity	1475183	1475238	18.2	-	.	Target "Motif:Copia-7_ES-I" 3333 3387
scaffold5	RepeatMasker	similarity	1475219	1475231	21.1	+	.	Target "Motif:Helitron-2_CRe" 14540 14596
scaffold6	RepeatMasker	similarity	1	87	1.1	+	.	Target "Motif:Coprina_Cc1" 5 93
scaffold6	RepeatMasker	similarity	30	106	9.8	-	.	Target "Motif:CryptonV-N1B_SSa" 114 186
scaffold6	RepeatMasker	similarity	5784	5832	20.4	-	.	Target "Motif:I-5_AO" 4388 4436
scaffold6	RepeatMasker	similarity	59967	60055	17.2	+	.	Target "Motif:TE-3_LVa" 796 883
scaffold6	RepeatMasker	similarity	61408	61505	33.7	-	.	Target "Motif:hAT-N4_ALy" 681 778
scaffold6	RepeatMasker	similarity	111045	111086	28.9	+	.	Target "Motif:hAT-N4_ALy" 737 803
scaffold6	RepeatMasker	similarity	111087	111135	20.4	+	.	Target "Motif:MuDR1_ZM" 6065 6113
scaffold6	RepeatMasker	similarity	111136	111181	28.9	+	.	Target "Motif:hAT-N4_ALy" 804 880
scaffold6	RepeatMasker	similarity	165600	165641	11.9	+	.	Target "Motif:Copia-58_PI-I" 1175 1216
scaffold6	RepeatMasker	similarity	203973	204140	24.4	+	.	Target "Motif:(CAGC)n" 2 172
scaffold6	RepeatMasker	similarity	217839	217874	5.6	-	.	Target "Motif:Zisupton-6_DR" 1182 1217
scaffold6	RepeatMasker	similarity	240240	240339	19.4	-	.	Target "Motif:hAT-2_NN" 623 720
scaffold6	RepeatMasker	similarity	255191	255456	35.3	-	.	Target "Motif:I-5_AO" 3835 4094
scaffold6	RepeatMasker	similarity	285792	285815	27.6	+	.	Target "Motif:Sola3-1_CapOwc" 3090 3199
scaffold6	RepeatMasker	similarity	285816	285929	28.1	-	.	Target "Motif:Gypsy-62_BG-LTR" 284 401
scaffold6	RepeatMasker	similarity	285822	285855	25.0	+	.	Target "Motif:Copia-14_BG-I" 77 158
scaffold6	RepeatMasker	similarity	285856	285936	17.3	+	.	Target "Motif:Gypsy-55_CGi-I" 6576 6656
scaffold6	RepeatMasker	similarity	285937	285953	25.0	+	.	Target "Motif:Copia-14_BG-I" 159 205
scaffold6	RepeatMasker	similarity	357818	357892	21.2	+	.	Target "Motif:Gypsy-16_PSo-I" 605 676
scaffold6	RepeatMasker	similarity	357987	358121	29.6	+	.	Target "Motif:hAT-N4_ALy" 671 802
scaffold6	RepeatMasker	similarity	358314	358439	22.1	+	.	Target "Motif:Sola3-1_CapOwc" 3087 3218
scaffold6	RepeatMasker	similarity	407004	407074	14.9	+	.	Target "Motif:RTAg4" 2322 2391
scaffold6	RepeatMasker	similarity	563920	564796	34.5	+	.	Target "Motif:Gypsy-1_CMe-I" 10736 11597
scaffold6	RepeatMasker	similarity	572056	572110	21.8	+	.	Target "Motif:Copia-10_CCri-I" 3084 3139
scaffold6	RepeatMasker	similarity	585013	585142	26.1	+	.	Target "Motif:hAT-N4_ALy" 657 789
scaffold6	RepeatMasker	similarity	635261	635309	10.2	+	.	Target "Motif:(CAGTG)n" 3 51
scaffold6	RepeatMasker	similarity	663981	664525	31.6	+	.	Target "Motif:Copia-8-I_DR" 612 1054
scaffold6	RepeatMasker	similarity	664505	664772	37.5	-	.	Target "Motif:Gypsy-11_Gav-LTR" 156 337
scaffold6	RepeatMasker	similarity	703632	703732	30.7	+	.	Target "Motif:Gypsy18-I_CR" 2651 2751
scaffold6	RepeatMasker	similarity	720678	720726	16.3	+	.	Target "Motif:(CAGC)n" 4 52
scaffold6	RepeatMasker	similarity	748236	748288	18.1	-	.	Target "Motif:L1-41_LSal" 1360 1409
scaffold6	RepeatMasker	similarity	760507	760550	18.2	-	.	Target "Motif:DNA9-51_OS" 697 740
scaffold6	RepeatMasker	similarity	827147	827211	17.2	-	.	Target "Motif:Gypsy-23_PSo-I" 10357 10420
scaffold6	RepeatMasker	similarity	866445	866526	21.9	-	.	Target "Motif:REP-1_ZM" 31 113
scaffold6	RepeatMasker	similarity	866477	866637	23.7	+	.	Target "Motif:U2_sat" 22 181
scaffold6	RepeatMasker	similarity	877906	877962	23.3	-	.	Target "Motif:Ginger1-1_AC" 856 985
scaffold6	RepeatMasker	similarity	877963	878031	11.6	-	.	Target "Motif:Zisupton-7_DR" 4643 4711
scaffold6	RepeatMasker	similarity	877979	878063	20.0	-	.	Target "Motif:Polinton-4_DR" 17083 17167
scaffold6	RepeatMasker	similarity	877986	878086	22.4	+	.	Target "Motif:Gypsy-23-LTR_DR" 566 665
scaffold6	RepeatMasker	similarity	1056503	1056515	30.9	-	.	Target "Motif:Copia-58_BG-I" 254 306
scaffold6	RepeatMasker	similarity	1056516	1056683	22.3	+	.	Target "Motif:hAT-N4_ALy" 656 815
scaffold6	RepeatMasker	similarity	1056684	1056717	30.9	-	.	Target "Motif:Copia-58_BG-I" 98 253
scaffold6	RepeatMasker	similarity	1120863	1120907	20.0	+	.	Target "Motif:Harbinger-73_CCri" 6201 6245
scaffold6	RepeatMasker	similarity	1151694	1151770	33.8	-	.	Target "Motif:Mariner-5_XT" 764 840
scaffold6	RepeatMasker	similarity	1181734	1181789	30.2	+	.	Target "Motif:(CGA)n" 2 152
scaffold6	RepeatMasker	similarity	1181790	1181887	26.5	+	.	Target "Motif:hAT-N4_ALy" 655 752
scaffold6	RepeatMasker	similarity	1242394	1242460	16.9	-	.	Target "Motif:Polinton-2A_NV" 13764 13828
scaffold6	RepeatMasker	similarity	1244629	1244688	17.6	-	.	Target "Motif:Tx1-3_PM" 935 991
scaffold6	RepeatMasker	similarity	1272936	1273047	28.8	-	.	Target "Motif:ROO_I-int" 639 750
scaffold6	RepeatMasker	similarity	1272937	1273106	24.1	-	.	Target "Motif:Ag-Jock-1" 1349 1473
scaffold6	RepeatMasker	similarity	1284886	1284932	8.5	-	.	Target "Motif:Gypsy-37_PSo-I" 753 799
scaffold7	RepeatMasker	similarity	17478	17529	21.1	-	.	Target "Motif:ERV-1_SSa-I" 565 616
scaffold7	RepeatMasker	similarity	63832	63872	9.8	-	.	Target "Motif:hAT-N4_ALy" 719 759
scaffold7	RepeatMasker	similarity	136998	137351	31.8	-	.	Target "Motif:Gypsy-7B_LVa-LTR" 1396 1630
scaffold7	RepeatMasker	similarity	173221	173392	30.8	-	.	Target "Motif:Gypsy-177_ZM-I" 864 1035
scaffold7	RepeatMasker	similarity	313600	313724	27.4	+	.	Target "Motif:5SrRNA-1_BG" 5 129
scaffold7	RepeatMasker	similarity	332992	333043	3.9	-	.	Target "Motif:RNLTR15A2" 1315 1368
scaffold7	RepeatMasker	similarity	380375	380452	24.4	+	.	Target "Motif:Tx1-3_PM" 995 1072
scaffold7	RepeatMasker	similarity	380453	380473	22.9	+	.	Target "Motif:Copia-7_ES-I" 3330 3425
scaffold7	RepeatMasker	similarity	380474	380498	29.8	+	.	Target "Motif:Ag-Jock-1" 1326 1449
scaffold7	RepeatMasker	similarity	393830	393944	24.2	-	.	Target "Motif:piggyBac-8_PR" 1425 1513
scaffold7	RepeatMasker	similarity	408309	408380	15.5	+	.	Target "Motif:TART_DV" 7020 7080
scaffold7	RepeatMasker	similarity	408381	408397	23.6	+	.	Target "Motif:Gypsy-1_AC-I" 832 918
scaffold7	RepeatMasker	similarity	429868	429936	7.2	+	.	Target "Motif:TE-5_CGi" 185 255
scaffold7	RepeatMasker	similarity	472707	472829	30.6	-	.	Target "Motif:TART_DV" 11365 11486
scaffold7	RepeatMasker	similarity	481227	481352	25.6	-	.	Target "Motif:Copia-52_ZM-I" 2555 2679
scaffold7	RepeatMasker	similarity	529192	529289	26.8	+	.	Target "Motif:(CGA)n" 1 98
scaffold7	RepeatMasker	similarity	529226	529297	18.1	+	.	Target "Motif:hAT-N4_ALy" 713 799
scaffold7	RepeatMasker	similarity	549657	549804	25.5	+	.	Target "Motif:Jockey-3_DGri" 3216 3349
scaffold7	RepeatMasker	similarity	624575	624713	23.7	+	.	Target "Motif:IMPB_01" 137 278
scaffold7	RepeatMasker	similarity	624668	624769	27.3	-	.	Target "Motif:CLOUD-7" 205 307
scaffold7	RepeatMasker	similarity	626449	626461	28.3	+	.	Target "Motif:CryptonH-4_HM" 6817 6876
scaffold7	RepeatMasker	similarity	626462	626508	14.9	+	.	Target "Motif:hAT-2_HM" 272 318
scaffold7	RepeatMasker	similarity	626472	626508	5.4	-	.	Target "Motif:MuDR-10_GM" 852 888
scaffold7	RepeatMasker	similarity	626476	626524	16.7	+	.	Target "Motif:Copia-143_SB-I" 5710 5757
scaffold7	RepeatMasker	similarity	627197	627286	16.0	+	.	Target "Motif:hAT-N4_ALy" 712 795
scaffold7	RepeatMasker	similarity	637036	637080	22.2	-	.	Target "Motif:Copia-34_DPu-I" 2645 2689
scaffold7	RepeatMasker	similarity	704081	704182	18.6	-	.	Target "Motif:Sola3-1_BF" 2831 2931
scaffold7	RepeatMasker	similarity	704097	704109	17.0	+	.	Target "Motif:LatiHarb1-1" 1212 1250
scaffold7	RepeatMasker	similarity	704110	704183	8.1	+	.	Target "Motif:REP-4_PBa" 579 652
scaffold7	RepeatMasker	similarity	704114	704236	20.1	+	.	Target "Motif:Zisupton-6_DR" 8865 8989
scaffold7	RepeatMasker	similarity	704183	704226	18.4	+	.	Target "Motif:RLTR20C1_MM" 399 518
scaffold7	RepeatMasker	similarity	704184	704202	17.0	+	.	Target "Motif:LatiHarb1-1" 1251 1317
scaffold7	RepeatMasker	similarity	709630	709718	21.9	+	.	Target "Motif:Gypsy-18_ALY-I" 5675 5761
scaffold7	RepeatMasker	similarity	741517	741614	33.7	-	.	Target "Motif:Harbinger-21_CCri" 2677 2774
scaffold7	RepeatMasker	similarity	745173	745210	15.8	-	.	Target "Motif:Polinton-8_NVi" 10214 10251
scaffold7	RepeatMasker	similarity	799504	799639	38.2	+	.	Target "Motif:Tx1-3_PM" 906 1041
scaffold7	RepeatMasker	similarity	819020	819107	19.5	+	.	Target "Motif:DNA6-6_DR" 9929 10016
scaffold7	RepeatMasker	similarity	841965	842407	35.1	+	.	Target "Motif:TE-5_EL" 98 541
scaffold7	RepeatMasker	similarity	842836	842924	24.7	+	.	Target "Motif:TE-5_EL" 877 964
scaffold7	RepeatMasker	similarity	1023029	1023129	24.8	-	.	Target "Motif:hAT-N4_ALy" 692 795
scaffold7	RepeatMasker	similarity	1023081	1023269	29.1	+	.	Target "Motif:(TCG)n" 3 179
scaffold7	RepeatMasker	similarity	1023228	1023285	15.5	-	.	Target "Motif:hAT-N4_ALy" 729 788
scaffold7	RepeatMasker	similarity	1217544	1218064	26.1	+	.	Target "Motif:EnSpm-29_CCri" 4246 4781
scaffold7	RepeatMasker	similarity	1234295	1234498	30.5	+	.	Target "Motif:(TGG)n" 1 204
scaffold7	RepeatMasker	similarity	1301353	1301705	38.6	-	.	Target "Motif:Copia-1-I_AN" 4480 4832
scaffold8	RepeatMasker	similarity	1	84	2.4	+	.	Target "Motif:Coprina_Cc1" 6 93
scaffold8	RepeatMasker	similarity	72220	72284	19.4	+	.	Target "Motif:CR1-37_BF" 521 583
scaffold8	RepeatMasker	similarity	86243	86311	28.4	-	.	Target "Motif:EnSpm-11_OS" 7496 7562
scaffold8	RepeatMasker	similarity	88634	88714	28.8	+	.	Target "Motif:Gypsy-28_ADe-I" 1967 2047
scaffold8	RepeatMasker	similarity	182648	182792	27.6	+	.	Target "Motif:Copia3-I_VC" 862 1006
scaffold8	RepeatMasker	similarity	182667	182801	37.0	+	.	Target "Motif:Gypsy-6_DEu-I" 435 569
scaffold8	RepeatMasker	similarity	182675	182849	39.4	+	.	Target "Motif:(CAA)n" 1 175
scaffold8	RepeatMasker	similarity	182802	182863	32.6	-	.	Target "Motif:Harbinger2N_TP" 769 974
scaffold8	RepeatMasker	similarity	198042	198131	26.4	+	.	Target "Motif:COPIA1-I_LC" 1024 1112
scaffold8	RepeatMasker	similarity	226283	226322	20.0	-	.	Target "Motif:P-3_MLP" 2984 3023
scaffold8	RepeatMasker	similarity	262020	262148	31.5	+	.	Target "Motif:5SrRNA-1_BG" 5 131
scaffold8	RepeatMasker	similarity	319252	319336	20.7	-	.	Target "Motif:ATCopia59_I-int" 4186 4269
scaffold8	RepeatMasker	similarity	339832	339959	12.0	-	.	Target "Motif:IMPB_01" 161 287
scaffold8	RepeatMasker	similarity	339847	339962	9.8	+	.	Target "Motif:MdoLTR2-int" 2113 2230
scaffold8	RepeatMasker	similarity	339870	339963	6.4	-	.	Target "Motif:Tx1-1_CGi" 5923 6017
scaffold8	RepeatMasker	similarity	339872	339996	13.6	-	.	Target "Motif:Ginger1-1_AC" 448 565
scaffold8	RepeatMasker	similarity	339963	339977	11.3	+	.	Target "Motif:Nematis_Cr" 6 128
scaffold8	RepeatMasker	similarity	339964	339976	15.4	+	.	Target "Motif:Polinton-3_PBa" 10456 10563
scaffold8	RepeatMasker	similarity	376287	376825	38.3	-	.	Target "Motif:PiggyBac-1_FO" 1281 1817
scaffold8	RepeatMasker	similarity	377242	377815	36.5	-	.	Target "Motif:PiggyBac-1_FO" 333 911
scaffold8	RepeatMasker	similarity	404827	404899	12.3	+	.	Target "Motif:(CAA)n" 1 73
scaffold8	RepeatMasker	similarity	404860	404916	12.7	+	.	Target "Motif:Polinton-3_TC" 11674 11728
scaffold8	RepeatMasker	similarity	468044	468083	7.5	-	.	Target "Motif:BEL-1_CQ-I" 5596 5638
scaffold8	RepeatMasker	similarity	600989	601137	22.8	-	.	Target "Motif:Tx1-3_PM" 940 1074
scaffold8	RepeatMasker	similarity	629083	629179	28.1	-	.	Target "Motif:EnSpm-5_ALy" 6423 6521
scaffold8	RepeatMasker	similarity	654490	654703	30.6	+	.	Target "Motif:(CAGC)n" 1 199
scaffold8	RepeatMasker	similarity	727325	728989	39.1	+	.	Target "Motif:MarCry-1_FO" 120 1789
scaffold8	RepeatMasker	similarity	757851	757948	30.2	+	.	Target "Motif:ISL2EU-3N1_CFl" 213 305
scaffold8	RepeatMasker	similarity	757865	757895	26.1	+	.	Target "Motif:hAT-N48C_DR" 1580 1703
scaffold8	RepeatMasker	similarity	757896	757974	24.1	+	.	Target "Motif:EnSpm-9_DR" 921 999
scaffold8	RepeatMasker	similarity	757975	757990	26.1	+	.	Target "Motif:hAT-N48C_DR" 1704 1776
scaffold8	RepeatMasker	similarity	810971	811028	19.0	+	.	Target "Motif:ERV1-3_AFC-LTR" 194 252
scaffold8	RepeatMasker	similarity	838710	838805	19.8	+	.	Target "Motif:Gypsy-15_LBS-I" 1214 1306
scaffold8	RepeatMasker	similarity	838755	838807	0.0	+	.	Target "Motif:(CGA)n" 3 55
scaffold8	RepeatMasker	similarity	838761	838814	11.6	-	.	Target "Motif:Helitron-N2d_CGi" 42 94
scaffold8	RepeatMasker	similarity	838769	838821	22.6	-	.	Target "Motif:GGLTR12A" 453 505
scaffold8	RepeatMasker	similarity	838808	838836	25.9	+	.	Target "Motif:DASIA-2" 570 650
scaffold8	RepeatMasker	similarity	853835	854063	21.6	-	.	Target "Motif:RTAg4" 2089 2298
scaffold8	RepeatMasker	similarity	854515	854626	22.7	-	.	Target "Motif:RMER17C2" 40 154
scaffold8	RepeatMasker	similarity	913043	913205	14.6	+	.	Target "Motif:CT-rich" 1 158
scaffold8	RepeatMasker	similarity	1027472	1027543	6.9	-	.	Target "Motif:hAT-2_NN" 630 702
scaffold8	RepeatMasker	similarity	1027482	1027577	8.3	+	.	Target "Motif:(GAA)n" 1 96
scaffold8	RepeatMasker	similarity	1054829	1054876	22.9	-	.	Target "Motif:P-1_Aplcal" 1140 1187
scaffold8	RepeatMasker	similarity	1079853	1079937	30.9	-	.	Target "Motif:SINE2-1_LMi" 18 107
scaffold8	RepeatMasker	similarity	1101520	1101562	16.3	-	.	Target "Motif:Helitron-2_DR" 14610 14652
scaffold8	RepeatMasker	similarity	1120937	1120997	13.5	+	.	Target "Motif:L1-9_NN" 1885 1937
scaffold8	RepeatMasker	similarity	1167188	1167230	13.9	+	.	Target "Motif:Gypsy-20_LBS-I" 9813 9855
scaffold8	RepeatMasker	similarity	1177907	1177971	26.1	+	.	Target "Motif:Ginger1-1_AC" 941 1005
scaffold8	RepeatMasker	similarity	1198998	1199071	19.7	+	.	Target "Motif:TE-X-1_NVi" 4694 4766
scaffold8	RepeatMasker	similarity	1199040	1199098	13.8	+	.	Target "Motif:Helitron-1_HM" 1378 1440
scaffold8	RepeatMasker	similarity	1236326	1236422	27.4	-	.	Target "Motif:MuDR-17_OS" 16763 16858
scaffold8	RepeatMasker	similarity	1236384	1236441	19.0	-	.	Target "Motif:DNA2-10_CGi" 1941 1998
scaffold9	RepeatMasker	similarity	47025	47105	22.1	+	.	Target "Motif:MinoAg1" 1160 1237
scaffold9	RepeatMasker	similarity	54645	54729	21.2	+	.	Target "Motif:hAT-N4_ALy" 713 797
scaffold9	RepeatMasker	similarity	106326	106508	33.4	+	.	Target "Motif:(CAGAGA)n" 1 180
scaffold9	RepeatMasker	similarity	204930	205019	29.2	+	.	Target "Motif:TC4" 231 321
scaffold9	RepeatMasker	similarity	205099	205117	29.5	+	.	Target "Motif:TC4" 231 318
scaffold9	RepeatMasker	similarity	205118	205185	32.4	+	.	Target "Motif:SINE2-1_LMi" 18 85
scaffold9	RepeatMasker	similarity	271737	271833	27.4	+	.	Target "Motif:(TAGG)n" 4 98
scaffold9	RepeatMasker	similarity	317450	317596	24.3	+	.	Target "Motif:Copia-55_PPe-I" 4055 4190
scaffold9	RepeatMasker	similarity	323187	323222	13.9	+	.	Target "Motif:SFV1-8_Gav-I" 3077 3112
scaffold9	RepeatMasker	similarity	336641	336715	18.9	+	.	Target "Motif:RLG_scDEL_1_2-I" 768 842
scaffold9	RepeatMasker	similarity	336643	336726	23.2	-	.	Target "Motif:Gypsy-40B_CCri-I" 6197 6280
scaffold9	RepeatMasker	similarity	354366	354439	20.8	-	.	Target "Motif:Mariner-122_CCri" 365 442
scaffold9	RepeatMasker	similarity	380300	380355	28.6	+	.	Target "Motif:Copia9-ZM_I-int" 2921 2976
scaffold9	RepeatMasker	similarity	385784	385900	27.6	-	.	Target "Motif:hAT-N4_ALy" 662 785
scaffold9	RepeatMasker	similarity	477141	477321	34.8	+	.	Target "Motif:(CGA)n" 3 180
scaffold9	RepeatMasker	similarity	484157	484464	30.6	+	.	Target "Motif:MuDR-N113_OS" 828 1134
scaffold9	RepeatMasker	similarity	486979	487122	24.3	+	.	Target "Motif:Ag-Jock-1" 1325 1462
scaffold9	RepeatMasker	similarity	527732	527811	23.1	+	.	Target "Motif:Sola1-1_AC" 819 897
scaffold9	RepeatMasker	similarity	527759	527832	17.6	+	.	Target "Motif:Helitron-2_DR" 6044 6119
scaffold9	RepeatMasker	similarity	529006	529057	21.1	+	.	Target "Motif:TART_DV" 2723 2774
scaffold9	RepeatMasker	similarity	529016	529058	11.6	+	.	Target "Motif:Copia3-I_CR" 849 891
scaffold9	RepeatMasker	similarity	575433	575532	25.1	+	.	Target "Motif:ATCopia24I" 2717 2818
scaffold9	RepeatMasker	similarity	602417	602490	12.2	-	.	Target "Motif:Tx1-3_PM" 989 1067
scaffold9	RepeatMasker	similarity	602421	602481	9.8	-	.	Target "Motif:Gypsy-1_AC-I" 828 889
scaffold9	RepeatMasker	similarity	602482	602511	17.6	-	.	Target "Motif:RTAg4" 1685 1777
scaffold9	RepeatMasker	similarity	608106	608160	21.8	-	.	Target "Motif:hAT-N185_DR" 401 455
scaffold9	RepeatMasker	similarity	725732	725806	16.0	-	.	Target "Motif:Ag-Jock-1" 1302 1376
scaffold9	RepeatMasker	similarity	725807	725821	19.1	-	.	Target "Motif:RTAg4" 2198 2287
scaffold9	RepeatMasker	similarity	755312	755441	26.9	+	.	Target "Motif:(CGG)n" 2 131
scaffold9	RepeatMasker	similarity	772629	772731	29.0	+	.	Target "Motif:L1-3_TS" 1102 1198
scaffold9	RepeatMasker	similarity	777166	777215	14.0	+	.	Target "Motif:EnSpm-7_DR" 7072 7126
scaffold9	RepeatMasker	similarity	796187	796247	16.7	-	.	Target "Motif:hAT-N185_DR" 366 426
scaffold9	RepeatMasker	similarity	796565	796640	13.8	+	.	Target "Motif:Gypsy-1_AC-I" 825 897
scaffold9	RepeatMasker	similarity	796585	796647	22.2	+	.	Target "Motif:RTAg4" 1971 2035
scaffold9	RepeatMasker	similarity	808253	808325	19.7	+	.	Target "Motif:Kolobok-2_XT" 6242 6314
scaffold9	RepeatMasker	similarity	808263	808331	21.7	+	.	Target "Motif:hAT-25_DR" 2262 2330
scaffold9	RepeatMasker	similarity	813270	813340	25.4	+	.	Target "Motif:CACTA_LP" 3069 3139
scaffold9	RepeatMasker	similarity	830653	830666	21.9	+	.	Target "Motif:hAT-N4_ALy" 707 734
scaffold9	RepeatMasker	similarity	830667	830729	22.2	+	.	Target "Motif:(CGA)n" 1 63
scaffold9	RepeatMasker	similarity	830730	830763	21.9	+	.	Target "Motif:hAT-N4_ALy" 735 811
scaffold9	RepeatMasker	similarity	887535	887611	20.9	+	.	Target "Motif:SINE2-1_Laf" 9 76
scaffold9	RepeatMasker	similarity	894150	894244	26.6	+	.	Target "Motif:Daphne-2_NV" 4645 4738
scaffold9	RepeatMasker	similarity	905252	905381	39.2	-	.	Target "Motif:Tad1-11_BG" 5142 5271
scaffold9	RepeatMasker	similarity	1105746	1105937	31.0	+	.	Target "Motif:(CCA)n" 1 188
scaffold9	RepeatMasker	similarity	1157716	1157874	18.0	+	.	Target "Motif:RTEX-1_CR" 1158 1333
scaffold9	RepeatMasker	similarity	1158454	1158657	25.6	+	.	Target "Motif:TART_DV" 2744 2921
scaffold9	RepeatMasker	similarity	1177587	1178122	29.8	-	.	Target "Motif:I-5_AO" 3442 3977
scaffold10	RepeatMasker	similarity	1	99	1.0	+	.	Target "Motif:Coprina_Cc1" 3 100
scaffold10	RepeatMasker	similarity	100	124	17.1	-	.	Target "Motif:CryptonV-N1_SSa" 155 282
scaffold10	RepeatMasker	similarity	16226	16291	24.2	-	.	Target "Motif:HAT1_CE" 378 449
scaffold10	RepeatMasker	similarity	81452	81502	23.5	-	.	Target "Motif:Chapaev-3_ACa" 3153 3203
scaffold10	RepeatMasker	similarity	96943	96975	9.1	-	.	Target "Motif:TDR13" 538 570
scaffold10	RepeatMasker	similarity	115370	115465	24.2	-	.	Target "Motif:EnSpm-9_CCri" 9822 9917
scaffold10	RepeatMasker	similarity	124438	124530	14.5	-	.	Target "Motif:Gypsy-14_DAn-I" 15 88
scaffold10	RepeatMasker	similarity	157410	157801	33.6	+	.	Target "Motif:EnSpm-1_JC" 779 1150
scaffold10	RepeatMasker	similarity	157418	157766	29.7	+	.	Target "Motif:Gypsy98-LTR_Dr" 644 998
scaffold10	RepeatMasker	similarity	157767	157802	29.9	-	.	Target "Motif:Jockey-3_DGri" 2752 3397
scaffold10	RepeatMasker	similarity	193481	193525	0.0	+	.	Target "Motif:(CAGC)n" 2 46
scaffold10	RepeatMasker	similarity	221420	221638	34.3	+	.	Target "Motif:I-5_AO" 4764 4982
scaffold10	RepeatMasker	similarity	289146	289228	15.3	+	.	Target "Motif:CeRep54" 6 92
scaffold10	RepeatMasker	similarity	374427	374553	26.0	+	.	Target "Motif:5SrRNA-1_BG" 6 132
scaffold10	RepeatMasker	similarity	396624	396827	31.4	+	.	Target "Motif:hAT-N4_ALy" 693 885
scaffold10	RepeatMasker	similarity	435319	435391	22.2	+	.	Target "Motif:Gypsy-54_CQ-I" 976 1050
scaffold10	RepeatMasker	similarity	447682	447922	25.6	+	.	Target "Motif:RTEX-3_SSa" 1334 1553
scaffold10	RepeatMasker	similarity	510203	510291	17.7	+	.	Target "Motif:Jockey-6_DK" 407 486
scaffold10	RepeatMasker	similarity	553147	553192	9.1	-	.	Target "Motif:CeRep54" 7 50
scaffold10	RepeatMasker	similarity	573502	573541	12.5	+	.	Target "Motif:hAT5-2_NV" 1838 1878
scaffold10	RepeatMasker	similarity	627121	627271	26.5	+	.	Target "Motif:(TGG)n" 2 152
scaffold10	RepeatMasker	similarity	723678	723753	25.3	-	.	Target "Motif:Zisupton-N1_DR" 1419 1494
scaffold10	RepeatMasker	similarity	723691	723755	21.5	+	.	Target "Motif:hAT-1960_Ami" 658 724
scaffold10	RepeatMasker	similarity	723702	723768	23.9	+	.	Target "Motif:Penelope-83_LMi" 2538 2605
scaffold10	RepeatMasker	similarity	723715	723782	22.1	-	.	Target "Motif:LTR24_Sar" 266 334
scaffold10	RepeatMasker	similarity	723783	723804	18.8	+	.	Target "Motif:Zisupton-7_DR" 941 1032
scaffold10	RepeatMasker	similarity	744017	744059	16.3	+	.	Target "Motif:Polinton-2A_NV" 13715 13757
scaffold10	RepeatMasker	similarity	766127	766166	7.5	-	.	Target "Motif:Copia-7_ES-I" 3334 3373
scaffold10	RepeatMasker	similarity	790733	790916	35.4	-	.	Target "Motif:RTAg4" 2039 2217
scaffold10	RepeatMasker	similarity	794596	794667	23.9	+	.	Target "Motif:MERMITE18F" 831 902
scaffold10	RepeatMasker	similarity	805987	806049	15.3	-	.	Target "Motif:DNA3-2_OS" 271 329
scaffold10	RepeatMasker	similarity	862088	862223	27.1	+	.	Target "Motif:(CCG)n" 2 134
scaffold10	RepeatMasker	similarity	928533	928671	26.6	+	.	Target "Motif:(CAA)n" 3 141
scaffold10	RepeatMasker	similarity	944488	944601	30.6	-	.	Target "Motif:TART_DV" 6958 7065
scaffold10	RepeatMasker	similarity	948094	948187	24.5	-	.	Target "Motif:TRAS-1_TUr" 1402 1498
scaffold10	RepeatMasker	similarity	948127	948233	27.1	-	.	Target "Motif:hAT-N4_ALy" 643 749
scaffold10	RepeatMasker	similarity	989358	989445	17.2	+	.	Target "Motif:CryptonH-5_HM" 4401 4477
scaffold10	RepeatMasker	similarity	989374	989447	18.9	-	.	Target "Motif:PRIMA4-int" 513 588
scaffold10	RepeatMasker	similarity	989396	989462	10.4	+	.	Target "Motif:DNA-N43_DR" 656 726
scaffold10	RepeatMasker	similarity	989463	989477	17.5	-	.	Target "Motif:Helitron-2_DR" 23593 23674
scaffold10	RepeatMasker	similarity	990744	990885	33.8	+	.	Target "Motif:(TTG)n" 1 142
scaffold10	RepeatMasker	similarity	1068809	1069198	30.6	-	.	Target "Motif:Copia-8-I_DR" 607 998
scaffold10	RepeatMasker	similarity	1076981	1077032	11.8	+	.	Target "Motif:Helitron-N2_DR" 2171 2221
scaffold10	RepeatMasker	similarity	1081277	1081336	18.3	-	.	Target "Motif:RTEX-1_CR" 719 779
scaffold10	RepeatMasker	similarity	1153922	1154098	23.6	+	.	Target "Motif:Gypsy-1-I_AF" 5497 5676
scaffold11	RepeatMasker	similarity	35066	35151	22.1	+	.	Target "Motif:(TCG)n" 1 86
scaffold11	RepeatMasker	similarity	36269	36370	18.1	-	.	Target "Motif:Gypsy-6_AEc-LTR" 1673 1774
scaffold11	RepeatMasker	similarity	36328	36392	15.4	-	.	Target "Motif:HalSINE1" 239 307
scaffold11	RepeatMasker	similarity	66048	66104	24.6	+	.	Target "Motif:Gypsy-10_PSo-I" 2519 2575
scaffold11	RepeatMasker	similarity	119919	120080	20.4	-	.	Target "Motif:Ag-Jock-1" 1296 1360
scaffold11	RepeatMasker	similarity	120011	120162	29.8	-	.	Target "Motif:Tx1-3_PM" 901 1049
scaffold11	RepeatMasker	similarity	158727	158798	25.0	+	.	Target "Motif:hAT-N4_ALy" 738 809
scaffold11	RepeatMasker	similarity	158799	158809	26.5	+	.	Target "Motif:(CGA)n" 3 86
scaffold11	RepeatMasker	similarity	232325	232407	18.1	+	.	Target "Motif:Gypsy-62_BG-LTR" 318 403
scaffold11	RepeatMasker	similarity	321116	321198	25.3	+	.	Target "Motif:Gypsy-20_SMo-I" 107 193
scaffold11	RepeatMasker	similarity	349257	349312	14.3	+	.	Target "Motif:L1_Ele28" 1008 1063
scaffold11	RepeatMasker	similarity	383702	383723	26.1	-	.	Target "Motif:Tx1-3_PM" 1009 1089
scaffold11	RepeatMasker	similarity	383724	383788	21.5	-	.	Target "Motif:Ag-Jock-1" 1421 1485
scaffold11	RepeatMasker	similarity	383733	383796	17.2	-	.	Target "Motif:RT1" 3119 3182
scaffold11	RepeatMasker	similarity	438896	438971	13.7	-	.	Target "Motif:Gypsy-62_BG-LTR" 316 391
scaffold11	RepeatMasker	similarity	542981	543065	20.5	+	.	Target "Motif:Jockey-3_DPer" 6486 6570
scaffold11	RepeatMasker	similarity	590773	591160	31.5	+	.	Target "Motif:MuDR-2_FO" 568 981
scaffold11	RepeatMasker	similarity	591220	591666	32.2	+	.	Target "Motif:MuDR-1_FO" 1571 2019
scaffold11	RepeatMasker	similarity	591971	592311	31.6	+	.	Target "Motif:Hop" 2317 2659
scaffold11	RepeatMasker	similarity	626369	626407	7.7	+	.	Target "Motif:hAT-N4_ALy" 715 753
scaffold11	RepeatMasker	similarity	626376	626418	16.3	+	.	Target "Motif:COPIA1-I_OS" 3869 3911
scaffold11	RepeatMasker	similarity	626408	626427	22.0	+	.	Target "Motif:Gypsy14-LTR_Dpse" 128 189
scaffold11	RepeatMasker	similarity	651055	651177	24.4	+	.	Target "Motif:5SrRNA-1_BG" 6 128
scaffold11	RepeatMasker	similarity	699555	699627	13.7	+	.	Target "Motif:Ag-Jock-1" 1296 1357
scaffold11	RepeatMasker	similarity	785175	785304	32.3	+	.	Target "Motif:(CGA)n" 1 127
scaffold11	RepeatMasker	similarity	785503	785612	26.4	+	.	Target "Motif:Helitron-1_CRe" 13110 13219
scaffold11	RepeatMasker	similarity	837175	837232	23.2	+	.	Target "Motif:Gypsy-17_CFl-I" 856 911
scaffold11	RepeatMasker	similarity	841957	842056	19.3	+	.	Target "Motif:Copia-82_CCri-I" 328 428
scaffold11	RepeatMasker	similarity	842934	842973	12.5	-	.	Target "Motif:Zisupton-6_DR" 1197 1236
scaffold11	RepeatMasker	similarity	864340	864413	25.8	-	.	Target "Motif:NonLTR-1_DR" 684 755
scaffold11	RepeatMasker	similarity	904826	904889	26.6	+	.	Target "Motif:ISL2EU-1_HM" 1949 2012
scaffold11	RepeatMasker	similarity	918322	918436	33.0	-	.	Target "Motif:RNSAT1c" 42 156
scaffold11	RepeatMasker	similarity	927920	928259	34.7	-	.	Target "Motif:Harbinger-70_CCri" 3437 3776
scaffold11	RepeatMasker	similarity	936197	936254	24.1	-	.	Target "Motif:DASIA-2" 402 460
scaffold11	RepeatMasker	similarity	960642	960764	36.6	+	.	Target "Motif:Gypsy8-I_Dpse" 6907 7032
scaffold11	RepeatMasker	similarity	993042	993058	17.7	+	.	Target "Motif:TART_DV" 2733 2809
scaffold11	RepeatMasker	similarity	993059	993146	16.3	+	.	Target "Motif:RT1" 3130 3217
scaffold11	RepeatMasker	similarity	1051173	1051228	20.0	-	.	Target "Motif:Gypsy-73_BG-I" 2985 3040
scaffold12	RepeatMasker	similarity	46913	47116	20.7	+	.	Target "Motif:Sola3-1_CapOwc" 3033 3239
scaffold12	RepeatMasker	similarity	46952	47123	32.4	-	.	Target "Motif:Copia-58_BG-I" 77 246
scaffold12	RepeatMasker	similarity	51085	51161	23.4	+	.	Target "Motif:CR1-48_HM" 4525 4601
scaffold12	RepeatMasker	similarity	169672	169717	17.4	-	.	Target "Motif:Copia-7_Trm-I" 967 1016
scaffold12	RepeatMasker	similarity	179589	179646	21.1	+	.	Target "Motif:Mariner6_CB" 692 750
scaffold12	RepeatMasker	similarity	183543	183579	9.4	+	.	Target "Motif:Utopia-1_PU" 1566 1601
scaffold12	RepeatMasker	similarity	192954	193026	17.7	-	.	Target "Motif:Gypsy-37_PM-LTR" 739 810
scaffold12	RepeatMasker	similarity	222308	222473	26.7	+	.	Target "Motif:Ag-Jock-1" 1307 1485
scaffold12	RepeatMasker	similarity	222584	222652	25.0	-	.	Target "Motif:Gypsy-38_NVi-LTR" 425 492
scaffold12	RepeatMasker	similarity	222604	222686	29.3	+	.	Target "Motif:Polinton-9_NVi" 1578 1659
scaffold12	RepeatMasker	similarity	271795	271974	35.2	-	.	Target "Motif:Polinton-2_ACe" 195 375
scaffold12	RepeatMasker	similarity	287355	287400	4.3	-	.	Target "Motif:Gypsy-80-I_ZM" 5927 5977
scaffold12	RepeatMasker	similarity	406741	406795	20.0	-	.	Target "Motif:hAT-N4_ALy" 740 794
scaffold12	RepeatMasker	similarity	416536	416582	8.9	-	.	Target "Motif:Gypsy14-LTR_Dpse" 121 165
scaffold12	RepeatMasker	similarity	416539	416625	20.8	+	.	Target "Motif:CACTA-1_Ccinerea" 1189 1272
scaffold12	RepeatMasker	similarity	419775	419887	33.6	+	.	Target "Motif:Helitron-N68_OS" 919 1031
scaffold12	RepeatMasker	similarity	436321	436355	11.4	-	.	Target "Motif:MuDR-12_VV" 2394 2428
scaffold12	RepeatMasker	similarity	437757	437882	33.2	-	.	Target "Motif:hAT-N4_ALy" 767 934
scaffold12	RepeatMasker	similarity	437883	438079	35.3	-	.	Target "Motif:Gypsy-2_DKi-I" 548 732
scaffold12	RepeatMasker	similarity	438080	438224	33.2	-	.	Target "Motif:hAT-N4_ALy" 571 766
scaffold12	RepeatMasker	similarity	438088	438262	31.4	+	.	Target "Motif:Gypsy61-I_AG" 4209 4386
scaffold12	RepeatMasker	similarity	518500	518573	25.7	+	.	Target "Motif:TART_DV" 6980 7053
scaffold12	RepeatMasker	similarity	554252	554284	3.0	+	.	Target "Motif:Gypsy-1_AC-I" 827 859
scaffold12	RepeatMasker	similarity	573235	573894	21.6	+	.	Target "Motif:TE-5_EL" 3 662
scaffold12	RepeatMasker	similarity	573974	574329	21.2	+	.	Target "Motif:TE-5_EL" 691 1044
scaffold12	RepeatMasker	similarity	601866	601926	28.6	+	.	Target "Motif:Ag-Jock-1" 1230 1324
scaffold12	RepeatMasker	similarity	601927	601983	17.5	+	.	Target "Motif:Gypsy-1_AC-I" 828 884
scaffold12	RepeatMasker	similarity	601984	602035	28.6	+	.	Target "Motif:Ag-Jock-1" 1325 1409
scaffold12	RepeatMasker	similarity	615171	615399	20.9	+	.	Target "Motif:Ag-Jock-1" 1269 1476
scaffold12	RepeatMasker	similarity	625961	626089	26.8	-	.	Target "Motif:hAT-N4_ALy" 673 804
scaffold12	RepeatMasker	similarity	629528	629566	17.9	+	.	Target "Motif:OSR39_I-int" 340 378
scaffold12	RepeatMasker	similarity	638316	638351	11.1	+	.	Target "Motif:MuDR-6_VV" 845 880
scaffold12	RepeatMasker	similarity	685829	685913	6.0	+	.	Target "Motif:DNA3-4_CGi" 8943 9026
scaffold12	RepeatMasker	similarity	685841	685926	10.5	+	.	Target "Motif:TE7-1_FV" 163 250
scaffold12	RepeatMasker	similarity	685858	685933	15.8	+	.	Target "Motif:hAT-1_NN" 357 432
scaffold12	RepeatMasker	similarity	755046	755094	22.4	+	.	Target "Motif:Copia-87B_CCri-I" 801 849
scaffold12	RepeatMasker	similarity	817406	817538	27.1	-	.	Target "Motif:5SrRNA-1_BG" 1 133
scaffold12	RepeatMasker	similarity	869683	869771	24.8	-	.	Target "Motif:REP-23_CPB" 168 252
scaffold12	RepeatMasker	similarity	885990	886007	19.5	-	.	Target "Motif:Crack-6_SSa" 1148 1229
scaffold12	RepeatMasker	similarity	886008	886069	22.6	-	.	Target "Motif:hAT-21_CPB" 1244 1305
scaffold12	RepeatMasker	similarity	886016	886094	15.6	-	.	Target "Motif:ERV1-3_AFC-LTR" 217 297
scaffold12	RepeatMasker	similarity	886029	886106	18.2	+	.	Target "Motif:EnSpm-N13_DR" 5971 6049
scaffold12	RepeatMasker	similarity	956256	956384	27.9	-	.	Target "Motif:5SrRNA-1_BG" 1 129
scaffold12	RepeatMasker	similarity	975239	975418	29.9	-	.	Target "Motif:EnSpm-7_CCri" 17811 17987
scaffold13	RepeatMasker	similarity	17177	17331	27.5	+	.	Target "Motif:MuDR-N113_OS" 827 981
scaffold13	RepeatMasker	similarity	43165	43209	17.8	-	.	Target "Motif:Gypsy-27_MLP-I" 873 918
scaffold13	RepeatMasker	similarity	77852	77922	25.4	+	.	Target "Motif:EnSpm-7_DR" 7120 7192
scaffold13	RepeatMasker	similarity	81596	81638	4.7	+	.	Target "Motif:(GCTG)n" 3 46
scaffold13	RepeatMasker	similarity	82406	82534	27.9	+	.	Target "Motif:5SrRNA-1_BG" 1 129
scaffold13	RepeatMasker	similarity	122479	122770	32.8	+	.	Target "Motif:MuDR-2_PTc" 4551 4841
scaffold13	RepeatMasker	similarity	188776	188862	24.1	+	.	Target "Motif:BEL-218_AA-I" 1753 1837
scaffold13	RepeatMasker	similarity	190866	190938	18.6	+	.	Target "Motif:Polinton-5_NVi" 17881 17951
scaffold13	RepeatMasker	similarity	230658	230816	22.6	-	.	Target "Motif:Copia-1_ES-I" 1307 1454
scaffold13	RepeatMasker	similarity	230669	230865	21.6	-	.	Target "Motif:Jockey-3_DPer" 6480 6596
scaffold13	RepeatMasker	similarity	230698	230879	14.3	-	.	Target "Motif:RTAg4" 2042 2234
scaffold13	RepeatMasker	similarity	271862	271917	22.2	+	.	Target "Motif:L1-67_ACar" 922 975
scaffold13	RepeatMasker	similarity	300829	300974	30.1	+	.	Target "Motif:(TCG)n" 3 148
scaffold13	RepeatMasker	similarity	331406	331498	25.4	-	.	Target "Motif:Tx1-3_PM" 931 1017
scaffold13	RepeatMasker	similarity	331499	331518	30.1	-	.	Target "Motif:Gypsy8-I_Dpse" 6510 6625
scaffold13	RepeatMasker	similarity	353816	353856	17.4	-	.	Target "Motif:Polinton-1_DR" 17620 17813
scaffold13	RepeatMasker	similarity	353857	354004	13.7	+	.	Target "Motif:Ginger1-1_AC" 836 982
scaffold13	RepeatMasker	similarity	353879	354020	16.7	-	.	Target "Motif:Mariner-N22_AG" 1196 1333
scaffold13	RepeatMasker	similarity	353882	353919	28.7	+	.	Target "Motif:Dada-1_BF" 1331 1484
scaffold13	RepeatMasker	similarity	353920	353938	22.1	+	.	Target "Motif:REP-4_PBa" 583 691
scaffold13	RepeatMasker	similarity	353939	354030	14.1	+	.	Target "Motif:TE-5_SSa" 2956 3048
scaffold13	RepeatMasker	similarity	406722	406759	10.5	-	.	Target "Motif:Gypsy14-LTR_Dpse" 122 159
scaffold13	RepeatMasker	similarity	642107	642272	27.1	+	.	Target "Motif:DNA3-3_MLP" 2061 2226
scaffold13	RepeatMasker	similarity	642515	642617	31.1	+	.	Target "Motif:DNA3-3_MLP" 2674 2776
scaffold13	RepeatMasker	similarity	727277	727404	27.3	+	.	Target "Motif:5SrRNA-1_BG" 1 128
scaffold13	RepeatMasker	similarity	738927	738988	16.1	-	.	Target "Motif:ATCopia24I" 2738 2799
scaffold13	RepeatMasker	similarity	738941	738994	13.0	+	.	Target "Motif:hAT-2_HM" 299 352
scaffold13	RepeatMasker	similarity	807224	807468	29.2	+	.	Target "Motif:(CGA)n" 1 222
scaffold13	RepeatMasker	similarity	835711	835807	25.0	+	.	Target "Motif:TART_DV" 7004 7082
scaffold13	RepeatMasker	similarity	835735	835819	23.5	-	.	Target "Motif:Kiri-18_AAe" 1253 1339
scaffold13	RepeatMasker	similarity	898326	898376	19.6	-	.	Target "Motif:CR1-46_AAe" 1161 1211
scaffold13	RepeatMasker	similarity	974989	975128	36.7	-	.	Target "Motif:Harbinger2-2_NV" 2923 3061
scaffold13	RepeatMasker	similarity	975007	975134	31.5	+	.	Target "Motif:Gypsy-6_DEu-I" 394 526
scaffold14	RepeatMasker	similarity	27387	27513	17.6	-	.	Target "Motif:Gypsy-31-LTR_DR" 59 185
scaffold14	RepeatMasker	similarity	30196	30262	15.7	+	.	Target "Motif:BEL-4_SSa-I" 6699 6762
scaffold14	RepeatMasker	similarity	30209	30274	18.2	+	.	Target "Motif:DNA-N43_DR" 546 611
scaffold14	RepeatMasker	similarity	30263	30274	15.9	-	.	Target "Motif:EnSpm-2_TD" 2342 2412
scaffold14	RepeatMasker	similarity	60519	60607	23.0	-	.	Target "Motif:Gypsy-68_PIT-I" 9243 9326
scaffold14	RepeatMasker	similarity	60533	60627	17.9	+	.	Target "Motif:hAT-N4_ALy" 703 797
scaffold14	RepeatMasker	similarity	60554	60649	26.0	+	.	Target "Motif:CRE-1_ACas" 4548 4648
scaffold14	RepeatMasker	similarity	80514	80591	23.4	+	.	Target "Motif:LTR-12D_Gav" 1678 1754
scaffold14	RepeatMasker	similarity	254003	254123	24.4	+	.	Target "Motif:Gypsy-40_Mad-I" 3509 3623
scaffold14	RepeatMasker	similarity	266820	266980	25.0	+	.	Target "Motif:EnSpm-7_CCri" 17044 17201
scaffold14	RepeatMasker	similarity	267073	267451	27.3	+	.	Target "Motif:EnSpm-7_CCri" 17210 17603
scaffold14	RepeatMasker	similarity	267519	267880	32.3	+	.	Target "Motif:EnSpm-7_CCri" 17600 17961
scaffold14	RepeatMasker	similarity	269973	269996	22.6	-	.	Target "Motif:Jockey-3_DGri" 3277 3316
scaffold14	RepeatMasker	similarity	269997	270080	17.9	-	.	Target "Motif:Tx1-3_PM" 1006 1092
scaffold14	RepeatMasker	similarity	270013	270130	30.2	-	.	Target "Motif:RTAg4" 2050 2165
scaffold14	RepeatMasker	similarity	270081	270113	22.6	-	.	Target "Motif:Jockey-3_DGri" 3217 3276
scaffold14	RepeatMasker	similarity	308773	308848	14.2	-	.	Target "Motif:Gypsy-5B_OS-LTR" 1346 1416
scaffold14	RepeatMasker	similarity	308805	308854	8.0	-	.	Target "Motif:Kolobok-3_Aplcal" 635 684
scaffold14	RepeatMasker	similarity	324420	324537	31.0	+	.	Target "Motif:Gypsy-6_DEu-I" 438 551
scaffold14	RepeatMasker	similarity	376396	376489	18.1	-	.	Target "Motif:Copia-14_BG-I" 81 180
scaffold14	RepeatMasker	similarity	376413	376510	25.5	+	.	Target "Motif:Gypsy-62_BG-LTR" 306 406
scaffold14	RepeatMasker	similarity	405468	405570	26.7	+	.	Target "Motif:Mariner-8_AN" 557 658
scaffold14	RepeatMasker	similarity	487325	487523	26.3	+	.	Target "Motif:GA-rich" 1 199
scaffold14	RepeatMasker	similarity	517473	517598	34.9	-	.	Target "Motif:Polinton-2A_NV" 13726 13857
scaffold14	RepeatMasker	similarity	518077	518185	33.9	-	.	Target "Motif:GRANDE1_ZD-int" 10993 11107
scaffold14	RepeatMasker	similarity	518089	518196	25.9	+	.	Target "Motif:(CGA)n" 1 108
scaffold14	RepeatMasker	similarity	518197	518217	28.7	+	.	Target "Motif:hAT-N4_ALy" 685 813
scaffold14	RepeatMasker	similarity	525895	525952	10.3	+	.	Target "Motif:Copia-1_ES-I" 1394 1457
scaffold14	RepeatMasker	similarity	565102	565179	22.7	-	.	Target "Motif:hAT-N4_ALy" 720 795
scaffold14	RepeatMasker	similarity	599209	599441	35.9	+	.	Target "Motif:(ATG)n" 1 231
scaffold14	RepeatMasker	similarity	599280	599468	32.7	+	.	Target "Motif:EnSpm-5_HM" 4488 4668
scaffold14	RepeatMasker	similarity	708544	708586	11.6	-	.	Target "Motif:MULE-1_CapOwc" 3841 3883
scaffold14	RepeatMasker	similarity	708550	708629	27.9	-	.	Target "Motif:Gypsy-1_AC-I" 797 875
scaffold14	RepeatMasker	similarity	722576	722684	25.2	-	.	Target "Motif:hAT-N159_DR" 1507 1607
scaffold14	RepeatMasker	similarity	810513	810548	26.5	+	.	Target "Motif:Gypsy-23_DEl-I" 6923 7000
scaffold14	RepeatMasker	similarity	810549	810684	23.7	+	.	Target "Motif:Jockey-6_DK" 421 555
scaffold14	RepeatMasker	similarity	810685	810717	26.5	+	.	Target "Motif:Gypsy-23_DEl-I" 7001 7077
scaffold14	RepeatMasker	similarity	811528	811620	20.2	-	.	Target "Motif:TE-3_LVa" 796 885
scaffold14	RepeatMasker	similarity	851392	851452	21.3	-	.	Target "Motif:Gypsy61-I_AG" 4236 4296
scaffold14	RepeatMasker	similarity	855519	855991	36.6	-	.	Target "Motif:Sola1-2C_CCri" 2012 2481
scaffold14	RepeatMasker	similarity	870946	871291	36.0	-	.	Target "Motif:TE-5_EL" 20 366
scaffold14	RepeatMasker	similarity	871248	871304	26.3	-	.	Target "Motif:Gypsy42-ZM_I-int" 1284 1340
scaffold15	RepeatMasker	similarity	8848	8924	26.0	-	.	Target "Motif:hAT-N4_ALy" 683 761
scaffold15	RepeatMasker	similarity	49714	49880	32.9	+	.	Target "Motif:Helitron-N3_ZM" 3109 3275
scaffold15	RepeatMasker	similarity	116193	116312	22.6	+	.	Target "Motif:Helitron-N39_OS" 1686 1806
scaffold15	RepeatMasker	similarity	117542	117626	27.5	+	.	Target "Motif:Gypsy-41_PM-I" 5950 6032
scaffold15	RepeatMasker	similarity	129025	129081	26.8	+	.	Target "Motif:Copia-128_CCri-I" 3381 3437
scaffold15	RepeatMasker	similarity	138927	139001	26.7	+	.	Target "Motif:DIP0" 114 191
scaffold15	RepeatMasker	similarity	138959	139011	13.2	+	.	Target "Motif:DNA8-12_CGi" 833 887
scaffold15	RepeatMasker	similarity	138961	139019	22.0	+	.	Target "Motif:MERMITE18D" 246 304
scaffold15	RepeatMasker	similarity	139020	139050	20.1	+	.	Target "Motif:HATN11_DR" 725 811
scaffold15	RepeatMasker	similarity	159575	159690	26.1	+	.	Target "Motif:Gypsy18-I_CR" 2731 2840
scaffold15	RepeatMasker	similarity	159630	159740	35.2	+	.	Target "Motif:Novosib-3_CR" 3297 3404
scaffold15	RepeatMasker	similarity	166033	166081	18.4	+	.	Target "Motif:Copia-74_AA-I" 1903 1953
scaffold15	RepeatMasker	similarity	193324	193385	20.8	+	.	Target "Motif:L1-5_TS" 2088 2145
scaffold15	RepeatMasker	similarity	217171	217243	22.9	-	.	Target "Motif:Sola1-1_PI" 471 540
scaffold15	RepeatMasker	similarity	226822	226870	12.2	+	.	Target "Motif:Gypsy-27_GM-I" 2744 2794
scaffold15	RepeatMasker	similarity	237680	237764	29.3	+	.	Target "Motif:DIRS-1_NGr" 399 480
scaffold15	RepeatMasker	similarity	412481	412570	24.1	+	.	Target "Motif:hAT-N4_ALy" 719 811
scaffold15	RepeatMasker	similarity	434387	434522	35.5	-	.	Target "Motif:EnSpm-22_CCri" 9352 9486
scaffold15	RepeatMasker	similarity	449759	449923	33.9	+	.	Target "Motif:Copia-1_ES-I" 1295 1462
scaffold15	RepeatMasker	similarity	449789	450420	36.1	+	.	Target "Motif:RTAg4" 1663 2288
scaffold15	RepeatMasker	similarity	501360	501466	19.8	-	.	Target "Motif:tRNA-1_DRe" 644 736
scaffold15	RepeatMasker	similarity	543490	543552	25.4	+	.	Target "Motif:Gypsy-6_DEu-I" 424 486
scaffold15	RepeatMasker	similarity	543659	543710	17.3	-	.	Target "Motif:Gypsy-4_SCH-I" 2045 2096
scaffold15	RepeatMasker	similarity	553284	553349	14.2	+	.	Target "Motif:RTAg4" 1695 1760
scaffold15	RepeatMasker	similarity	553303	553364	13.3	+	.	Target "Motif:Ag-Jock-1" 1430 1489
scaffold15	RepeatMasker	similarity	604081	604183	21.8	+	.	Target "Motif:Copia-34_DPu-I" 3034 3141
scaffold15	RepeatMasker	similarity	605046	605176	18.4	+	.	Target "Motif:Gypsy-62_BG-LTR" 279 410
scaffold15	RepeatMasker	similarity	605073	605193	23.1	+	.	Target "Motif:CT-rich" 1 121
scaffold15	RepeatMasker	similarity	610828	611011	25.3	+	.	Target "Motif:TART_DV" 11378 11545
scaffold15	RepeatMasker	similarity	616923	616981	20.7	+	.	Target "Motif:BEL-41_DRe-I" 3490 3549
scaffold15	RepeatMasker	similarity	658833	658917	18.1	+	.	Target "Motif:CLOUD-4" 216 306
scaffold15	RepeatMasker	similarity	675953	676008	21.4	+	.	Target "Motif:Gypsy-69_PM-I" 5554 5609
scaffold15	RepeatMasker	similarity	761685	761893	32.8	+	.	Target "Motif:(CCG)n" 1 207
scaffold15	RepeatMasker	similarity	819342	819423	22.8	-	.	Target "Motif:Gypsy-5_JC-I" 4761 4841
scaffold16	RepeatMasker	similarity	13883	13970	23.9	+	.	Target "Motif:Gypsy-4_CCO-I" 5556 5639
scaffold16	RepeatMasker	similarity	26110	26982	34.8	-	.	Target "Motif:BEL1-I_SM" 563 1001
scaffold16	RepeatMasker	similarity	38154	38214	15.3	-	.	Target "Motif:Merlin-1_DR" 7475 7533
scaffold16	RepeatMasker	similarity	38166	38247	18.1	-	.	Target "Motif:EnSpm-N14_DR" 3540 3612
scaffold16	RepeatMasker	similarity	70548	70729	32.4	-	.	Target "Motif:Copia-33_GM-I" 593 768
scaffold16	RepeatMasker	similarity	100610	100674	18.5	+	.	Target "Motif:hAT-42_Lch" 913 978
scaffold16	RepeatMasker	similarity	135118	135219	17.8	+	.	Target "Motif:Gypsy-55_CGi-I" 6555 6647
scaffold16	RepeatMasker	similarity	135148	135215	17.6	-	.	Target "Motif:ATCopia24I" 2738 2805
scaffold16	RepeatMasker	similarity	135216	135237	20.7	+	.	Target "Motif:ATHAT1" 827 915
scaffold16	RepeatMasker	similarity	151123	151201	14.8	+	.	Target "Motif:hAT-N4_ALy" 707 791
scaffold16	RepeatMasker	similarity	189601	189672	15.7	+	.	Target "Motif:EnSpm-4_Mad" 5790 5862
scaffold16	RepeatMasker	similarity	195421	195496	13.5	-	.	Target "Motif:TE-8_CGi" 433 507
scaffold16	RepeatMasker	similarity	195424	195509	10.5	+	.	Target "Motif:DNA-TA-4_DR" 1381 1478
scaffold16	RepeatMasker	similarity	195497	195532	13.3	-	.	Target "Motif:Copia17-NVi_I-int" 879 992
scaffold16	RepeatMasker	similarity	197323	197373	13.7	+	.	Target "Motif:ERV1-1_Crp-I" 3385 3436
scaffold16	RepeatMasker	similarity	209852	209949	22.4	-	.	Target "Motif:LatiHarb1-2" 1322 1416
scaffold16	RepeatMasker	similarity	209874	209941	19.1	-	.	Target "Motif:Mariner-59N1_HSal" 361 428
scaffold16	RepeatMasker	similarity	209942	209984	29.1	+	.	Target "Motif:Sola1-1_AC" 919 1045
scaffold16	RepeatMasker	similarity	221511	221593	30.1	+	.	Target "Motif:DIRS-4_DR" 275 357
scaffold16	RepeatMasker	similarity	221540	221594	15.4	+	.	Target "Motif:Polinton-2_NV" 19140 19191
scaffold16	RepeatMasker	similarity	240240	241490	32.6	-	.	Target "Motif:Gypsy-1-I_AF" 4664 5908
scaffold16	RepeatMasker	similarity	241687	243007	34.9	-	.	Target "Motif:Gypsy-1-I_AF" 3135 4455
scaffold16	RepeatMasker	similarity	324277	324335	10.3	+	.	Target "Motif:(TAGG)n" 1 58
scaffold16	RepeatMasker	similarity	343674	343763	26.7	+	.	Target "Motif:Utopia-5_PI" 2048 2144
scaffold16	RepeatMasker	similarity	343687	343781	19.1	+	.	Target "Motif:RTAg4" 2293 2398
scaffold16	RepeatMasker	similarity	343698	343832	17.2	+	.	Target "Motif:TART_DV" 11376 11521
scaffold16	RepeatMasker	similarity	346357	346435	23.7	-	.	Target "Motif:Helitron-N60_OS" 45 123
scaffold16	RepeatMasker	similarity	359348	359419	28.6	+	.	Target "Motif:EnSpm-N1_T" 463 532
scaffold16	RepeatMasker	similarity	359364	359427	25.0	-	.	Target "Motif:hAT-N4_ALy" 745 808
scaffold16	RepeatMasker	similarity	363828	363867	15.0	+	.	Target "Motif:Gypsy-1_CMe-LTR" 365 404
scaffold16	RepeatMasker	similarity	393567	393862	35.2	-	.	Target "Motif:RTAg4" 1707 1990
scaffold16	RepeatMasker	similarity	393681	393876	34.7	-	.	Target "Motif:MarinerL-1_CR" 1401 1596
scaffold16	RepeatMasker	similarity	402441	402519	26.6	+	.	Target "Motif:SAT-1_AMi" 67 145
scaffold16	RepeatMasker	similarity	441998	442077	24.4	-	.	Target "Motif:REP-1_OS" 2 80
scaffold16	RepeatMasker	similarity	482523	482558	8.3	-	.	Target "Motif:BEL-11_DWil-I" 4698 4733
scaffold16	RepeatMasker	similarity	495898	496066	25.3	-	.	Target "Motif:Gypsy-13_SMo-LTR" 608 749
scaffold16	RepeatMasker	similarity	498750	498827	16.5	-	.	Target "Motif:Gypsy-31-LTR_DR" 118 191
scaffold16	RepeatMasker	similarity	498789	498835	4.3	-	.	Target "Motif:Rex1-31_DRe" 3055 3102
scaffold16	RepeatMasker	similarity	498836	498847	18.6	+	.	Target "Motif:Ginger1-1_AC" 946 1004
scaffold16	RepeatMasker	similarity	558314	558379	25.0	-	.	Target "Motif:Gypsy-24_ATr-I" 4578 4641
scaffold16	RepeatMasker	similarity	560909	560952	27.2	-	.	Target "Motif:DIRS-4_DR" 204 464
scaffold16	RepeatMasker	similarity	560953	561164	27.8	+	.	Target "Motif:(TTG)n" 1 212
scaffold16	RepeatMasker	similarity	576982	577082	28.7	-	.	Target "Motif:hAT-N4_ALy" 694 794
scaffold16	RepeatMasker	similarity	578937	579029	21.5	-	.	Target "Motif:Copia-58_BG-I" 145 241
scaffold16	RepeatMasker	similarity	580888	580997	20.2	-	.	Target "Motif:tRNA-1_DRe" 641 736
scaffold16	RepeatMasker	similarity	648620	648800	24.9	+	.	Target "Motif:RTAg4" 2067 2242
scaffold16	RepeatMasker	similarity	648745	648800	12.5	+	.	Target "Motif:Ag-Jock-1" 1363 1418
scaffold16	RepeatMasker	similarity	687424	687513	11.0	-	.	Target "Motif:EnSpm-9_DR" 943 1072
scaffold16	RepeatMasker	similarity	687448	687554	25.7	-	.	Target "Motif:hAT-N48C_DR" 1297 1402
scaffold16	RepeatMasker	similarity	707790	707862	15.1	-	.	Target "Motif:REP-4_PBa" 602 675
scaffold16	RepeatMasker	similarity	707822	707890	11.6	-	.	Target "Motif:EnSpm-9_DR" 705 774
scaffold16	RepeatMasker	similarity	715479	715793	27.5	-	.	Target "Motif:Copia-21_OS-I" 862 1159
scaffold16	RepeatMasker	similarity	887177	887252	5.3	+	.	Target "Motif:Ginger1-1_AC" 850 926
scaffold16	RepeatMasker	similarity	890501	890594	29.0	+	.	Target "Motif:Polinton-2A_NV" 13723 13815
scaffold17	RepeatMasker	similarity	46796	46944	27.2	+	.	Target "Motif:Gypsy-6-LTR_HM" 170 312
scaffold17	RepeatMasker	similarity	156700	156778	27.9	+	.	Target "Motif:REP6_TT" 5661 5745
scaffold17	RepeatMasker	similarity	191621	191682	6.5	+	.	Target "Motif:ATENSPM5" 5065 5126
scaffold17	RepeatMasker	similarity	191631	191739	9.2	+	.	Target "Motif:(TTC)n" 2 110
scaffold17	RepeatMasker	similarity	224284	224367	20.2	-	.	Target "Motif:Gypsy-1_AC-I" 831 916
scaffold17	RepeatMasker	similarity	224295	224378	15.5	-	.	Target "Motif:RTAg4" 2167 2250
scaffold17	RepeatMasker	similarity	224296	224320	25.2	-	.	Target "Motif:Polinton-2_PBa" 4905 4969
scaffold17	RepeatMasker	similarity	224321	224391	19.7	+	.	Target "Motif:CEREBA_HV-int" 1459 1532
scaffold17	RepeatMasker	similarity	224392	224407	25.2	-	.	Target "Motif:Polinton-2_PBa" 4857 4904
scaffold17	RepeatMasker	similarity	292652	293005	22.8	-	.	Target "Motif:TE-5_EL" 693 1044
scaffold17	RepeatMasker	similarity	293110	293751	24.0	-	.	Target "Motif:TE-5_EL" 20 662
scaffold17	RepeatMasker	similarity	312105	312162	19.0	+	.	Target "Motif:Mariner-10_CGi" 2379 2437
scaffold17	RepeatMasker	similarity	315437	315471	14.3	-	.	Target "Motif:Gypsy-1_PMar-I" 2304 2338
scaffold17	RepeatMasker	similarity	391880	391963	24.1	+	.	Target "Motif:Gypsy-30_SP-I" 3854 3939
scaffold17	RepeatMasker	similarity	422514	422603	18.0	+	.	Target "Motif:P-35_HM" 4605 4693
scaffold17	RepeatMasker	similarity	422528	422619	19.6	-	.	Target "Motif:Gypsy-18B_PBa-I" 10332 10425
scaffold17	RepeatMasker	similarity	425325	425384	20.0	-	.	Target "Motif:EnSpm-N18_OS" 2262 2325
scaffold17	RepeatMasker	similarity	444754	444872	31.6	-	.	Target "Motif:Mariner-2_BG" 196 314
scaffold17	RepeatMasker	similarity	473554	473975	27.6	+	.	Target "Motif:EnSpm-35_CCri" 2747 3140
scaffold17	RepeatMasker	similarity	509417	509503	24.7	+	.	Target "Motif:(CGG)n" 2 86
scaffold17	RepeatMasker	similarity	512752	512817	4.5	+	.	Target "Motif:(TTG)n" 1 66
scaffold17	RepeatMasker	similarity	669825	669875	11.8	+	.	Target "Motif:Gypsy-8_AC-I" 135 191
scaffold17	RepeatMasker	similarity	669861	669911	13.7	+	.	Target "Motif:Gypsy-8_AC-I" 135 191
scaffold17	RepeatMasker	similarity	725195	725262	19.1	-	.	Target "Motif:MuDR-1_CCri" 1424 1496
scaffold17	RepeatMasker	similarity	732078	732109	26.6	-	.	Target "Motif:Novosib-3_CR" 3329 3496
scaffold17	RepeatMasker	similarity	732110	732246	27.0	+	.	Target "Motif:L1-2_VC" 5781 5923
scaffold17	RepeatMasker	similarity	732111	732265	30.5	+	.	Target "Motif:Tx1-3_PM" 919 1072
scaffold17	RepeatMasker	similarity	753519	753578	16.7	+	.	Target "Motif:Penelope-83_LMi" 2517 2576
scaffold17	RepeatMasker	similarity	815899	815958	15.0	-	.	Target "Motif:Sola2-4_LMi" 2151 2211
scaffold17	RepeatMasker	similarity	815912	816005	23.6	-	.	Target "Motif:DNA-7_LMi" 9402 9497
scaffold17	RepeatMasker	similarity	855592	855670	15.2	+	.	Target "Motif:hAT-9_ATr" 5584 5654
scaffold18	RepeatMasker	similarity	16598	16760	27.1	-	.	Target "Motif:Ag-Jock-1" 1228 1384
scaffold18	RepeatMasker	similarity	16937	17087	32.0	-	.	Target "Motif:Jockey-3_DGri" 3331 3480
scaffold18	RepeatMasker	similarity	39770	39889	29.9	+	.	Target "Motif:(TCG)n" 1 114
scaffold18	RepeatMasker	similarity	122274	122782	23.8	+	.	Target "Motif:CT-rich" 1 507
scaffold18	RepeatMasker	similarity	155648	155732	22.4	+	.	Target "Motif:Helitron-2_SP" 334 420
scaffold18	RepeatMasker	similarity	168124	168219	24.0	-	.	Target "Motif:L1-2_VC" 5746 5843
scaffold18	RepeatMasker	similarity	168135	168231	20.4	-	.	Target "Motif:RTEX-1_CR" 1260 1341
scaffold18	RepeatMasker	similarity	179873	180001	25.6	-	.	Target "Motif:5SrRNA-1_BG" 1 129
scaffold18	RepeatMasker	similarity	197003	197446	33.2	+	.	Target "Motif:MAGGY_I-int" 4670 5127
scaffold18	RepeatMasker	similarity	213217	213264	12.5	-	.	Target "Motif:Kolobok-N1_AEc" 2975 3023
scaffold18	RepeatMasker	similarity	221896	221961	15.6	+	.	Target "Motif:Gypsy-20_PGr-I" 5849 5916
scaffold18	RepeatMasker	similarity	221906	222000	25.3	+	.	Target "Motif:hAT-N4_ALy" 707 801
scaffold18	RepeatMasker	similarity	222198	222288	26.1	-	.	Target "Motif:Harbinger-N6_OS" 627 716
scaffold18	RepeatMasker	similarity	237814	237896	21.7	+	.	Target "Motif:(CCA)n" 1 83
scaffold18	RepeatMasker	similarity	237897	237925	30.7	-	.	Target "Motif:Sola2-1_EmiHux" 297 402
scaffold18	RepeatMasker	similarity	267673	267793	21.5	+	.	Target "Motif:Gypsy-50_GA-LTR" 467 589
scaffold18	RepeatMasker	similarity	408650	408811	27.9	+	.	Target "Motif:DIRS-8_DR" 319 621
scaffold18	RepeatMasker	similarity	498879	499015	35.8	+	.	Target "Motif:(CAGC)n" 1 137
scaffold18	RepeatMasker	similarity	625145	625189	20.0	-	.	Target "Motif:Copia-11_LH-I" 1089 1133
scaffold18	RepeatMasker	similarity	626867	626929	22.6	+	.	Target "Motif:R2-1_TSP" 3023 3085
scaffold18	RepeatMasker	similarity	636348	636439	31.9	+	.	Target "Motif:Gyp_I_MT-int" 3879 3966
scaffold18	RepeatMasker	similarity	660245	660314	21.7	+	.	Target "Motif:Gypsy-39_AA-I" 762 834
scaffold18	RepeatMasker	similarity	665080	665141	30.6	+	.	Target "Motif:Gypsy-29_CT-I" 6082 6143
scaffold18	RepeatMasker	similarity	705095	705136	19.1	+	.	Target "Motif:BEL-59_AA-I" 3788 3829
scaffold18	RepeatMasker	similarity	707463	707503	10.3	+	.	Target "Motif:Gypsy-15_SSa-I" 4547 4585
scaffold18	RepeatMasker	similarity	719896	719941	13.7	-	.	Target "Motif:Gypsy-6_Mad-I" 1106 1149
scaffold18	RepeatMasker	similarity	730540	730592	20.8	-	.	Target "Motif:CACTA-1_Ccinerea" 1183 1235
scaffold18	RepeatMasker	similarity	730604	730684	24.7	-	.	Target "Motif:Copia-7_ES-I" 3343 3423
scaffold19	RepeatMasker	similarity	30214	30529	31.9	+	.	Target "Motif:Gypsy-74_CCri-I" 6664 6974
scaffold19	RepeatMasker	similarity	55599	55668	22.9	+	.	Target "Motif:REX3_XM" 2148 2219
scaffold19	RepeatMasker	similarity	102908	103035	23.0	-	.	Target "Motif:5SrRNA-1_BG" 1 128
scaffold19	RepeatMasker	similarity	143387	143567	19.2	+	.	Target "Motif:Ag-Jock-1" 1279 1461
scaffold19	RepeatMasker	similarity	143430	143588	29.7	-	.	Target "Motif:R1_DYa" 696 851
scaffold19	RepeatMasker	similarity	145525	145567	2.5	+	.	Target "Motif:Gypsy-70_LMi-I" 2156 2196
scaffold19	RepeatMasker	similarity	185318	185411	29.0	+	.	Target "Motif:LINE1-1_ZM" 2890 2989
scaffold19	RepeatMasker	similarity	194262	194327	20.3	-	.	Target "Motif:Gypsy-25_FV-I" 6897 6962
scaffold19	RepeatMasker	similarity	195706	195769	21.3	-	.	Target "Motif:ATCopia28_I-int" 1414 1474
scaffold19	RepeatMasker	similarity	236622	236640	27.9	+	.	Target "Motif:CryptonH-4_HM" 6811 6928
scaffold19	RepeatMasker	similarity	236641	236742	24.3	+	.	Target "Motif:hAT-N4_ALy" 670 768
scaffold19	RepeatMasker	similarity	247365	247446	20.9	-	.	Target "Motif:GYVIT1_I-int" 357 429
scaffold19	RepeatMasker	similarity	255607	255679	27.4	-	.	Target "Motif:TART_DV" 6965 7037
scaffold19	RepeatMasker	similarity	332115	332227	29.1	+	.	Target "Motif:hAT-N4_ALy" 667 779
scaffold19	RepeatMasker	similarity	369010	369113	25.5	+	.	Target "Motif:EnSpm-N14_DR" 3537 3640
scaffold19	RepeatMasker	similarity	369037	369114	21.8	+	.	Target "Motif:ERV1-N3-I_DR" 3669 3747
scaffold19	RepeatMasker	similarity	399291	399378	22.7	-	.	Target "Motif:Gypsy-32_ADe-I" 1939 2032
scaffold19	RepeatMasker	similarity	408629	408699	12.7	+	.	Target "Motif:(CAGAGA)n" 5 75
scaffold19	RepeatMasker	similarity	441941	442065	28.6	-	.	Target "Motif:RTAg4" 2098 2213
scaffold19	RepeatMasker	similarity	481646	481723	23.1	+	.	Target "Motif:(TTG)n" 1 78
scaffold19	RepeatMasker	similarity	503237	503321	21.6	-	.	Target "Motif:DIRS-4_DR" 224 302
scaffold19	RepeatMasker	similarity	510540	510620	32.1	+	.	Target "Motif:Copia-1_ES-I" 1304 1384
scaffold19	RepeatMasker	similarity	608398	608640	28.8	-	.	Target "Motif:Gypsy-62_BG-LTR" 316 419
scaffold20	RepeatMasker	similarity	3850	4009	27.8	-	.	Target "Motif:ERV-12_PM-LTR" 1527 1699
scaffold20	RepeatMasker	similarity	3909	4008	19.0	-	.	Target "Motif:hAT-N14_OS" 361 483
scaffold20	RepeatMasker	similarity	4009	4021	21.3	+	.	Target "Motif:MuDR-40_PI" 1518 1586
scaffold20	RepeatMasker	similarity	8081	8272	28.8	-	.	Target "Motif:Mariner-3_SS" 1661 1852
scaffold20	RepeatMasker	similarity	8480	9827	38.9	-	.	Target "Motif:MarCry-1_FO" 118 1467
scaffold20	RepeatMasker	similarity	10658	10762	22.9	-	.	Target "Motif:SAT-21_DR" 135 249
scaffold20	RepeatMasker	similarity	33991	34094	28.0	+	.	Target "Motif:REP-6_CCri" 6352 6449
scaffold20	RepeatMasker	similarity	59640	59734	28.7	+	.	Target "Motif:Gypsy-43_PMar-LTR" 206 299
scaffold20	RepeatMasker	similarity	65096	65114	20.2	+	.	Target "Motif:Sola1-1_AC" 3433 3560
scaffold20	RepeatMasker	similarity	65115	65220	12.4	-	.	Target "Motif:ERV1-N3-I_DR" 3667 3771
scaffold20	RepeatMasker	similarity	65221	65239	19.8	-	.	Target "Motif:Gypsy-6_AEc-LTR" 1645 1779
scaffold20	RepeatMasker	similarity	81962	82015	22.2	-	.	Target "Motif:Dada-tL_DR" 7176 7229
scaffold20	RepeatMasker	similarity	81969	82019	15.7	-	.	Target "Motif:hAT-N4_ALy" 775 825
scaffold20	RepeatMasker	similarity	82020	82034	27.3	-	.	Target "Motif:EnSpm-5_HM" 4478 4543
scaffold20	RepeatMasker	similarity	171463	171540	21.3	+	.	Target "Motif:L2-25_HRo" 3940 4018
scaffold20	RepeatMasker	similarity	298673	298873	18.4	+	.	Target "Motif:(GCTG)n" 1 198
scaffold20	RepeatMasker	similarity	305088	305155	22.4	+	.	Target "Motif:Gypsy-12-I_CR" 3200 3273
scaffold20	RepeatMasker	similarity	305111	305181	28.0	-	.	Target "Motif:Gyp_I_MT-int" 2637 2704
scaffold20	RepeatMasker	similarity	306764	306782	33.8	+	.	Target "Motif:(CCG)n" 1 58
scaffold20	RepeatMasker	similarity	306783	306826	23.1	-	.	Target "Motif:MarinerL-1_CR" 1459 1554
scaffold20	RepeatMasker	similarity	306827	306889	22.2	+	.	Target "Motif:EnSpm-N1_T" 473 535
scaffold20	RepeatMasker	similarity	306890	306900	23.1	-	.	Target "Motif:MarinerL-1_CR" 1430 1458
scaffold20	RepeatMasker	similarity	306901	306934	33.8	+	.	Target "Motif:(CCG)n" 59 171
scaffold20	RepeatMasker	similarity	341193	341272	31.2	+	.	Target "Motif:Kolobok-2_AP" 430 509
scaffold20	RepeatMasker	similarity	341225	341288	23.4	-	.	Target "Motif:REP-4_PBa" 563 626
scaffold20	RepeatMasker	similarity	341289	341300	20.1	+	.	Target "Motif:EnSpm-N46_DR" 2230 2300
scaffold20	RepeatMasker	similarity	341301	341320	30.9	-	.	Target "Motif:Zisupton-6_DR" 9165 9255
scaffold20	RepeatMasker	similarity	397112	397257	29.6	+	.	Target "Motif:Sola2-1_EmiHux" 276 420
scaffold20	RepeatMasker	similarity	397117	397144	29.9	+	.	Target "Motif:Gypsy8-I_Dpse" 6886 7040
scaffold20	RepeatMasker	similarity	397145	397276	31.8	+	.	Target "Motif:(CGG)n" 1 132
scaffold20	RepeatMasker	similarity	397428	397590	35.2	-	.	Target "Motif:R1_DPs" 654 815
scaffold20	RepeatMasker	similarity	397467	397488	32.8	+	.	Target "Motif:Gypsy-32_ADe-I" 1917 2044
scaffold20	RepeatMasker	similarity	397489	397597	27.5	+	.	Target "Motif:(CGG)n" 1 109
scaffold20	RepeatMasker	similarity	400492	400561	17.6	-	.	Target "Motif:MuDr-3_HM" 4622 4691
scaffold20	RepeatMasker	similarity	400504	400568	24.6	-	.	Target "Motif:DNA9-3_DR" 9478 9542
scaffold20	RepeatMasker	similarity	400511	400577	20.9	-	.	Target "Motif:ENSPM-6_DR" 2716 2785
scaffold20	RepeatMasker	similarity	400798	400857	8.3	-	.	Target "Motif:EnSpm-N14_DR" 3551 3613
scaffold20	RepeatMasker	similarity	408270	408371	14.7	+	.	Target "Motif:(CAAGG)n" 4 107
scaffold20	RepeatMasker	similarity	420836	420849	23.9	-	.	Target "Motif:ISL2EU-8_CGi" 1241 1330
scaffold20	RepeatMasker	similarity	420858	420919	8.2	+	.	Target "Motif:DNA-N43_DR" 523 583
scaffold20	RepeatMasker	similarity	420871	420933	12.7	-	.	Target "Motif:Novosib-6_CR" 2920 2982
scaffold20	RepeatMasker	similarity	431928	432024	23.8	+	.	Target "Motif:RTAg4" 1743 1809
scaffold20	RepeatMasker	similarity	484140	484247	20.4	+	.	Target "Motif:Copia-14_BG-I" 77 184
scaffold20	RepeatMasker	similarity	484215	484407	33.9	+	.	Target "Motif:(TGGA)n" 1 193
scaffold20	RepeatMasker	similarity	484678	485001	27.2	-	.	Target "Motif:Copia23-PTR_I-int" 2554 2801
scaffold20	RepeatMasker	similarity	497334	497372	12.8	+	.	Target "Motif:Mariner-40_CCri" 2269 2307
scaffold20	RepeatMasker	similarity	506895	507107	29.6	-	.	Target "Motif:Harbinger2N_TP" 798 1010
scaffold20	RepeatMasker	similarity	506920	507112	35.2	+	.	Target "Motif:Ag-Jock-1" 1272 1467
scaffold20	RepeatMasker	similarity	506966	507131	32.5	+	.	Target "Motif:RTAg4" 2439 2611
scaffold20	RepeatMasker	similarity	552013	552084	25.4	-	.	Target "Motif:Dada-tL_DR" 7169 7239
scaffold20	RepeatMasker	similarity	552021	552090	22.9	-	.	Target "Motif:hAT-N4_ALy" 731 802
scaffold20	RepeatMasker	similarity	552031	552095	18.5	+	.	Target "Motif:Copia-1_CMe-I" 656 722
scaffold20	RepeatMasker	similarity	557096	557270	27.2	+	.	Target "Motif:(CGG)n" 2 173
scaffold20	RepeatMasker	similarity	604565	604577	29.6	+	.	Target "Motif:Helitron-3N3_PM" 1423 1534
scaffold20	RepeatMasker	similarity	604578	604764	22.7	+	.	Target "Motif:Novosib-6_CR" 2992 3172
scaffold20	RepeatMasker	similarity	626772	626867	13.0	+	.	Target "Motif:Gypsy49-I_AG" 665 797
scaffold20	RepeatMasker	similarity	691939	692174	33.1	+	.	Target "Motif:(CCG)n" 1 236
scaffold20	RepeatMasker	similarity	691962	692198	22.7	-	.	Target "Motif:Harbinger-N13_OS" 383 621
scaffold21	RepeatMasker	similarity	69740	69811	19.2	+	.	Target "Motif:SSRS2e" 10 77
scaffold21	RepeatMasker	similarity	152513	152561	18.4	+	.	Target "Motif:Copia-58_BG-I" 258 306
scaffold21	RepeatMasker	similarity	181284	181330	14.9	-	.	Target "Motif:Copia-98_AA-I" 995 1041
scaffold21	RepeatMasker	similarity	268209	268367	24.6	+	.	Target "Motif:Tx1-5_PM" 1122 1272
scaffold21	RepeatMasker	similarity	268270	268378	18.7	+	.	Target "Motif:Gypsy8-I_Dpse" 6548 6650
scaffold21	RepeatMasker	similarity	283021	283172	25.1	-	.	Target "Motif:5SrRNA-1_BG" 931 1065
scaffold21	RepeatMasker	similarity	283044	283230	13.9	+	.	Target "Motif:(ACTG)n" 1 180
scaffold21	RepeatMasker	similarity	419577	420134	35.3	+	.	Target "Motif:Gypsy-3_GDe-I" 1895 2415
scaffold21	RepeatMasker	similarity	473369	473442	27.0	+	.	Target "Motif:Copia-1_ST-LTR" 2500 2573
scaffold21	RepeatMasker	similarity	520498	520643	23.3	-	.	Target "Motif:hAT-N4_ALy" 658 803
scaffold21	RepeatMasker	similarity	555132	555226	18.7	+	.	Target "Motif:Helitron-N21_CGi" 2006 2097
scaffold21	RepeatMasker	similarity	555152	555167	13.2	+	.	Target "Motif:DNA2-7_CGi" 576 649
scaffold21	RepeatMasker	similarity	555168	555236	15.4	-	.	Target "Motif:Helitron-N3_DR" 2720 2785
scaffold21	RepeatMasker	similarity	575577	575588	16.9	+	.	Target "Motif:ENSPM-6_DR" 13294 13353
scaffold21	RepeatMasker	similarity	575589	575637	16.3	-	.	Target "Motif:LTR-1_GA-I" 13446 13494
scaffold21	RepeatMasker	similarity	589416	589499	26.2	-	.	Target "Motif:RTAg4" 2188 2272
scaffold21	RepeatMasker	similarity	612086	613530	30.8	+	.	Target "Motif:Gypsy-8_CH_I-int" 2508 3952
scaffold21	RepeatMasker	similarity	627462	627545	3.6	-	.	Target "Motif:Coprina_Cc1" 51 134
scaffold22	RepeatMasker	similarity	33813	33996	25.5	-	.	Target "Motif:MuDR-3_CCri" 2209 2392
scaffold22	RepeatMasker	similarity	34284	34408	26.6	-	.	Target "Motif:MuDR-3_CCri" 1827 1951
scaffold22	RepeatMasker	similarity	50477	50579	24.1	-	.	Target "Motif:TE-3_LVa" 799 894
scaffold22	RepeatMasker	similarity	195393	195442	14.0	+	.	Target "Motif:LTR5_DR" 688 739
scaffold22	RepeatMasker	similarity	222715	222785	26.8	+	.	Target "Motif:LitSINE1" 1 71
scaffold22	RepeatMasker	similarity	355584	355824	33.9	-	.	Target "Motif:EnSpm-20_CCri" 2193 2433
scaffold22	RepeatMasker	similarity	535235	535297	9.6	+	.	Target "Motif:Sola1-1_AC" 3618 3679
scaffold22	RepeatMasker	similarity	535237	535311	17.3	-	.	Target "Motif:DNA6-9_CGi" 2681 2758
scaffold22	RepeatMasker	similarity	605820	605839	21.1	+	.	Target "Motif:hAT-N4_ALy" 663 706
scaffold22	RepeatMasker	similarity	605840	605886	12.8	-	.	Target "Motif:Gypsy-11_Sit-I" 8992 9038
scaffold22	RepeatMasker	similarity	605887	605898	21.1	+	.	Target "Motif:hAT-N4_ALy" 707 738
scaffold23	RepeatMasker	similarity	267	388	29.0	-	.	Target "Motif:Copia7-PTR_I-int" 2930 3030
scaffold23	RepeatMasker	similarity	4871	5175	41.1	+	.	Target "Motif:SKIPPY_I-int" 2303 2607
scaffold23	RepeatMasker	similarity	5315	6661	37.6	+	.	Target "Motif:SKIPPY_I-int" 3324 4673
scaffold23	RepeatMasker	similarity	12405	12466	24.2	+	.	Target "Motif:Gypsy-10_ADe-I" 6457 6518
scaffold23	RepeatMasker	similarity	18819	19879	36.3	+	.	Target "Motif:PYRET_I-int" 4356 5419
scaffold23	RepeatMasker	similarity	28996	29214	32.9	+	.	Target "Motif:EnSpm-22_CCri" 9028 9243
scaffold23	RepeatMasker	similarity	59305	59357	18.9	+	.	Target "Motif:(TCG)n" 2 54
scaffold23	RepeatMasker	similarity	61659	61786	29.7	+	.	Target "Motif:(CGA)n" 2 129
scaffold23	RepeatMasker	similarity	112973	113081	16.6	-	.	Target "Motif:hAT-2n1_DR" 1050 1152
scaffold23	RepeatMasker	similarity	112993	113081	15.1	+	.	Target "Motif:Mariner-N22_AG" 1211 1296
scaffold23	RepeatMasker	similarity	113000	113092	14.8	-	.	Target "Motif:Helitron-2_DR" 23600 23687
scaffold23	RepeatMasker	similarity	113082	113097	22.1	-	.	Target "Motif:HAT-4N1_Mad" 1011 1121
scaffold23	RepeatMasker	similarity	133066	133134	17.4	-	.	Target "Motif:ERV38_MD-int" 2161 2236
scaffold23	RepeatMasker	similarity	277455	277513	20.3	-	.	Target "Motif:Gypsy-8_Gav-I" 440 500
scaffold23	RepeatMasker	similarity	412240	412336	29.8	-	.	Target "Motif:Copia-33_GM-I" 1821 1911
scaffold23	RepeatMasker	similarity	417707	417802	17.6	-	.	Target "Motif:hAT-N4_ALy" 713 805
scaffold23	RepeatMasker	similarity	479216	479464	18.8	+	.	Target "Motif:Copia-2_SSa-I" 1553 1806
scaffold23	RepeatMasker	similarity	481824	482090	27.8	+	.	Target "Motif:Ag-Jock-1" 1178 1451
scaffold23	RepeatMasker	similarity	492435	492555	24.8	+	.	Target "Motif:GRANDE1_ZD-int" 10982 11110
scaffold23	RepeatMasker	similarity	508020	508308	31.1	-	.	Target "Motif:Gypsy-64_BG-I" 33 249
scaffold23	RepeatMasker	similarity	511343	511414	29.2	-	.	Target "Motif:Gypsy1-I_ST" 4146 4217
scaffold23	RepeatMasker	similarity	530961	531066	23.5	+	.	Target "Motif:REP-4_PBa" 530 635
scaffold23	RepeatMasker	similarity	530978	531121	24.2	-	.	Target "Motif:REP-4_PBa" 473 608
scaffold23	RepeatMasker	similarity	568345	568395	19.6	-	.	Target "Motif:5SrRNA-1_BG" 79 129
scaffold23	RepeatMasker	similarity	590458	590592	29.1	+	.	Target "Motif:MuDR-2_FO" 1735 1871
scaffold23	RepeatMasker	similarity	596285	596347	17.5	-	.	Target "Motif:TE-5_CGi" 219 281
scaffold23	RepeatMasker	similarity	596310	596383	20.9	-	.	Target "Motif:hAT-N36B_DR" 160 231
scaffold24	RepeatMasker	similarity	3518	3632	23.6	+	.	Target "Motif:Gypsy-149_AA-I" 21 136
scaffold24	RepeatMasker	similarity	3541	3631	15.4	-	.	Target "Motif:RTAg4" 2089 2185
scaffold24	RepeatMasker	similarity	3632	3660	24.4	-	.	Target "Motif:Gypsy8-I_Dpse" 6501 6623
scaffold24	RepeatMasker	similarity	6931	7018	31.8	-	.	Target "Motif:Copia-17_PPe-I" 265 352
scaffold24	RepeatMasker	similarity	13343	13434	21.1	+	.	Target "Motif:5SrRNA-1_BG" 37 128
scaffold24	RepeatMasker	similarity	18272	18430	25.2	-	.	Target "Motif:MuDR-9_ZM" 1582 1740
scaffold24	RepeatMasker	similarity	31634	31752	22.7	+	.	Target "Motif:(CACCAT)n" 1 123
scaffold24	RepeatMasker	similarity	57614	57790	31.1	+	.	Target "Motif:(CGG)n" 3 179
scaffold24	RepeatMasker	similarity	144672	144825	28.6	+	.	Target "Motif:(CAAG)n" 4 157
scaffold24	RepeatMasker	similarity	163059	163118	18.9	-	.	Target "Motif:DIRS-1_ACar" 1154 1214
scaffold24	RepeatMasker	similarity	165776	165904	23.6	-	.	Target "Motif:5SrRNA-1_BG" 1 129
scaffold24	RepeatMasker	similarity	204240	204270	0.0	-	.	Target "Motif:Gypsy39-ZM_LTR" 76 106
scaffold24	RepeatMasker	similarity	275572	275822	32.7	+	.	Target "Motif:Copia-8-I_DR" 693 943
scaffold24	RepeatMasker	similarity	275791	275854	26.6	+	.	Target "Motif:R1_DPe" 656 719
scaffold24	RepeatMasker	similarity	275958	276176	34.9	+	.	Target "Motif:(TGG)n" 1 217
scaffold24	RepeatMasker	similarity	346857	346912	23.2	+	.	Target "Motif:Harbinger-N6_OS" 714 770
scaffold24	RepeatMasker	similarity	359393	359449	10.5	+	.	Target "Motif:(GCTG)n" 2 59
scaffold24	RepeatMasker	similarity	386003	386083	20.7	-	.	Target "Motif:MIR_Testu" 14 88
scaffold25	RepeatMasker	similarity	47041	47107	24.2	-	.	Target "Motif:Gypsy-1_CMe-LTR" 344 409
scaffold25	RepeatMasker	similarity	77169	77236	20.1	+	.	Target "Motif:MSAT_MG" 125 189
scaffold25	RepeatMasker	similarity	77188	77236	16.3	+	.	Target "Motif:Polinton-4N1_DR" 4713 4761
scaffold25	RepeatMasker	similarity	86982	87087	31.1	+	.	Target "Motif:MuDR-1_FO" 198 303
scaffold25	RepeatMasker	similarity	119566	119664	27.1	-	.	Target "Motif:Copia-58_PI-I" 1186 1284
scaffold25	RepeatMasker	similarity	252261	252341	30.9	+	.	Target "Motif:(CAAG)n" 4 84
scaffold25	RepeatMasker	similarity	254719	254784	25.8	+	.	Target "Motif:Gypsy-29_CT-I" 6064 6131
scaffold25	RepeatMasker	similarity	255358	255454	26.8	+	.	Target "Motif:piggyBac-3_SSa" 934 1023
scaffold25	RepeatMasker	similarity	281471	281645	31.2	-	.	Target "Motif:Copia-2_SSa-I" 1177 1383
scaffold25	RepeatMasker	similarity	305055	305248	36.9	+	.	Target "Motif:(TGG)n" 1 194
scaffold25	RepeatMasker	similarity	315646	315709	14.5	-	.	Target "Motif:Copia-7_ES-I" 3367 3429
scaffold25	RepeatMasker	similarity	353469	353593	22.7	+	.	Target "Motif:(GCTG)n" 1 126
scaffold25	RepeatMasker	similarity	380892	381028	32.1	-	.	Target "Motif:Gypsy-6_DEu-I" 422 558
scaffold25	RepeatMasker	similarity	380893	381057	32.1	-	.	Target "Motif:Jockey-3_DGri" 3255 3418
scaffold25	RepeatMasker	similarity	410244	410343	26.7	-	.	Target "Motif:Gypsy-48_SB-I" 2210 2319
scaffold25	RepeatMasker	similarity	419476	419549	25.6	-	.	Target "Motif:BEL-14_DPu-I" 1504 1570
scaffold25	RepeatMasker	similarity	420237	420309	22.6	-	.	Target "Motif:Gypsy20_ZM_I-int" 2957 3028
scaffold25	RepeatMasker	similarity	443652	443747	20.9	-	.	Target "Motif:Helitron-1_LCh" 2466 2561
scaffold25	RepeatMasker	similarity	455856	455933	31.6	+	.	Target "Motif:Gypsy-17_PTrit-I" 4106 4181
scaffold26	RepeatMasker	similarity	15982	16042	16.4	+	.	Target "Motif:hAT-15_HRo" 3520 3583
scaffold26	RepeatMasker	similarity	131260	131390	19.4	+	.	Target "Motif:CryptonH-5_HM" 4338 4475
scaffold26	RepeatMasker	similarity	131323	131398	19.7	+	.	Target "Motif:ERV1-2_AFC-LTR" 296 373
scaffold26	RepeatMasker	similarity	189963	190102	26.9	+	.	Target "Motif:hAT-N4_ALy" 637 796
scaffold26	RepeatMasker	similarity	194520	194640	23.7	-	.	Target "Motif:RTAg4" 2119 2221
scaffold26	RepeatMasker	similarity	227178	227277	17.6	-	.	Target "Motif:Jockey-3_DGri" 3190 3266
scaffold26	RepeatMasker	similarity	227205	227323	17.5	-	.	Target "Motif:Gypsy8-I_Dpse" 6583 6642
scaffold26	RepeatMasker	similarity	231185	231223	12.8	+	.	Target "Motif:Gypsy-6_PBa-I" 1228 1266
scaffold26	RepeatMasker	similarity	360396	360452	8.8	+	.	Target "Motif:Gypsy50-I_DR" 5428 5485
scaffold26	RepeatMasker	similarity	360406	360491	22.4	+	.	Target "Motif:DNA2-10_CGi" 1956 2041
scaffold26	RepeatMasker	similarity	405638	405723	26.7	+	.	Target "Motif:hAT-N4_ALy" 674 759
scaffold26	RepeatMasker	similarity	405653	405841	30.1	+	.	Target "Motif:(CGA)n" 2 178
scaffold26	RepeatMasker	similarity	405777	405864	25.0	+	.	Target "Motif:hAT-N4_ALy" 711 799
scaffold26	RepeatMasker	similarity	458302	458345	13.6	+	.	Target "Motif:Gypsy-50_GA-LTR" 464 507
scaffold27	RepeatMasker	similarity	17411	17527	25.6	-	.	Target "Motif:Jockey-3_DGri" 3331 3422
scaffold27	RepeatMasker	similarity	39668	39737	25.0	-	.	Target "Motif:RTAg4" 2337 2404
scaffold27	RepeatMasker	similarity	43759	43796	10.5	-	.	Target "Motif:L1-8_PI" 4887 4924
scaffold27	RepeatMasker	similarity	70898	70983	18.9	+	.	Target "Motif:(CGA)n" 1 80
scaffold27	RepeatMasker	similarity	70925	70988	15.6	+	.	Target "Motif:hAT-N4_ALy" 724 787
scaffold27	RepeatMasker	similarity	85467	85519	24.5	+	.	Target "Motif:Copia-71_MLP-I" 677 729
scaffold27	RepeatMasker	similarity	85473	85596	27.6	+	.	Target "Motif:hAT-N4_ALy" 672 795
scaffold27	RepeatMasker	similarity	86156	86223	19.1	+	.	Target "Motif:Gypsy82-LTR_Dr" 655 723
scaffold27	RepeatMasker	similarity	96646	96821	34.7	+	.	Target "Motif:(CAT)n" 3 178
scaffold27	RepeatMasker	similarity	96667	96841	30.2	+	.	Target "Motif:Gypsy-30_SP-I" 3854 4022
scaffold27	RepeatMasker	similarity	174892	175044	38.6	+	.	Target "Motif:EnSpm1_SB" 9735 9887
scaffold27	RepeatMasker	similarity	251371	251441	20.3	+	.	Target "Motif:CryptonH-13_HM" 5500 5569
scaffold27	RepeatMasker	similarity	290530	290661	28.0	+	.	Target "Motif:L1-4_VC" 1189 1329
scaffold27	RepeatMasker	similarity	290556	290664	26.6	+	.	Target "Motif:TART_DV" 11399 11507
scaffold27	RepeatMasker	similarity	326509	326573	23.1	-	.	Target "Motif:OSCopia2_I-int" 1262 1326
scaffold27	RepeatMasker	similarity	368041	368110	24.3	+	.	Target "Motif:Sola3-1_CapOwc" 3079 3149
scaffold27	RepeatMasker	similarity	416767	416860	17.6	+	.	Target "Motif:(CAAGG)n" 5 98
scaffold28	RepeatMasker	similarity	3106	3236	32.8	-	.	Target "Motif:Gypsy-6_DEu-I" 419 549
scaffold28	RepeatMasker	similarity	4283	4342	16.7	+	.	Target "Motif:(GCTG)n" 1 60
scaffold28	RepeatMasker	similarity	16829	16947	22.9	+	.	Target "Motif:Gypsy-68_PIT-I" 9204 9313
scaffold28	RepeatMasker	similarity	123490	123579	11.2	+	.	Target "Motif:(TGGA)n" 2 90
scaffold28	RepeatMasker	similarity	123529	123586	8.8	-	.	Target "Motif:RMER12C" 762 819
scaffold28	RepeatMasker	similarity	126865	127262	37.3	-	.	Target "Motif:EnSpm-10_CCri" 4191 4613
scaffold28	RepeatMasker	similarity	140603	140657	10.9	+	.	Target "Motif:Ginger1-2_DR" 392 446
scaffold28	RepeatMasker	similarity	154115	154181	17.9	+	.	Target "Motif:Gypsy-11_Sit-I" 8973 9039
scaffold28	RepeatMasker	similarity	166654	166715	27.8	-	.	Target "Motif:RTAg4" 2146 2344
scaffold28	RepeatMasker	similarity	166716	166879	19.5	+	.	Target "Motif:(CTG)n" 1 164
scaffold28	RepeatMasker	similarity	166880	166891	27.8	-	.	Target "Motif:RTAg4" 2101 2145
scaffold28	RepeatMasker	similarity	167432	167676	23.4	-	.	Target "Motif:TART_DV" 11374 11508
scaffold28	RepeatMasker	similarity	167549	167699	29.1	-	.	Target "Motif:Gypsy8-I_Dpse" 6502 6649
scaffold28	RepeatMasker	similarity	167566	167704	26.5	+	.	Target "Motif:Gypsy-22_SB-I" 10047 10182
scaffold28	RepeatMasker	similarity	168273	168289	19.1	-	.	Target "Motif:Ag-Jock-1" 1361 1410
scaffold28	RepeatMasker	similarity	168290	168355	16.7	-	.	Target "Motif:RTAg4" 1732 1797
scaffold28	RepeatMasker	similarity	207645	207703	27.1	+	.	Target "Motif:DNA-18_CCri" 8299 8357
scaffold28	RepeatMasker	similarity	239277	239333	15.8	-	.	Target "Motif:hAT-N4_ALy" 683 739
scaffold28	RepeatMasker	similarity	239289	239342	20.4	+	.	Target "Motif:ATCopia24I" 2752 2805
scaffold28	RepeatMasker	similarity	276473	276640	25.6	-	.	Target "Motif:Copia-1_ST-LTR" 2656 2827
scaffold28	RepeatMasker	similarity	276737	276813	19.7	-	.	Target "Motif:Copia-1_ST-LTR" 2500 2576
scaffold28	RepeatMasker	similarity	276813	276932	30.2	+	.	Target "Motif:EnSpm-7_STu" 7184 7302
scaffold28	RepeatMasker	similarity	311644	311777	29.9	+	.	Target "Motif:MuDr-1_BF" 7998 8133
scaffold28	RepeatMasker	similarity	312021	312159	16.6	+	.	Target "Motif:(TGG)n" 3 141
scaffold29	RepeatMasker	similarity	297738	297910	35.1	-	.	Target "Motif:MERMITE18B" 932 1106
scaffold30	RepeatMasker	similarity	1	113	2.6	+	.	Target "Motif:Coprina_Cc1" 5 117
scaffold30	RepeatMasker	similarity	27	136	18.5	+	.	Target "Motif:Chaplin5a_FR" 420 526
scaffold30	RepeatMasker	similarity	4786	4836	16.0	-	.	Target "Motif:BEL-19_DAn-I" 2601 2651
scaffold30	RepeatMasker	similarity	11110	11161	19.2	+	.	Target "Motif:ATLINE1A" 1908 1961
scaffold30	RepeatMasker	similarity	11424	11605	22.3	+	.	Target "Motif:FOXY" 186 369
scaffold30	RepeatMasker	similarity	41396	41424	6.9	+	.	Target "Motif:Copia-92_GM-I" 191 219
scaffold30	RepeatMasker	similarity	137247	137316	24.3	-	.	Target "Motif:Gypsy-11_DTa-I" 282 359
scaffold30	RepeatMasker	similarity	150404	150439	13.9	+	.	Target "Motif:ERV-3_CPB-I" 1777 1812
scaffold30	RepeatMasker	similarity	209989	210043	20.0	+	.	Target "Motif:Gypsy-26_OD-I" 1087 1141
scaffold30	RepeatMasker	similarity	215144	215220	27.3	+	.	Target "Motif:Copia-2_MVPL-I" 4023 4102
scaffold30	RepeatMasker	similarity	311898	312014	13.5	-	.	Target "Motif:DNA-X-9_NV" 945 1082
scaffold30	RepeatMasker	similarity	317572	317609	15.8	-	.	Target "Motif:Harbinger1_TP" 3153 3190
scaffold30	RepeatMasker	similarity	356018	356165	26.4	+	.	Target "Motif:(CGA)n" 2 149
scaffold31	RepeatMasker	similarity	34059	34117	18.6	-	.	Target "Motif:Copia-1_MPA-LTR" 246 304
scaffold31	RepeatMasker	similarity	46094	46170	23.4	-	.	Target "Motif:Rex1-31_DRe" 3058 3135
scaffold31	RepeatMasker	similarity	46109	46180	25.4	+	.	Target "Motif:TE-5_SSa" 2970 3040
scaffold31	RepeatMasker	similarity	76832	76882	17.6	-	.	Target "Motif:CR1-8_CQ" 1416 1466
scaffold31	RepeatMasker	similarity	86258	86315	8.6	+	.	Target "Motif:(CAGTC)n" 2 61
scaffold31	RepeatMasker	similarity	86316	86327	17.1	+	.	Target "Motif:(CAGCC)n" 2 74
scaffold31	RepeatMasker	similarity	91098	91185	25.2	+	.	Target "Motif:RTAg4" 2076 2207
scaffold31	RepeatMasker	similarity	91186	91256	10.8	+	.	Target "Motif:Copia-7_ES-I" 3334 3399
scaffold31	RepeatMasker	similarity	91194	91298	13.1	+	.	Target "Motif:Ag-Jock-1" 1295 1476
scaffold31	RepeatMasker	similarity	91299	91342	25.2	+	.	Target "Motif:RTAg4" 2208 2276
scaffold31	RepeatMasker	similarity	159315	159384	18.6	+	.	Target "Motif:ISL2EU-1_LHu" 2775 2849
scaffold31	RepeatMasker	similarity	170867	170923	17.9	+	.	Target "Motif:Gypsy-24_ADe-I" 1958 2013
scaffold31	RepeatMasker	similarity	184148	184400	27.0	-	.	Target "Motif:Ag-Jock-1" 1261 1475
scaffold31	RepeatMasker	similarity	192218	192253	13.9	+	.	Target "Motif:Gypsy-22_SSa-I" 4620 4655
scaffold31	RepeatMasker	similarity	246383	246426	18.2	-	.	Target "Motif:ERV1-4-I_XT" 710 753
scaffold31	RepeatMasker	similarity	362215	362259	13.3	+	.	Target "Motif:IS3EU-N1_CGi" 755 799
scaffold32	RepeatMasker	similarity	190604	190653	26.0	-	.	Target "Motif:Harbinger-58B_CCri" 1922 1971
scaffold32	RepeatMasker	similarity	234901	234920	24.0	-	.	Target "Motif:Kolobok-3_Aplcal" 4297 4401
scaffold32	RepeatMasker	similarity	234921	235005	9.8	+	.	Target "Motif:hAT-4_PBa" 5883 5964
scaffold32	RepeatMasker	similarity	234947	235030	15.5	-	.	Target "Motif:Polinton-4N1_DR" 4700 4783
scaffold32	RepeatMasker	similarity	239997	240112	36.2	-	.	Target "Motif:POPGY1_I-int" 6816 6931
scaffold32	RepeatMasker	similarity	256596	257173	29.0	+	.	Target "Motif:Gypsy-8_CH_I-int" 2508 3091
scaffold33	RepeatMasker	similarity	15364	15490	26.6	+	.	Target "Motif:5SrRNA-1_BG" 5 129
scaffold33	RepeatMasker	similarity	15561	15691	26.6	+	.	Target "Motif:5SrRNA-1_BG" 4 132
scaffold33	RepeatMasker	similarity	23605	23630	28.3	+	.	Target "Motif:Sat-1_LVa" 1106 1261
scaffold33	RepeatMasker	similarity	23631	23759	24.4	-	.	Target "Motif:5SrRNA-1_BG" 1 129
scaffold33	RepeatMasker	similarity	83628	83661	2.9	-	.	Target "Motif:CryptonH-13_HM" 5506 5539
scaffold33	RepeatMasker	similarity	115431	115550	24.4	+	.	Target "Motif:Gypsy-23_DEl-I" 6935 7054
scaffold33	RepeatMasker	similarity	140588	140623	5.6	-	.	Target "Motif:hAT-N4_ALy" 710 745
scaffold33	RepeatMasker	similarity	197912	197985	16.0	-	.	Target "Motif:Sola2-8_LMi" 1092 1160
scaffold33	RepeatMasker	similarity	197924	197988	10.8	-	.	Target "Motif:REP-4_PBa" 611 676
scaffold33	RepeatMasker	similarity	197931	197945	24.2	+	.	Target "Motif:DNA2-10_DR" 2663 2766
scaffold33	RepeatMasker	similarity	197945	198012	8.9	+	.	Target "Motif:ERV1-3_AFC-LTR" 228 295
scaffold33	RepeatMasker	similarity	197946	198031	21.1	+	.	Target "Motif:Zisupton-7_DR" 936 1016
scaffold33	RepeatMasker	similarity	212403	212446	13.6	-	.	Target "Motif:MuDR1_ZM" 6054 6097
scaffold33	RepeatMasker	similarity	229307	229362	18.2	-	.	Target "Motif:BEL-607_AA-I" 3316 3370
scaffold34	RepeatMasker	similarity	24986	25167	30.2	-	.	Target "Motif:DNA6-13B_CGi" 952 1115
scaffold34	RepeatMasker	similarity	54287	54343	10.9	+	.	Target "Motif:MinoAg1" 1153 1206
scaffold34	RepeatMasker	similarity	54288	54302	18.8	-	.	Target "Motif:hAT-4_PBa" 2230 2259
scaffold34	RepeatMasker	similarity	54303	54350	12.5	+	.	Target "Motif:Ag-Jock-1" 1358 1407
scaffold34	RepeatMasker	similarity	54351	54373	18.8	-	.	Target "Motif:hAT-4_PBa" 2177 2229
scaffold34	RepeatMasker	similarity	162615	162740	29.3	+	.	Target "Motif:hAT-N4_ALy" 686 829
scaffold34	RepeatMasker	similarity	163980	164024	20.0	+	.	Target "Motif:MuDR1_ZM" 6042 6086
scaffold34	RepeatMasker	similarity	163995	164032	18.4	+	.	Target "Motif:Gypsy14-LTR_Dpse" 136 173
scaffold34	RepeatMasker	similarity	164337	164392	19.6	-	.	Target "Motif:Gypsy-47_CGi-I" 290 348
scaffold34	RepeatMasker	similarity	173246	173288	13.9	+	.	Target "Motif:hAT-5_FV" 2825 2871
scaffold34	RepeatMasker	similarity	174851	174918	23.5	-	.	Target "Motif:HAL1-4_Cpo" 372 444
scaffold34	RepeatMasker	similarity	176046	176106	19.0	+	.	Target "Motif:ERV-1_OL-I" 269 327
scaffold34	RepeatMasker	similarity	179769	179849	20.1	-	.	Target "Motif:PCretro3_I-int" 1692 1769
scaffold34	RepeatMasker	similarity	198511	198589	23.7	+	.	Target "Motif:Copia-65_CCri-I" 2158 2237
scaffold34	RepeatMasker	similarity	201270	201353	27.6	-	.	Target "Motif:Mariner-16_DRh" 897 976
scaffold34	RepeatMasker	similarity	219041	219116	23.7	-	.	Target "Motif:Gypsy-13_SMo-LTR" 579 656
scaffold34	RepeatMasker	similarity	244149	244271	27.1	+	.	Target "Motif:Jockey-6_DK" 452 568
scaffold35	RepeatMasker	similarity	87156	87228	21.2	-	.	Target "Motif:Tx1-3_PM" 925 1063
scaffold35	RepeatMasker	similarity	163862	163948	27.6	+	.	Target "Motif:Gypsy34-ZM_I-int" 1427 1513
scaffold35	RepeatMasker	similarity	174954	175127	27.4	-	.	Target "Motif:hAT-N4_ALy" 698 885
scaffold35	RepeatMasker	similarity	174997	175130	34.4	+	.	Target "Motif:Polinton-2A_NV" 13723 13853
scaffold35	RepeatMasker	similarity	190888	190947	12.3	+	.	Target "Motif:Copia-58_PI-I" 1220 1276
scaffold36	RepeatMasker	similarity	35191	35304	26.2	-	.	Target "Motif:NUSIF1_TM" 7417 7526
scaffold36	RepeatMasker	similarity	45617	45746	27.6	+	.	Target "Motif:5SrRNA-1_BG" 2 129
scaffold36	RepeatMasker	similarity	56971	57060	14.7	+	.	Target "Motif:tRNA-1_DRe" 660 736
scaffold36	RepeatMasker	similarity	62319	62372	13.0	-	.	Target "Motif:hAT-N47B_DR" 149 202
scaffold36	RepeatMasker	similarity	62373	62389	19.2	-	.	Target "Motif:hAT-2_HM" 282 352
scaffold36	RepeatMasker	similarity	77868	78229	35.9	+	.	Target "Motif:RTAg4" 1936 2282
scaffold36	RepeatMasker	similarity	77966	78256	29.8	+	.	Target "Motif:Jockey-3_DGri" 3204 3445
scaffold36	RepeatMasker	similarity	197528	197658	26.2	+	.	Target "Motif:LTR42_MD" 473 598
scaffold36	RepeatMasker	similarity	197548	197692	21.3	+	.	Target "Motif:IMPB_01" 155 295
scaffold36	RepeatMasker	similarity	215131	215151	18.2	+	.	Target "Motif:CryptonV-N1_SSa" 97 225
scaffold36	RepeatMasker	similarity	215152	215252	7.0	-	.	Target "Motif:Coprina_Cc1" 5 104
scaffold37	RepeatMasker	similarity	30184	30236	10.2	+	.	Target "Motif:Gypsy-1_Sit-I" 10395 10444
scaffold37	RepeatMasker	similarity	62265	62325	18.0	+	.	Target "Motif:DNA30_Lch" 477 543
scaffold37	RepeatMasker	similarity	171288	171422	25.6	-	.	Target "Motif:Polinton-2A_NV" 13725 13859
scaffold37	RepeatMasker	similarity	196779	196907	8.5	+	.	Target "Motif:(GAA)n" 3 131
scaffold38	RepeatMasker	similarity	38308	38358	21.6	+	.	Target "Motif:MuDR1_ZM" 6054 6104
scaffold38	RepeatMasker	similarity	38319	38359	12.2	+	.	Target "Motif:Gypsy-1_CMe-LTR" 367 407
scaffold38	RepeatMasker	similarity	43954	44031	18.4	+	.	Target "Motif:Sola2-4_LMi" 2165 2242
scaffold38	RepeatMasker	similarity	68288	68333	17.4	-	.	Target "Motif:Polinton-2A_NV" 13810 13855
scaffold38	RepeatMasker	similarity	90418	90508	14.4	+	.	Target "Motif:Gypsy152B-LTR_DR" 5 97
scaffold38	RepeatMasker	similarity	90428	90519	14.6	-	.	Target "Motif:ERV1-1_SSc-I" 411 499
scaffold38	RepeatMasker	similarity	90442	90528	2.3	+	.	Target "Motif:Harbinger2-2_ES" 1123 1211
scaffold38	RepeatMasker	similarity	90445	90542	11.2	-	.	Target "Motif:Copia17-NVi_I-int" 862 959
scaffold38	RepeatMasker	similarity	90469	90566	15.6	+	.	Target "Motif:DNA5-4_CGi" 2635 2739
scaffold38	RepeatMasker	similarity	106832	106935	10.6	+	.	Target "Motif:(GAA)n" 1 104
scaffold39	RepeatMasker	similarity	137	474	38.8	-	.	Target "Motif:I-5_AO" 4799 5141
scaffold39	RepeatMasker	similarity	7419	7503	23.2	-	.	Target "Motif:I-1_AO" 3405 3486
scaffold39	RepeatMasker	similarity	30787	30828	21.4	+	.	Target "Motif:Vingi-1_Lme" 1627 1668
scaffold39	RepeatMasker	similarity	36079	36162	26.2	+	.	Target "Motif:Gypsy-44_GM-I" 3572 3649
scaffold39	RepeatMasker	similarity	41060	41086	36.6	-	.	Target "Motif:Gypsy-6_DEu-I" 445 580
scaffold39	RepeatMasker	similarity	41087	41257	36.9	-	.	Target "Motif:MarinerL-1_CR" 1378 1551
scaffold39	RepeatMasker	similarity	49628	49766	29.7	+	.	Target "Motif:Tad1-11_BG" 5133 5273
scaffold39	RepeatMasker	similarity	57945	58000	23.2	+	.	Target "Motif:DNA-17_CCri" 5386 5441
scaffold39	RepeatMasker	similarity	58119	58205	23.6	+	.	Target "Motif:RTEX-16_BF" 3623 3704
scaffold39	RepeatMasker	similarity	97188	97293	20.1	-	.	Target "Motif:HAT5N_CI" 528 637
scaffold39	RepeatMasker	similarity	101424	101833	33.8	-	.	Target "Motif:MuDR-1_FO" 851 1281
scaffold39	RepeatMasker	similarity	101820	102232	35.9	+	.	Target "Motif:MuDR-2_FO" 1272 1686
scaffold39	RepeatMasker	similarity	102537	102634	32.6	+	.	Target "Motif:Gypsy-32_ADe-I" 1973 2070
scaffold39	RepeatMasker	similarity	102764	103220	33.5	+	.	Target "Motif:MuDR-1_FO" 2254 2687
scaffold40	RepeatMasker	similarity	2898	3164	30.3	-	.	Target "Motif:Copia-83_ALY-I" 1151 1276
scaffold40	RepeatMasker	similarity	3018	3174	33.4	-	.	Target "Motif:Dada-U1A_DR" 4494 4643
scaffold40	RepeatMasker	similarity	7996	8084	29.5	+	.	Target "Motif:Gypsy-295_AA-I" 1478 1562
scaffold40	RepeatMasker	similarity	15903	15973	24.6	-	.	Target "Motif:Copia-26_CCri-LTR" 98 167
scaffold40	RepeatMasker	similarity	19199	19260	19.7	+	.	Target "Motif:Harbinger2-2_NV" 2964 3024
scaffold40	RepeatMasker	similarity	19211	19289	23.7	-	.	Target "Motif:Gypsy-31_DEl-I" 420 498
scaffold40	RepeatMasker	similarity	19290	19320	30.6	-	.	Target "Motif:Jockey-6_DK" 398 453
scaffold40	RepeatMasker	similarity	43994	44039	17.4	+	.	Target "Motif:RTE-4_LCh" 715 762
scaffold40	RepeatMasker	similarity	44720	44864	25.6	-	.	Target "Motif:MSAT-5_DR" 1 156
scaffold40	RepeatMasker	similarity	49373	49413	17.1	+	.	Target "Motif:L2-5B_HRo" 1735 1775
scaffold40	RepeatMasker	similarity	60348	61459	31.0	+	.	Target "Motif:MuDR-2_FO" 175 1334
scaffold40	RepeatMasker	similarity	62992	63042	16.0	-	.	Target "Motif:Copia-72_ZM-I" 3091 3144
scaffold40	RepeatMasker	similarity	65432	65484	17.3	-	.	Target "Motif:Copia-37_AIp-I" 3205 3261
scaffold40	RepeatMasker	similarity	82776	83552	36.2	+	.	Target "Motif:Tad1-36_BG" 2564 3542
scaffold40	RepeatMasker	similarity	83540	83862	30.0	+	.	Target "Motif:MRT" 3351 3833
scaffold41	RepeatMasker	similarity	338	399	13.3	-	.	Target "Motif:Copia-75_Mad-LTR" 122 181
scaffold41	RepeatMasker	similarity	367	420	16.7	-	.	Target "Motif:hAT-9_ATr" 5599 5652
scaffold41	RepeatMasker	similarity	370	433	13.6	-	.	Target "Motif:Helitron-N3B_DR" 3051 3112
scaffold41	RepeatMasker	similarity	35226	35239	25.4	-	.	Target "Motif:Tx1-5_PM" 1252 1274
scaffold41	RepeatMasker	similarity	35240	35427	28.6	-	.	Target "Motif:Gypsy-23_DEl-I" 6915 7103
scaffold41	RepeatMasker	similarity	35279	35306	22.7	-	.	Target "Motif:Jockey-3_DGri" 3297 3382
scaffold41	RepeatMasker	similarity	35307	35445	17.8	-	.	Target "Motif:RTAg4" 2071 2200
scaffold41	RepeatMasker	similarity	35446	35464	22.7	-	.	Target "Motif:Jockey-3_DGri" 3231 3296
scaffold41	RepeatMasker	similarity	35465	35592	25.4	-	.	Target "Motif:Tx1-5_PM" 1033 1251
scaffold41	RepeatMasker	similarity	35667	35790	19.6	-	.	Target "Motif:Tx1-5_PM" 1130 1269
scaffold41	RepeatMasker	similarity	36459	36672	24.6	+	.	Target "Motif:RTEX-1_CR" 1153 1323
scaffold41	RepeatMasker	similarity	62949	63090	30.2	-	.	Target "Motif:DNA8-7_CQ" 1505 1644
scaffold42	RepeatMasker	similarity	66913	66974	12.9	+	.	Target "Motif:Mariner-39_SSa" 967 1028
scaffold42	RepeatMasker	similarity	66930	66990	9.8	-	.	Target "Motif:Rex1-31_DRe" 3047 3108
scaffold42	RepeatMasker	similarity	66991	67002	19.2	+	.	Target "Motif:RNLTR2d" 418 490
scaffold42	RepeatMasker	similarity	80891	81029	20.7	+	.	Target "Motif:Zisupton-7_DR" 11415 11556
scaffold42	RepeatMasker	similarity	84060	84111	11.5	-	.	Target "Motif:hAT-N4_ALy" 721 772
scaffold42	RepeatMasker	similarity	84330	84531	26.1	-	.	Target "Motif:Helitron-1_CRe" 13042 13240
scaffold42	RepeatMasker	similarity	84378	84605	20.2	+	.	Target "Motif:CT-rich" 1 228
scaffold43	RepeatMasker	similarity	1	94	2.1	+	.	Target "Motif:Coprina_Cc1" 4 97
scaffold43	RepeatMasker	similarity	698	991	15.2	-	.	Target "Motif:DNA-N26B_DR" 486 779
scaffold43	RepeatMasker	similarity	879	1005	16.5	+	.	Target "Motif:A-rich" 1 127
scaffold43	RepeatMasker	similarity	5805	7280	30.0	+	.	Target "Motif:Gypsy-8_CH_I-int" 2508 3980
scaffold43	RepeatMasker	similarity	7513	8695	30.1	+	.	Target "Motif:Gypsy-8_CH_I-int" 4735 5908
scaffold43	RepeatMasker	similarity	26026	26069	14.0	+	.	Target "Motif:Copia-16_PAb-I" 4129 4171
scaffold43	RepeatMasker	similarity	26248	26346	24.2	+	.	Target "Motif:I-5_AO" 3710 3804
scaffold43	RepeatMasker	similarity	36950	37235	36.4	+	.	Target "Motif:MarinerL-1_AO" 792 1077
scaffold43	RepeatMasker	similarity	46797	46854	22.4	-	.	Target "Motif:Gypsy-3_PCR-I" 10673 10733
scaffold43	RepeatMasker	similarity	49369	49550	29.7	+	.	Target "Motif:MOLLY_SN" 885 1057
scaffold43	RepeatMasker	similarity	73423	73472	22.5	+	.	Target "Motif:RTE_Ele3" 2353 2401
scaffold44	RepeatMasker	similarity	13423	13482	23.3	-	.	Target "Motif:ATCopia24I" 2774 2833
scaffold44	RepeatMasker	similarity	35442	35494	20.8	+	.	Target "Motif:Jockey-3_DGri" 3200 3252
scaffold44	RepeatMasker	similarity	35450	35527	26.9	+	.	Target "Motif:Tx1-3_PM" 955 1032
scaffold44	RepeatMasker	similarity	72271	72318	8.7	+	.	Target "Motif:Mariner-20_SM" 1183 1229
scaffold45	RepeatMasker	similarity	18540	18633	13.9	-	.	Target "Motif:hAT-N48B_DR" 1639 1814
scaffold45	RepeatMasker	similarity	50464	50534	29.0	-	.	Target "Motif:hAT-31_SSa" 3605 3673
scaffold46	RepeatMasker	similarity	27032	28324	32.8	-	.	Target "Motif:MarCry-1_FO" 574 1863
scaffold46	RepeatMasker	similarity	28335	29215	34.8	+	.	Target "Motif:Mariner-2_SS" 1002 1852
scaffold46	RepeatMasker	similarity	40024	40069	23.9	-	.	Target "Motif:ATCopia50_I-int" 1348 1393
scaffold47	RepeatMasker	similarity	1	92	4.3	+	.	Target "Motif:Coprina_Cc1" 36 127
scaffold47	RepeatMasker	similarity	4167	4835	34.2	+	.	Target "Motif:MoTeR1" 2475 3149
scaffold47	RepeatMasker	similarity	9847	10183	18.1	-	.	Target "Motif:DNA-X-9_NV" 858 1321
scaffold47	RepeatMasker	similarity	52796	53156	28.1	-	.	Target "Motif:Gypsy-1-I_AF" 5494 5864
scaffold48	RepeatMasker	similarity	1706	1749	9.5	+	.	Target "Motif:ATCopia70_I-int" 1079 1121
scaffold48	RepeatMasker	similarity	6651	6739	23.5	-	.	Target "Motif:Gypsy-5_PR-I" 5285 5377
scaffold48	RepeatMasker	similarity	22922	23089	32.2	-	.	Target "Motif:hAT-N4_ALy" 658 813
scaffold48	RepeatMasker	similarity	28030	28086	13.2	-	.	Target "Motif:hAT-19_Mad" 2374 2428
scaffold49	RepeatMasker	similarity	16863	17068	35.5	-	.	Target "Motif:Tad1-40_BG" 5101 5307
scaffold49	RepeatMasker	similarity	17185	17244	25.0	-	.	Target "Motif:Tad1-59_BG" 4662 4721
scaffold49	RepeatMasker	similarity	20732	20763	6.2	+	.	Target "Motif:Gypsy-59_CGi-I" 8224 8256
scaffold49	RepeatMasker	similarity	21446	21493	15.6	-	.	Target "Motif:Polinton-1_DR" 17724 17768
scaffold49	RepeatMasker	similarity	29541	29577	16.2	+	.	Target "Motif:Gypsy-77-I_NV" 474 510
scaffold50	RepeatMasker	similarity	7304	7370	19.4	+	.	Target "Motif:Gypsy-13_SMo-LTR" 588 654
scaffold51	RepeatMasker	similarity	18853	18902	22.0	+	.	Target "Motif:DNA4-1_SK" 267 316
scaffold51	RepeatMasker	similarity	23793	23856	23.4	-	.	Target "Motif:Gypsy-6_CCO-I" 6906 6973
scaffold51	RepeatMasker	similarity	31209	31366	27.6	+	.	Target "Motif:Tad1-5_BG" 5113 5273
scaffold51	RepeatMasker	similarity	32104	32173	17.9	+	.	Target "Motif:hAT-18_Crp" 1551 1621
scaffold52	RepeatMasker	similarity	3688	3761	13.3	+	.	Target "Motif:MuDR-1_PI" 909 972
scaffold52	RepeatMasker	similarity	9494	9534	12.2	+	.	Target "Motif:hAT-67_HM" 1136 1178
scaffold52	RepeatMasker	similarity	19268	19318	19.6	+	.	Target "Motif:ERV1-3-I_BT" 1145 1195
scaffold52	RepeatMasker	similarity	21292	21325	0.0	+	.	Target "Motif:RTEX-2_NV" 5383 5416
scaffold52	RepeatMasker	similarity	23703	23737	11.4	-	.	Target "Motif:L1-11_DR" 6728 6762
scaffold52	RepeatMasker	similarity	23707	23739	9.1	+	.	Target "Motif:Sat-1_CPa" 6945 6977
scaffold52	RepeatMasker	similarity	23711	23745	8.6	-	.	Target "Motif:Daphne-38_HRo" 278 313
scaffold53	RepeatMasker	similarity	5605	5794	6.3	-	.	Target "Motif:hAT-1_DP" 90 287
scaffold53	RepeatMasker	similarity	5722	5845	16.1	+	.	Target "Motif:hAT-1_DP" 2474 2636
scaffold53	RepeatMasker	similarity	14757	14812	13.5	+	.	Target "Motif:BEL-11_LH-I" 3934 3987
scaffold53	RepeatMasker	similarity	20962	21037	12.1	+	.	Target "Motif:Copia-38_ALY-I" 1915 1985
scaffold54	RepeatMasker	similarity	6220	6368	29.9	+	.	Target "Motif:MRT" 4149 4297
scaffold54	RepeatMasker	similarity	6520	6579	12.1	+	.	Target "Motif:Tad1-2_PTrit" 2023 2073
scaffold54	RepeatMasker	similarity	6752	6909	32.9	+	.	Target "Motif:Tad1-11_BG" 5113 5273
scaffold55	RepeatMasker	similarity	976	1034	23.7	-	.	Target "Motif:I-5_CQ" 1347 1407
scaffold55	RepeatMasker	similarity	1059	1133	19.7	-	.	Target "Motif:R2NS-1_CSi" 619 692
scaffold55	RepeatMasker	similarity	5029	5082	15.1	-	.	Target "Motif:Copia-25_DR-I" 1466 1522
scaffold55	RepeatMasker	similarity	18321	18417	14.7	+	.	Target "Motif:MuDR-1_NV" 3629 3730
scaffold55	RepeatMasker	similarity	20512	20581	30.0	-	.	Target "Motif:Polinton-2_PBa" 4868 4937
scaffold57	RepeatMasker	similarity	1	657	25.9	+	.	Target "Motif:REP-6_LMi" 3460 4118
scaffold57	RepeatMasker	similarity	8050	8607	28.3	+	.	Target "Motif:REP-6_LMi" 6244 6800
scaffold57	RepeatMasker	similarity	8615	8723	20.1	-	.	Target "Motif:Sola2-7_HMa" 1252 1367
scaffold57	RepeatMasker	similarity	9478	9556	27.9	+	.	Target "Motif:Squam2" 7 93
scaffold57	RepeatMasker	similarity	10908	11113	30.8	-	.	Target "Motif:Copia-18_BD-I" 4563 4764
scaffold57	RepeatMasker	similarity	15420	15505	27.0	-	.	Target "Motif:tRNA-2_DRe" 1534 1622
scaffold57	RepeatMasker	similarity	18800	19277	28.4	+	.	Target "Motif:REP-6_LMi" 4515 4977
scaffold57	RepeatMasker	similarity	20439	20678	25.8	-	.	Target "Motif:REP-6_LMi" 8452 8688
scaffold57	RepeatMasker	similarity	21932	22816	27.8	+	.	Target "Motif:REP-6_LMi" 11639 12499
scaffold57	RepeatMasker	similarity	23518	24272	26.0	+	.	Target "Motif:REP-6_LMi" 2750 3501
scaffold58	RepeatMasker	similarity	7223	7435	29.1	-	.	Target "Motif:NHT2_I-int" 2556 2878
scaffold58	RepeatMasker	similarity	18009	18588	30.1	+	.	Target "Motif:I-5_AO" 3149 3729
scaffold58	RepeatMasker	similarity	21064	21079	19.1	+	.	Target "Motif:Gypsy-7B_LVa-LTR" 1429 1579
scaffold58	RepeatMasker	similarity	21080	21211	13.6	+	.	Target "Motif:(TTC)n" 3 134
scaffold59	RepeatMasker	similarity	4062	4106	17.8	-	.	Target "Motif:hAT-4_CCri" 4001 4045
scaffold59	RepeatMasker	similarity	14510	14557	17.4	-	.	Target "Motif:Copia-68_ZM-I" 3658 3703
scaffold61	RepeatMasker	similarity	6469	6499	12.9	-	.	Target "Motif:RTE-3_CQ" 130 160
scaffold61	RepeatMasker	similarity	7205	7260	21.4	+	.	Target "Motif:Gypsy55-I_AG" 4318 4376
scaffold62	RepeatMasker	similarity	12526	12633	31.5	+	.	Target "Motif:GRANDE1_ZD-int" 10961 11062
scaffold62	RepeatMasker	similarity	12538	12684	33.6	-	.	Target "Motif:hAT-N4_ALy" 718 857
scaffold63	RepeatMasker	similarity	881	980	20.2	-	.	Target "Motif:hAT-N4_ALy" 674 776
scaffold63	RepeatMasker	similarity	930	986	24.6	-	.	Target "Motif:hAT-1_ESi" 4646 4702
scaffold63	RepeatMasker	similarity	18952	19091	24.9	-	.	Target "Motif:DNA-X-9_NV" 1094 1221
scaffold64	RepeatMasker	similarity	58	120	17.5	-	.	Target "Motif:hAT-N1_DEl" 373 435
scaffold64	RepeatMasker	similarity	778	820	13.9	+	.	Target "Motif:MuDR-1_LSal" 152 195
scaffold64	RepeatMasker	similarity	1618	1729	32.7	+	.	Target "Motif:MuDR-1_FO" 1908 2019
scaffold64	RepeatMasker	similarity	7556	7599	18.2	+	.	Target "Motif:Gypsy-1_DRh-I" 1055 1099
scaffold66	RepeatMasker	similarity	7449	7490	16.7	+	.	Target "Motif:Copia-63_ZM-I" 495 539
scaffold66	RepeatMasker	similarity	13764	13839	22.2	-	.	Target "Motif:Gypsy-30_GM-I" 7557 7630
scaffold66	RepeatMasker	similarity	16350	16663	32.2	+	.	Target "Motif:OPHIO3" 967 1275
scaffold66	RepeatMasker	similarity	17786	17845	20.3	-	.	Target "Motif:I-7B_AAe" 6032 6091
scaffold67	RepeatMasker	similarity	480	595	17.5	-	.	Target "Motif:hAT-N4_ALy" 668 788
scaffold67	RepeatMasker	similarity	10558	10630	14.7	-	.	Target "Motif:Gypsy-44_GA-I" 2179 2254
scaffold68	RepeatMasker	similarity	2370	2418	16.3	-	.	Target "Motif:Jockey-3_DGri" 3201 3249
scaffold70	RepeatMasker	similarity	5349	5477	25.7	-	.	Target "Motif:DNA-X-9_NV" 853 975
scaffold70	RepeatMasker	similarity	7183	7279	15.5	+	.	Target "Motif:(TCG)n" 2 101
scaffold70	RepeatMasker	similarity	7280	7312	28.3	-	.	Target "Motif:Gypsy8-I_Dpse" 6920 7066
scaffold71	RepeatMasker	similarity	1653	1725	36.8	-	.	Target "Motif:hAT-N4_ALy" 661 854
scaffold71	RepeatMasker	similarity	1726	1857	32.0	-	.	Target "Motif:Gypsy-32_ADe-I" 1894 2023
scaffold71	RepeatMasker	similarity	1743	1914	34.4	+	.	Target "Motif:(TCG)n" 1 166
scaffold71	RepeatMasker	similarity	1745	1946	24.1	-	.	Target "Motif:Utopia-1_PU" 873 1073
scaffold72	RepeatMasker	similarity	3303	3565	26.2	-	.	Target "Motif:MuDR-2_FO" 176 438
scaffold72	RepeatMasker	similarity	7497	7696	29.5	-	.	Target "Motif:MOLLY_SN" 846 1057
scaffold72	RepeatMasker	similarity	7953	7999	14.9	-	.	Target "Motif:Mariner-3_PSt" 1411 1461
scaffold73	RepeatMasker	similarity	7420	7490	18.5	-	.	Target "Motif:Harbinger-8_PSt" 621 681
scaffold73	RepeatMasker	similarity	7506	7550	16.3	+	.	Target "Motif:hAT-14_SBi" 2003 2045
scaffold74	RepeatMasker	similarity	2942	3285	29.4	+	.	Target "Motif:MuDR-1_FO" 2364 2707
scaffold74	RepeatMasker	similarity	6872	6901	10.0	+	.	Target "Motif:LINE1-56_ZM" 589 618
scaffold74	RepeatMasker	similarity	12349	12403	12.4	+	.	Target "Motif:Helitron-1_SP" 1642 1690
scaffold74	RepeatMasker	similarity	12599	12649	7.0	+	.	Target "Motif:(CAATG)n" 1 51
scaffold75	RepeatMasker	similarity	11273	11334	22.9	+	.	Target "Motif:MarinerL-1_AO" 476 537
scaffold75	RepeatMasker	similarity	11493	11907	32.7	+	.	Target "Motif:MarinerL-1_AO" 696 1110
scaffold76	RepeatMasker	similarity	5079	5121	13.0	+	.	Target "Motif:Kiri-21_AAe" 3976 4014
scaffold76	RepeatMasker	similarity	13981	14063	1.2	-	.	Target "Motif:Coprina_Cc1" 3 87
scaffold78	RepeatMasker	similarity	4551	4779	23.9	-	.	Target "Motif:Kolobok-2_XT" 864 1218
scaffold79	RepeatMasker	similarity	59	512	30.6	-	.	Target "Motif:I-1_AO" 1302 1693
scaffold79	RepeatMasker	similarity	1266	1320	16.4	-	.	Target "Motif:L2-21_ACar" 2294 2352
scaffold79	RepeatMasker	similarity	7517	7708	25.9	-	.	Target "Motif:I-1_AO" 3298 3486
scaffold79	RepeatMasker	similarity	8639	8708	30.0	-	.	Target "Motif:Tad1-70_BG" 3586 3655
scaffold79	RepeatMasker	similarity	8863	9082	29.9	-	.	Target "Motif:Tad1-70B_BG" 1938 2157
scaffold79	RepeatMasker	similarity	9153	9633	31.4	-	.	Target "Motif:I-1_AO" 2892 3055
scaffold81	RepeatMasker	similarity	6050	6121	20.8	+	.	Target "Motif:I-1_AO" 3415 3486
scaffold81	RepeatMasker	similarity	6122	6148	24.7	+	.	Target "Motif:Ingi-1_AC" 3846 3947
scaffold83	RepeatMasker	similarity	4287	4406	30.5	-	.	Target "Motif:Helitron-1_CRe" 11534 11656
scaffold83	RepeatMasker	similarity	7432	7575	23.6	+	.	Target "Motif:Gypsy-20_Sit-I" 195 333
scaffold83	RepeatMasker	similarity	11377	11474	7.1	+	.	Target "Motif:(TTC)n" 1 98
scaffold84	RepeatMasker	similarity	1311	1421	27.0	+	.	Target "Motif:(TCG)n" 1 111
scaffold86	RepeatMasker	similarity	2648	2721	20.3	+	.	Target "Motif:Copia-46_ST-I" 1708 1774
scaffold87	RepeatMasker	similarity	1	80	2.5	+	.	Target "Motif:Coprina_Cc1" 6 87
scaffold87	RepeatMasker	similarity	8690	8754	22.2	+	.	Target "Motif:Tad1-58_BG" 4591 4642
scaffold89	RepeatMasker	similarity	875	918	10.1	+	.	Target "Motif:BEL-1_DWil-I" 7977 8017
scaffold90	RepeatMasker	similarity	7524	7566	18.6	-	.	Target "Motif:BEL-3_CT-I" 3713 3755
scaffold91	RepeatMasker	similarity	4621	4714	19.1	+	.	Target "Motif:Tad1-8_PGr" 5463 5576
scaffold91	RepeatMasker	similarity	5571	5617	15.2	+	.	Target "Motif:MuDR-12_SBi" 1356 1401
scaffold93	RepeatMasker	similarity	2	1883	32.7	-	.	Target "Motif:I-5_AO" 621 2511
scaffold93	RepeatMasker	similarity	6391	6443	20.8	+	.	Target "Motif:REP-7_CCri" 4575 4627
scaffold93	RepeatMasker	similarity	6406	7076	29.3	-	.	Target "Motif:MuDR-17_CCri" 6850 7347
scaffold93	RepeatMasker	similarity	8310	8371	16.4	+	.	Target "Motif:I-5_AO" 2451 2511
scaffold94	RepeatMasker	similarity	1063	1122	13.6	+	.	Target "Motif:Copia-1_MPA-LTR" 250 308
scaffold95	RepeatMasker	similarity	944	1122	38.0	-	.	Target "Motif:Tad1-20_BG" 5312 5490
scaffold95	RepeatMasker	similarity	1959	2031	24.7	-	.	Target "Motif:Tad1-36_BG" 4174 4246
scaffold95	RepeatMasker	similarity	2283	2329	19.1	-	.	Target "Motif:Tad1-66_BG" 4460 4506
scaffold95	RepeatMasker	similarity	2406	2455	22.0	-	.	Target "Motif:Tad1-14_BG" 3924 3973
scaffold95	RepeatMasker	similarity	2609	2659	19.6	-	.	Target "Motif:Tad1-7_PGr" 3557 3607
scaffold99	RepeatMasker	similarity	1105	1204	28.0	-	.	Target "Motif:Tad1-36_BG" 4150 4246
scaffold99	RepeatMasker	similarity	1874	2370	33.7	-	.	Target "Motif:Tad1-36_BG" 3085 3734
scaffold100	RepeatMasker	similarity	4752	4835	19.2	+	.	Target "Motif:BEL3-I_AG" 3665 3739
scaffold102	RepeatMasker	similarity	1161	1218	20.7	+	.	Target "Motif:Gypsy-14_DPu-I" 10037 10094
scaffold103	RepeatMasker	similarity	3031	3158	21.6	+	.	Target "Motif:Copia-1_VA-I" 1 121
scaffold103	RepeatMasker	similarity	4921	5001	20.2	-	.	Target "Motif:Sola1-1_Smoe" 6326 6406
scaffold107	RepeatMasker	similarity	3355	3446	21.3	+	.	Target "Motif:Gypsy4-I_Dpse" 5408 5491
scaffold109	RepeatMasker	similarity	358	410	17.0	-	.	Target "Motif:CSINE2" 229 284
scaffold110	RepeatMasker	similarity	604	821	29.6	+	.	Target "Motif:Mariner-1_AF" 277 505
scaffold111	RepeatMasker	similarity	491	2343	28.6	+	.	Target "Motif:MuDR-1_FO" 191 2049
scaffold111	RepeatMasker	similarity	2612	3035	32.5	+	.	Target "Motif:MuDR-1_FO" 2285 2708
scaffold113	RepeatMasker	similarity	1346	1618	30.4	-	.	Target "Motif:Gypsy-80_MLP-I" 3622 3742
scaffold113	RepeatMasker	similarity	1772	1860	31.5	-	.	Target "Motif:Gypsy-80_MLP-I" 2466 2554
scaffold114	RepeatMasker	similarity	4409	4444	17.9	-	.	Target "Motif:MuDR-11_GM" 4630 4750
scaffold114	RepeatMasker	similarity	4429	4489	14.8	+	.	Target "Motif:TELREP1_PC" 2558 2621
scaffold114	RepeatMasker	similarity	4445	4521	0.0	-	.	Target "Motif:Coprina_Cc1" 4 79
scaffold118	RepeatMasker	similarity	2066	2162	23.1	+	.	Target "Motif:Tad1-63C_BG" 1903 1974
scaffold120	RepeatMasker	similarity	187	245	19.3	-	.	Target "Motif:TreLTRRT2-I" 6038 6094
scaffold121	RepeatMasker	similarity	2935	2966	3.1	-	.	Target "Motif:hAT-N4_ALy" 706 737
scaffold123	RepeatMasker	similarity	1289	1346	19.0	-	.	Target "Motif:hAT-25_LCh" 2489 2553
scaffold123	RepeatMasker	similarity	2102	2145	9.5	-	.	Target "Motif:ATCopia70_I-int" 1079 1121
scaffold124	RepeatMasker	similarity	2652	2835	28.0	-	.	Target "Motif:I-1_AO" 3306 3486
scaffold129	RepeatMasker	similarity	2260	2275	25.1	+	.	Target "Motif:Utopia-1_PU" 881 921
scaffold129	RepeatMasker	similarity	2276	2371	12.9	+	.	Target "Motif:Gypsy-16-I_NVi" 1811 1897
scaffold129	RepeatMasker	similarity	2295	2440	26.2	+	.	Target "Motif:hAT-N4_ALy" 707 851
scaffold129	RepeatMasker	similarity	2316	2459	26.2	+	.	Target "Motif:Homo10" 1233 1381
scaffold129	RepeatMasker	similarity	2372	2413	25.1	+	.	Target "Motif:Utopia-1_PU" 922 1041
scaffold133	RepeatMasker	similarity	2610	2749	35.8	-	.	Target "Motif:hAT-N4_ALy" 651 787
scaffold133	RepeatMasker	similarity	2686	2758	25.8	-	.	Target "Motif:Gypsy37-I_AG" 424 493
scaffold136	RepeatMasker	similarity	15	1701	29.3	+	.	Target "Motif:I-5_AO" 2451 4135
scaffold136	RepeatMasker	similarity	1924	2670	34.2	+	.	Target "Motif:I-5_AO" 4359 5108
scaffold140	RepeatMasker	similarity	2211	2466	28.6	-	.	Target "Motif:I-5_AO" 5045 5304
scaffold142	RepeatMasker	similarity	214	246	12.1	-	.	Target "Motif:BEL-11_GA-I" 6499 6531
scaffold144	RepeatMasker	similarity	149	988	16.7	+	.	Target "Motif:MuDR-6_RC" 3374 3705
scaffold158	RepeatMasker	similarity	575	1306	29.3	-	.	Target "Motif:Gypsy-1-I_AF" 5168 5911
scaffold162	RepeatMasker	similarity	542	971	37.2	+	.	Target "Motif:I-5_AO" 4864 5302
scaffold163	RepeatMasker	similarity	837	914	21.1	-	.	Target "Motif:DNA-X-9_NV" 911 1045
scaffold165	RepeatMasker	similarity	149	210	17.7	+	.	Target "Motif:Copia-1_MPA-LTR" 247 308
scaffold168	RepeatMasker	similarity	511	938	30.2	-	.	Target "Motif:I-3_AO" 1744 2376
scaffold178	RepeatMasker	similarity	149	363	19.1	+	.	Target "Motif:MuDR-6_RC" 3491 3672
scaffold178	RepeatMasker	similarity	700	904	18.8	+	.	Target "Motif:MuDR-6_RC" 3513 3673
scaffold207	RepeatMasker	similarity	1	109	12.5	+	.	Target "Motif:Gypsy-7B_LVa-LTR" 1462 1587
