# Supplementary material for: Genomic Comparison of Two Species of Samsoniella with Other Genera in the Family Cordycipitaceae
Source: J Fungi (Basel). 2023 Nov 27;9(12):1146. doi: 10.3390/jof9121146 (PMC10744563; doi:10.3390/jof9121146)
Supplement: Supplementary file 1 [file jof-09-01146-s001.zip › Samsoniella yunnanensis YFCC 1527.gff3]

scaffold1	EVM	gene	5285	6936	.	+	.	ID=scaffold1.g1
scaffold1	EVM	mRNA	5285	6936	.	+	.	ID=scaffold1.t1;Parent=scaffold1.g1
scaffold1	EVM	exon	5285	5419	.	+	.	ID=scaffold1.t1.exon1;Parent=scaffold1.t1
scaffold1	EVM	CDS	5285	5419	.	+	0	ID=scaffold1.t1.cds1;Parent=scaffold1.t1
scaffold1	EVM	exon	5508	6437	.	+	.	ID=scaffold1.t1.exon2;Parent=scaffold1.t1
scaffold1	EVM	CDS	5508	6437	.	+	0	ID=scaffold1.t1.cds2;Parent=scaffold1.t1
scaffold1	EVM	exon	6505	6936	.	+	.	ID=scaffold1.t1.exon3;Parent=scaffold1.t1
scaffold1	EVM	CDS	6505	6936	.	+	0	ID=scaffold1.t1.cds3;Parent=scaffold1.t1
scaffold1	EVM	gene	9522	9860	.	-	.	ID=scaffold1.g2
scaffold1	EVM	mRNA	9522	9860	.	-	.	ID=scaffold1.t2;Parent=scaffold1.g2
scaffold1	EVM	exon	9686	9860	.	-	.	ID=scaffold1.t2.exon1;Parent=scaffold1.t2
scaffold1	EVM	CDS	9686	9860	.	-	0	ID=scaffold1.t2.cds1;Parent=scaffold1.t2
scaffold1	EVM	exon	9522	9631	.	-	.	ID=scaffold1.t2.exon2;Parent=scaffold1.t2
scaffold1	EVM	CDS	9522	9631	.	-	2	ID=scaffold1.t2.cds2;Parent=scaffold1.t2
scaffold1	EVM	gene	18095	21470	.	+	.	ID=scaffold1.g3
scaffold1	EVM	mRNA	18095	21470	.	+	.	ID=scaffold1.t3;Parent=scaffold1.g3
scaffold1	EVM	exon	18095	18247	.	+	.	ID=scaffold1.t3.exon1;Parent=scaffold1.t3
scaffold1	EVM	CDS	18095	18247	.	+	0	ID=scaffold1.t3.cds1;Parent=scaffold1.t3
scaffold1	EVM	exon	18309	21470	.	+	.	ID=scaffold1.t3.exon2;Parent=scaffold1.t3
scaffold1	EVM	CDS	18309	21470	.	+	0	ID=scaffold1.t3.cds2;Parent=scaffold1.t3
scaffold1	EVM	gene	22204	22873	.	-	.	ID=scaffold1.g4
scaffold1	EVM	mRNA	22204	22873	.	-	.	ID=scaffold1.t4;Parent=scaffold1.g4
scaffold1	EVM	exon	22405	22873	.	-	.	ID=scaffold1.t4.exon1;Parent=scaffold1.t4
scaffold1	EVM	CDS	22405	22873	.	-	0	ID=scaffold1.t4.cds1;Parent=scaffold1.t4
scaffold1	EVM	exon	22204	22349	.	-	.	ID=scaffold1.t4.exon2;Parent=scaffold1.t4
scaffold1	EVM	CDS	22204	22349	.	-	2	ID=scaffold1.t4.cds2;Parent=scaffold1.t4
scaffold1	EVM	gene	25709	27718	.	-	.	ID=scaffold1.g5
scaffold1	EVM	mRNA	25709	27718	.	-	.	ID=scaffold1.t5;Parent=scaffold1.g5
scaffold1	EVM	exon	27311	27718	.	-	.	ID=scaffold1.t5.exon1;Parent=scaffold1.t5
scaffold1	EVM	CDS	27311	27718	.	-	0	ID=scaffold1.t5.cds1;Parent=scaffold1.t5
scaffold1	EVM	exon	27023	27237	.	-	.	ID=scaffold1.t5.exon2;Parent=scaffold1.t5
scaffold1	EVM	CDS	27023	27237	.	-	0	ID=scaffold1.t5.cds2;Parent=scaffold1.t5
scaffold1	EVM	exon	26328	26966	.	-	.	ID=scaffold1.t5.exon3;Parent=scaffold1.t5
scaffold1	EVM	CDS	26328	26966	.	-	1	ID=scaffold1.t5.cds3;Parent=scaffold1.t5
scaffold1	EVM	exon	25709	26273	.	-	.	ID=scaffold1.t5.exon4;Parent=scaffold1.t5
scaffold1	EVM	CDS	25709	26273	.	-	1	ID=scaffold1.t5.cds4;Parent=scaffold1.t5
scaffold1	EVM	gene	28576	29856	.	-	.	ID=scaffold1.g6
scaffold1	EVM	mRNA	28576	29856	.	-	.	ID=scaffold1.t6;Parent=scaffold1.g6
scaffold1	EVM	exon	28576	29856	.	-	.	ID=scaffold1.t6.exon1;Parent=scaffold1.t6
scaffold1	EVM	CDS	28576	29856	.	-	0	ID=scaffold1.t6.cds1;Parent=scaffold1.t6
scaffold1	EVM	gene	31030	32406	.	+	.	ID=scaffold1.g7
scaffold1	EVM	mRNA	31030	32406	.	+	.	ID=scaffold1.t7;Parent=scaffold1.g7
scaffold1	EVM	exon	31030	32406	.	+	.	ID=scaffold1.t7.exon1;Parent=scaffold1.t7
scaffold1	EVM	CDS	31030	32406	.	+	0	ID=scaffold1.t7.cds1;Parent=scaffold1.t7
scaffold1	EVM	gene	33446	35320	.	+	.	ID=scaffold1.g8
scaffold1	EVM	mRNA	33446	35320	.	+	.	ID=scaffold1.t8;Parent=scaffold1.g8
scaffold1	EVM	exon	33446	35320	.	+	.	ID=scaffold1.t8.exon1;Parent=scaffold1.t8
scaffold1	EVM	CDS	33446	35320	.	+	0	ID=scaffold1.t8.cds1;Parent=scaffold1.t8
scaffold1	EVM	gene	36156	38027	.	-	.	ID=scaffold1.g9
scaffold1	EVM	mRNA	36156	38027	.	-	.	ID=scaffold1.t9;Parent=scaffold1.g9
scaffold1	EVM	exon	36156	38027	.	-	.	ID=scaffold1.t9.exon1;Parent=scaffold1.t9
scaffold1	EVM	CDS	36156	38027	.	-	0	ID=scaffold1.t9.cds1;Parent=scaffold1.t9
scaffold1	EVM	gene	42087	45160	.	-	.	ID=scaffold1.g10
scaffold1	EVM	mRNA	42087	45160	.	-	.	ID=scaffold1.t10;Parent=scaffold1.g10
scaffold1	EVM	exon	45037	45160	.	-	.	ID=scaffold1.t10.exon1;Parent=scaffold1.t10
scaffold1	EVM	CDS	45037	45160	.	-	0	ID=scaffold1.t10.cds1;Parent=scaffold1.t10
scaffold1	EVM	exon	44411	44968	.	-	.	ID=scaffold1.t10.exon2;Parent=scaffold1.t10
scaffold1	EVM	CDS	44411	44968	.	-	2	ID=scaffold1.t10.cds2;Parent=scaffold1.t10
scaffold1	EVM	exon	44169	44348	.	-	.	ID=scaffold1.t10.exon3;Parent=scaffold1.t10
scaffold1	EVM	CDS	44169	44348	.	-	2	ID=scaffold1.t10.cds3;Parent=scaffold1.t10
scaffold1	EVM	exon	43574	44118	.	-	.	ID=scaffold1.t10.exon4;Parent=scaffold1.t10
scaffold1	EVM	CDS	43574	44118	.	-	2	ID=scaffold1.t10.cds4;Parent=scaffold1.t10
scaffold1	EVM	exon	42960	43519	.	-	.	ID=scaffold1.t10.exon5;Parent=scaffold1.t10
scaffold1	EVM	CDS	42960	43519	.	-	0	ID=scaffold1.t10.cds5;Parent=scaffold1.t10
scaffold1	EVM	exon	42087	42906	.	-	.	ID=scaffold1.t10.exon6;Parent=scaffold1.t10
scaffold1	EVM	CDS	42087	42906	.	-	1	ID=scaffold1.t10.cds6;Parent=scaffold1.t10
scaffold1	EVM	gene	49354	50838	.	+	.	ID=scaffold1.g11
scaffold1	EVM	mRNA	49354	50838	.	+	.	ID=scaffold1.t11;Parent=scaffold1.g11
scaffold1	EVM	exon	49354	49524	.	+	.	ID=scaffold1.t11.exon1;Parent=scaffold1.t11
scaffold1	EVM	CDS	49354	49524	.	+	0	ID=scaffold1.t11.cds1;Parent=scaffold1.t11
scaffold1	EVM	exon	50074	50838	.	+	.	ID=scaffold1.t11.exon2;Parent=scaffold1.t11
scaffold1	EVM	CDS	50074	50838	.	+	0	ID=scaffold1.t11.cds2;Parent=scaffold1.t11
scaffold1	EVM	gene	51744	54734	.	-	.	ID=scaffold1.g12
scaffold1	EVM	mRNA	51744	54734	.	-	.	ID=scaffold1.t12;Parent=scaffold1.g12
scaffold1	EVM	exon	54714	54734	.	-	.	ID=scaffold1.t12.exon1;Parent=scaffold1.t12
scaffold1	EVM	CDS	54714	54734	.	-	0	ID=scaffold1.t12.cds1;Parent=scaffold1.t12
scaffold1	EVM	exon	54548	54634	.	-	.	ID=scaffold1.t12.exon2;Parent=scaffold1.t12
scaffold1	EVM	CDS	54548	54634	.	-	0	ID=scaffold1.t12.cds2;Parent=scaffold1.t12
scaffold1	EVM	exon	53115	54346	.	-	.	ID=scaffold1.t12.exon3;Parent=scaffold1.t12
scaffold1	EVM	CDS	53115	54346	.	-	0	ID=scaffold1.t12.cds3;Parent=scaffold1.t12
scaffold1	EVM	exon	52125	53016	.	-	.	ID=scaffold1.t12.exon4;Parent=scaffold1.t12
scaffold1	EVM	CDS	52125	53016	.	-	1	ID=scaffold1.t12.cds4;Parent=scaffold1.t12
scaffold1	EVM	exon	51744	52064	.	-	.	ID=scaffold1.t12.exon5;Parent=scaffold1.t12
scaffold1	EVM	CDS	51744	52064	.	-	0	ID=scaffold1.t12.cds5;Parent=scaffold1.t12
scaffold1	EVM	gene	56778	58758	.	-	.	ID=scaffold1.g13
scaffold1	EVM	mRNA	56778	58758	.	-	.	ID=scaffold1.t13;Parent=scaffold1.g13
scaffold1	EVM	exon	58335	58758	.	-	.	ID=scaffold1.t13.exon1;Parent=scaffold1.t13
scaffold1	EVM	CDS	58335	58758	.	-	0	ID=scaffold1.t13.cds1;Parent=scaffold1.t13
scaffold1	EVM	exon	56778	58246	.	-	.	ID=scaffold1.t13.exon2;Parent=scaffold1.t13
scaffold1	EVM	CDS	56778	58246	.	-	2	ID=scaffold1.t13.cds2;Parent=scaffold1.t13
scaffold1	EVM	gene	60887	63611	.	+	.	ID=scaffold1.g14
scaffold1	EVM	mRNA	60887	63611	.	+	.	ID=scaffold1.t14;Parent=scaffold1.g14
scaffold1	EVM	exon	60887	60898	.	+	.	ID=scaffold1.t14.exon1;Parent=scaffold1.t14
scaffold1	EVM	CDS	60887	60898	.	+	0	ID=scaffold1.t14.cds1;Parent=scaffold1.t14
scaffold1	EVM	exon	60970	61365	.	+	.	ID=scaffold1.t14.exon2;Parent=scaffold1.t14
scaffold1	EVM	CDS	60970	61365	.	+	0	ID=scaffold1.t14.cds2;Parent=scaffold1.t14
scaffold1	EVM	exon	61424	61741	.	+	.	ID=scaffold1.t14.exon3;Parent=scaffold1.t14
scaffold1	EVM	CDS	61424	61741	.	+	0	ID=scaffold1.t14.cds3;Parent=scaffold1.t14
scaffold1	EVM	exon	61797	63611	.	+	.	ID=scaffold1.t14.exon4;Parent=scaffold1.t14
scaffold1	EVM	CDS	61797	63611	.	+	0	ID=scaffold1.t14.cds4;Parent=scaffold1.t14
scaffold1	EVM	gene	64186	64893	.	-	.	ID=scaffold1.g15
scaffold1	EVM	mRNA	64186	64893	.	-	.	ID=scaffold1.t15;Parent=scaffold1.g15
scaffold1	EVM	exon	64746	64893	.	-	.	ID=scaffold1.t15.exon1;Parent=scaffold1.t15
scaffold1	EVM	CDS	64746	64893	.	-	0	ID=scaffold1.t15.cds1;Parent=scaffold1.t15
scaffold1	EVM	exon	64655	64672	.	-	.	ID=scaffold1.t15.exon2;Parent=scaffold1.t15
scaffold1	EVM	CDS	64655	64672	.	-	2	ID=scaffold1.t15.cds2;Parent=scaffold1.t15
scaffold1	EVM	exon	64186	64553	.	-	.	ID=scaffold1.t15.exon3;Parent=scaffold1.t15
scaffold1	EVM	CDS	64186	64553	.	-	2	ID=scaffold1.t15.cds3;Parent=scaffold1.t15
scaffold1	EVM	gene	65513	67494	.	+	.	ID=scaffold1.g16
scaffold1	EVM	mRNA	65513	67494	.	+	.	ID=scaffold1.t16;Parent=scaffold1.g16
scaffold1	EVM	exon	65513	65763	.	+	.	ID=scaffold1.t16.exon1;Parent=scaffold1.t16
scaffold1	EVM	CDS	65513	65763	.	+	0	ID=scaffold1.t16.cds1;Parent=scaffold1.t16
scaffold1	EVM	exon	65838	67494	.	+	.	ID=scaffold1.t16.exon2;Parent=scaffold1.t16
scaffold1	EVM	CDS	65838	67494	.	+	1	ID=scaffold1.t16.cds2;Parent=scaffold1.t16
scaffold1	EVM	gene	67693	69089	.	-	.	ID=scaffold1.g17
scaffold1	EVM	mRNA	67693	69089	.	-	.	ID=scaffold1.t17;Parent=scaffold1.g17
scaffold1	EVM	exon	69047	69089	.	-	.	ID=scaffold1.t17.exon1;Parent=scaffold1.t17
scaffold1	EVM	CDS	69047	69089	.	-	0	ID=scaffold1.t17.cds1;Parent=scaffold1.t17
scaffold1	EVM	exon	68517	68990	.	-	.	ID=scaffold1.t17.exon2;Parent=scaffold1.t17
scaffold1	EVM	CDS	68517	68990	.	-	2	ID=scaffold1.t17.cds2;Parent=scaffold1.t17
scaffold1	EVM	exon	67693	68453	.	-	.	ID=scaffold1.t17.exon3;Parent=scaffold1.t17
scaffold1	EVM	CDS	67693	68453	.	-	2	ID=scaffold1.t17.cds3;Parent=scaffold1.t17
scaffold1	EVM	gene	70595	71970	.	+	.	ID=scaffold1.g18
scaffold1	EVM	mRNA	70595	71970	.	+	.	ID=scaffold1.t18;Parent=scaffold1.g18
scaffold1	EVM	exon	70595	71029	.	+	.	ID=scaffold1.t18.exon1;Parent=scaffold1.t18
scaffold1	EVM	CDS	70595	71029	.	+	0	ID=scaffold1.t18.cds1;Parent=scaffold1.t18
scaffold1	EVM	exon	71104	71970	.	+	.	ID=scaffold1.t18.exon2;Parent=scaffold1.t18
scaffold1	EVM	CDS	71104	71970	.	+	0	ID=scaffold1.t18.cds2;Parent=scaffold1.t18
scaffold1	EVM	gene	72521	73398	.	+	.	ID=scaffold1.g19
scaffold1	EVM	mRNA	72521	73398	.	+	.	ID=scaffold1.t19;Parent=scaffold1.g19
scaffold1	EVM	exon	72521	73230	.	+	.	ID=scaffold1.t19.exon1;Parent=scaffold1.t19
scaffold1	EVM	CDS	72521	73230	.	+	0	ID=scaffold1.t19.cds1;Parent=scaffold1.t19
scaffold1	EVM	exon	73296	73398	.	+	.	ID=scaffold1.t19.exon2;Parent=scaffold1.t19
scaffold1	EVM	CDS	73296	73398	.	+	1	ID=scaffold1.t19.cds2;Parent=scaffold1.t19
scaffold1	EVM	gene	74307	75616	.	+	.	ID=scaffold1.g20
scaffold1	EVM	mRNA	74307	75616	.	+	.	ID=scaffold1.t20;Parent=scaffold1.g20
scaffold1	EVM	exon	74307	74339	.	+	.	ID=scaffold1.t20.exon1;Parent=scaffold1.t20
scaffold1	EVM	CDS	74307	74339	.	+	0	ID=scaffold1.t20.cds1;Parent=scaffold1.t20
scaffold1	EVM	exon	74475	74610	.	+	.	ID=scaffold1.t20.exon2;Parent=scaffold1.t20
scaffold1	EVM	CDS	74475	74610	.	+	0	ID=scaffold1.t20.cds2;Parent=scaffold1.t20
scaffold1	EVM	exon	74665	74979	.	+	.	ID=scaffold1.t20.exon3;Parent=scaffold1.t20
scaffold1	EVM	CDS	74665	74979	.	+	2	ID=scaffold1.t20.cds3;Parent=scaffold1.t20
scaffold1	EVM	exon	75087	75616	.	+	.	ID=scaffold1.t20.exon4;Parent=scaffold1.t20
scaffold1	EVM	CDS	75087	75616	.	+	2	ID=scaffold1.t20.cds4;Parent=scaffold1.t20
scaffold1	EVM	gene	75805	78989	.	-	.	ID=scaffold1.g21
scaffold1	EVM	mRNA	75805	78989	.	-	.	ID=scaffold1.t21;Parent=scaffold1.g21
scaffold1	EVM	exon	78819	78989	.	-	.	ID=scaffold1.t21.exon1;Parent=scaffold1.t21
scaffold1	EVM	CDS	78819	78989	.	-	0	ID=scaffold1.t21.cds1;Parent=scaffold1.t21
scaffold1	EVM	exon	75805	78750	.	-	.	ID=scaffold1.t21.exon2;Parent=scaffold1.t21
scaffold1	EVM	CDS	75805	78750	.	-	0	ID=scaffold1.t21.cds2;Parent=scaffold1.t21
scaffold1	EVM	gene	79572	81074	.	+	.	ID=scaffold1.g22
scaffold1	EVM	mRNA	79572	81074	.	+	.	ID=scaffold1.t22;Parent=scaffold1.g22
scaffold1	EVM	exon	79572	81074	.	+	.	ID=scaffold1.t22.exon1;Parent=scaffold1.t22
scaffold1	EVM	CDS	79572	81074	.	+	0	ID=scaffold1.t22.cds1;Parent=scaffold1.t22
scaffold1	EVM	gene	81395	81917	.	-	.	ID=scaffold1.g23
scaffold1	EVM	mRNA	81395	81917	.	-	.	ID=scaffold1.t23;Parent=scaffold1.g23
scaffold1	EVM	exon	81812	81917	.	-	.	ID=scaffold1.t23.exon1;Parent=scaffold1.t23
scaffold1	EVM	CDS	81812	81917	.	-	0	ID=scaffold1.t23.cds1;Parent=scaffold1.t23
scaffold1	EVM	exon	81503	81701	.	-	.	ID=scaffold1.t23.exon2;Parent=scaffold1.t23
scaffold1	EVM	CDS	81503	81701	.	-	2	ID=scaffold1.t23.cds2;Parent=scaffold1.t23
scaffold1	EVM	exon	81395	81440	.	-	.	ID=scaffold1.t23.exon3;Parent=scaffold1.t23
scaffold1	EVM	CDS	81395	81440	.	-	1	ID=scaffold1.t23.cds3;Parent=scaffold1.t23
scaffold1	EVM	gene	82740	83626	.	-	.	ID=scaffold1.g24
scaffold1	EVM	mRNA	82740	83626	.	-	.	ID=scaffold1.t24;Parent=scaffold1.g24
scaffold1	EVM	exon	83423	83626	.	-	.	ID=scaffold1.t24.exon1;Parent=scaffold1.t24
scaffold1	EVM	CDS	83423	83626	.	-	0	ID=scaffold1.t24.cds1;Parent=scaffold1.t24
scaffold1	EVM	exon	82740	83369	.	-	.	ID=scaffold1.t24.exon2;Parent=scaffold1.t24
scaffold1	EVM	CDS	82740	83369	.	-	0	ID=scaffold1.t24.cds2;Parent=scaffold1.t24
scaffold1	EVM	gene	84572	86776	.	+	.	ID=scaffold1.g25
scaffold1	EVM	mRNA	84572	86776	.	+	.	ID=scaffold1.t25;Parent=scaffold1.g25
scaffold1	EVM	exon	84572	84649	.	+	.	ID=scaffold1.t25.exon1;Parent=scaffold1.t25
scaffold1	EVM	CDS	84572	84649	.	+	0	ID=scaffold1.t25.cds1;Parent=scaffold1.t25
scaffold1	EVM	exon	84792	84883	.	+	.	ID=scaffold1.t25.exon2;Parent=scaffold1.t25
scaffold1	EVM	CDS	84792	84883	.	+	0	ID=scaffold1.t25.cds2;Parent=scaffold1.t25
scaffold1	EVM	exon	84935	85865	.	+	.	ID=scaffold1.t25.exon3;Parent=scaffold1.t25
scaffold1	EVM	CDS	84935	85865	.	+	1	ID=scaffold1.t25.cds3;Parent=scaffold1.t25
scaffold1	EVM	exon	85918	86302	.	+	.	ID=scaffold1.t25.exon4;Parent=scaffold1.t25
scaffold1	EVM	CDS	85918	86302	.	+	0	ID=scaffold1.t25.cds4;Parent=scaffold1.t25
scaffold1	EVM	exon	86361	86776	.	+	.	ID=scaffold1.t25.exon5;Parent=scaffold1.t25
scaffold1	EVM	CDS	86361	86776	.	+	2	ID=scaffold1.t25.cds5;Parent=scaffold1.t25
scaffold1	EVM	gene	87288	88682	.	-	.	ID=scaffold1.g26
scaffold1	EVM	mRNA	87288	88682	.	-	.	ID=scaffold1.t26;Parent=scaffold1.g26
scaffold1	EVM	exon	88471	88682	.	-	.	ID=scaffold1.t26.exon1;Parent=scaffold1.t26
scaffold1	EVM	CDS	88471	88682	.	-	0	ID=scaffold1.t26.cds1;Parent=scaffold1.t26
scaffold1	EVM	exon	88117	88403	.	-	.	ID=scaffold1.t26.exon2;Parent=scaffold1.t26
scaffold1	EVM	CDS	88117	88403	.	-	1	ID=scaffold1.t26.cds2;Parent=scaffold1.t26
scaffold1	EVM	exon	87915	88059	.	-	.	ID=scaffold1.t26.exon3;Parent=scaffold1.t26
scaffold1	EVM	CDS	87915	88059	.	-	2	ID=scaffold1.t26.cds3;Parent=scaffold1.t26
scaffold1	EVM	exon	87288	87852	.	-	.	ID=scaffold1.t26.exon4;Parent=scaffold1.t26
scaffold1	EVM	CDS	87288	87852	.	-	1	ID=scaffold1.t26.cds4;Parent=scaffold1.t26
scaffold1	EVM	gene	89003	90188	.	+	.	ID=scaffold1.g27
scaffold1	EVM	mRNA	89003	90188	.	+	.	ID=scaffold1.t27;Parent=scaffold1.g27
scaffold1	EVM	exon	89003	89536	.	+	.	ID=scaffold1.t27.exon1;Parent=scaffold1.t27
scaffold1	EVM	CDS	89003	89536	.	+	0	ID=scaffold1.t27.cds1;Parent=scaffold1.t27
scaffold1	EVM	exon	89589	90188	.	+	.	ID=scaffold1.t27.exon2;Parent=scaffold1.t27
scaffold1	EVM	CDS	89589	90188	.	+	0	ID=scaffold1.t27.cds2;Parent=scaffold1.t27
scaffold1	EVM	gene	90925	93485	.	+	.	ID=scaffold1.g28
scaffold1	EVM	mRNA	90925	93485	.	+	.	ID=scaffold1.t28;Parent=scaffold1.g28
scaffold1	EVM	exon	90925	91022	.	+	.	ID=scaffold1.t28.exon1;Parent=scaffold1.t28
scaffold1	EVM	CDS	90925	91022	.	+	0	ID=scaffold1.t28.cds1;Parent=scaffold1.t28
scaffold1	EVM	exon	91352	92101	.	+	.	ID=scaffold1.t28.exon2;Parent=scaffold1.t28
scaffold1	EVM	CDS	91352	92101	.	+	1	ID=scaffold1.t28.cds2;Parent=scaffold1.t28
scaffold1	EVM	exon	92158	92444	.	+	.	ID=scaffold1.t28.exon3;Parent=scaffold1.t28
scaffold1	EVM	CDS	92158	92444	.	+	1	ID=scaffold1.t28.cds3;Parent=scaffold1.t28
scaffold1	EVM	exon	92500	93485	.	+	.	ID=scaffold1.t28.exon4;Parent=scaffold1.t28
scaffold1	EVM	CDS	92500	93485	.	+	2	ID=scaffold1.t28.cds4;Parent=scaffold1.t28
scaffold1	EVM	gene	93918	95945	.	-	.	ID=scaffold1.g29
scaffold1	EVM	mRNA	93918	95945	.	-	.	ID=scaffold1.t29;Parent=scaffold1.g29
scaffold1	EVM	exon	93918	95945	.	-	.	ID=scaffold1.t29.exon1;Parent=scaffold1.t29
scaffold1	EVM	CDS	93918	95945	.	-	0	ID=scaffold1.t29.cds1;Parent=scaffold1.t29
scaffold1	EVM	gene	96555	97084	.	+	.	ID=scaffold1.g30
scaffold1	EVM	mRNA	96555	97084	.	+	.	ID=scaffold1.t30;Parent=scaffold1.g30
scaffold1	EVM	exon	96555	96858	.	+	.	ID=scaffold1.t30.exon1;Parent=scaffold1.t30
scaffold1	EVM	CDS	96555	96858	.	+	0	ID=scaffold1.t30.cds1;Parent=scaffold1.t30
scaffold1	EVM	exon	96906	97084	.	+	.	ID=scaffold1.t30.exon2;Parent=scaffold1.t30
scaffold1	EVM	CDS	96906	97084	.	+	2	ID=scaffold1.t30.cds2;Parent=scaffold1.t30
scaffold1	EVM	gene	97254	97741	.	-	.	ID=scaffold1.g31
scaffold1	EVM	mRNA	97254	97741	.	-	.	ID=scaffold1.t31;Parent=scaffold1.g31
scaffold1	EVM	exon	97712	97741	.	-	.	ID=scaffold1.t31.exon1;Parent=scaffold1.t31
scaffold1	EVM	CDS	97712	97741	.	-	0	ID=scaffold1.t31.cds1;Parent=scaffold1.t31
scaffold1	EVM	exon	97532	97603	.	-	.	ID=scaffold1.t31.exon2;Parent=scaffold1.t31
scaffold1	EVM	CDS	97532	97603	.	-	0	ID=scaffold1.t31.cds2;Parent=scaffold1.t31
scaffold1	EVM	exon	97400	97474	.	-	.	ID=scaffold1.t31.exon3;Parent=scaffold1.t31
scaffold1	EVM	CDS	97400	97474	.	-	0	ID=scaffold1.t31.cds3;Parent=scaffold1.t31
scaffold1	EVM	exon	97254	97328	.	-	.	ID=scaffold1.t31.exon4;Parent=scaffold1.t31
scaffold1	EVM	CDS	97254	97328	.	-	0	ID=scaffold1.t31.cds4;Parent=scaffold1.t31
scaffold1	EVM	gene	97956	99399	.	+	.	ID=scaffold1.g32
scaffold1	EVM	mRNA	97956	99399	.	+	.	ID=scaffold1.t32;Parent=scaffold1.g32
scaffold1	EVM	exon	97956	98064	.	+	.	ID=scaffold1.t32.exon1;Parent=scaffold1.t32
scaffold1	EVM	CDS	97956	98064	.	+	0	ID=scaffold1.t32.cds1;Parent=scaffold1.t32
scaffold1	EVM	exon	98132	99399	.	+	.	ID=scaffold1.t32.exon2;Parent=scaffold1.t32
scaffold1	EVM	CDS	98132	99399	.	+	2	ID=scaffold1.t32.cds2;Parent=scaffold1.t32
scaffold1	EVM	gene	99724	100859	.	-	.	ID=scaffold1.g33
scaffold1	EVM	mRNA	99724	100859	.	-	.	ID=scaffold1.t33;Parent=scaffold1.g33
scaffold1	EVM	exon	100618	100859	.	-	.	ID=scaffold1.t33.exon1;Parent=scaffold1.t33
scaffold1	EVM	CDS	100618	100859	.	-	0	ID=scaffold1.t33.cds1;Parent=scaffold1.t33
scaffold1	EVM	exon	100439	100564	.	-	.	ID=scaffold1.t33.exon2;Parent=scaffold1.t33
scaffold1	EVM	CDS	100439	100564	.	-	1	ID=scaffold1.t33.cds2;Parent=scaffold1.t33
scaffold1	EVM	exon	99904	100390	.	-	.	ID=scaffold1.t33.exon3;Parent=scaffold1.t33
scaffold1	EVM	CDS	99904	100390	.	-	1	ID=scaffold1.t33.cds3;Parent=scaffold1.t33
scaffold1	EVM	exon	99724	99846	.	-	.	ID=scaffold1.t33.exon4;Parent=scaffold1.t33
scaffold1	EVM	CDS	99724	99846	.	-	0	ID=scaffold1.t33.cds4;Parent=scaffold1.t33
scaffold1	EVM	gene	105893	107758	.	+	.	ID=scaffold1.g34
scaffold1	EVM	mRNA	105893	107758	.	+	.	ID=scaffold1.t34;Parent=scaffold1.g34
scaffold1	EVM	exon	105893	105963	.	+	.	ID=scaffold1.t34.exon1;Parent=scaffold1.t34
scaffold1	EVM	CDS	105893	105963	.	+	0	ID=scaffold1.t34.cds1;Parent=scaffold1.t34
scaffold1	EVM	exon	106038	107553	.	+	.	ID=scaffold1.t34.exon2;Parent=scaffold1.t34
scaffold1	EVM	CDS	106038	107553	.	+	1	ID=scaffold1.t34.cds2;Parent=scaffold1.t34
scaffold1	EVM	exon	107606	107758	.	+	.	ID=scaffold1.t34.exon3;Parent=scaffold1.t34
scaffold1	EVM	CDS	107606	107758	.	+	0	ID=scaffold1.t34.cds3;Parent=scaffold1.t34
scaffold1	EVM	gene	108351	109853	.	+	.	ID=scaffold1.g35
scaffold1	EVM	mRNA	108351	109853	.	+	.	ID=scaffold1.t35;Parent=scaffold1.g35
scaffold1	EVM	exon	108351	108378	.	+	.	ID=scaffold1.t35.exon1;Parent=scaffold1.t35
scaffold1	EVM	CDS	108351	108378	.	+	0	ID=scaffold1.t35.cds1;Parent=scaffold1.t35
scaffold1	EVM	exon	108485	108640	.	+	.	ID=scaffold1.t35.exon2;Parent=scaffold1.t35
scaffold1	EVM	CDS	108485	108640	.	+	2	ID=scaffold1.t35.cds2;Parent=scaffold1.t35
scaffold1	EVM	exon	108709	109853	.	+	.	ID=scaffold1.t35.exon3;Parent=scaffold1.t35
scaffold1	EVM	CDS	108709	109853	.	+	2	ID=scaffold1.t35.cds3;Parent=scaffold1.t35
scaffold1	EVM	gene	109979	112177	.	-	.	ID=scaffold1.g36
scaffold1	EVM	mRNA	109979	112177	.	-	.	ID=scaffold1.t36;Parent=scaffold1.g36
scaffold1	EVM	exon	112048	112177	.	-	.	ID=scaffold1.t36.exon1;Parent=scaffold1.t36
scaffold1	EVM	CDS	112048	112177	.	-	0	ID=scaffold1.t36.cds1;Parent=scaffold1.t36
scaffold1	EVM	exon	111981	111987	.	-	.	ID=scaffold1.t36.exon2;Parent=scaffold1.t36
scaffold1	EVM	CDS	111981	111987	.	-	2	ID=scaffold1.t36.cds2;Parent=scaffold1.t36
scaffold1	EVM	exon	111826	111909	.	-	.	ID=scaffold1.t36.exon3;Parent=scaffold1.t36
scaffold1	EVM	CDS	111826	111909	.	-	1	ID=scaffold1.t36.cds3;Parent=scaffold1.t36
scaffold1	EVM	exon	111542	111765	.	-	.	ID=scaffold1.t36.exon4;Parent=scaffold1.t36
scaffold1	EVM	CDS	111542	111765	.	-	1	ID=scaffold1.t36.cds4;Parent=scaffold1.t36
scaffold1	EVM	exon	111345	111486	.	-	.	ID=scaffold1.t36.exon5;Parent=scaffold1.t36
scaffold1	EVM	CDS	111345	111486	.	-	2	ID=scaffold1.t36.cds5;Parent=scaffold1.t36
scaffold1	EVM	exon	111100	111291	.	-	.	ID=scaffold1.t36.exon6;Parent=scaffold1.t36
scaffold1	EVM	CDS	111100	111291	.	-	1	ID=scaffold1.t36.cds6;Parent=scaffold1.t36
scaffold1	EVM	exon	110838	111028	.	-	.	ID=scaffold1.t36.exon7;Parent=scaffold1.t36
scaffold1	EVM	CDS	110838	111028	.	-	1	ID=scaffold1.t36.cds7;Parent=scaffold1.t36
scaffold1	EVM	exon	110725	110787	.	-	.	ID=scaffold1.t36.exon8;Parent=scaffold1.t36
scaffold1	EVM	CDS	110725	110787	.	-	2	ID=scaffold1.t36.cds8;Parent=scaffold1.t36
scaffold1	EVM	exon	110522	110669	.	-	.	ID=scaffold1.t36.exon9;Parent=scaffold1.t36
scaffold1	EVM	CDS	110522	110669	.	-	2	ID=scaffold1.t36.cds9;Parent=scaffold1.t36
scaffold1	EVM	exon	110353	110468	.	-	.	ID=scaffold1.t36.exon10;Parent=scaffold1.t36
scaffold1	EVM	CDS	110353	110468	.	-	1	ID=scaffold1.t36.cds10;Parent=scaffold1.t36
scaffold1	EVM	exon	110207	110297	.	-	.	ID=scaffold1.t36.exon11;Parent=scaffold1.t36
scaffold1	EVM	CDS	110207	110297	.	-	2	ID=scaffold1.t36.cds11;Parent=scaffold1.t36
scaffold1	EVM	exon	109979	110141	.	-	.	ID=scaffold1.t36.exon12;Parent=scaffold1.t36
scaffold1	EVM	CDS	109979	110141	.	-	1	ID=scaffold1.t36.cds12;Parent=scaffold1.t36
scaffold1	EVM	gene	113094	113768	.	+	.	ID=scaffold1.g37
scaffold1	EVM	mRNA	113094	113768	.	+	.	ID=scaffold1.t37;Parent=scaffold1.g37
scaffold1	EVM	exon	113094	113768	.	+	.	ID=scaffold1.t37.exon1;Parent=scaffold1.t37
scaffold1	EVM	CDS	113094	113768	.	+	0	ID=scaffold1.t37.cds1;Parent=scaffold1.t37
scaffold1	EVM	gene	113923	115319	.	-	.	ID=scaffold1.g38
scaffold1	EVM	mRNA	113923	115319	.	-	.	ID=scaffold1.t38;Parent=scaffold1.g38
scaffold1	EVM	exon	114634	115319	.	-	.	ID=scaffold1.t38.exon1;Parent=scaffold1.t38
scaffold1	EVM	CDS	114634	115319	.	-	0	ID=scaffold1.t38.cds1;Parent=scaffold1.t38
scaffold1	EVM	exon	113976	114586	.	-	.	ID=scaffold1.t38.exon2;Parent=scaffold1.t38
scaffold1	EVM	CDS	113976	114586	.	-	1	ID=scaffold1.t38.cds2;Parent=scaffold1.t38
scaffold1	EVM	exon	113923	113927	.	-	.	ID=scaffold1.t38.exon3;Parent=scaffold1.t38
scaffold1	EVM	CDS	113923	113927	.	-	2	ID=scaffold1.t38.cds3;Parent=scaffold1.t38
scaffold1	EVM	gene	117896	120547	.	+	.	ID=scaffold1.g39
scaffold1	EVM	mRNA	117896	120547	.	+	.	ID=scaffold1.t39;Parent=scaffold1.g39
scaffold1	EVM	exon	117896	118192	.	+	.	ID=scaffold1.t39.exon1;Parent=scaffold1.t39
scaffold1	EVM	CDS	117896	118192	.	+	0	ID=scaffold1.t39.cds1;Parent=scaffold1.t39
scaffold1	EVM	exon	118243	118521	.	+	.	ID=scaffold1.t39.exon2;Parent=scaffold1.t39
scaffold1	EVM	CDS	118243	118521	.	+	0	ID=scaffold1.t39.cds2;Parent=scaffold1.t39
scaffold1	EVM	exon	118571	118794	.	+	.	ID=scaffold1.t39.exon3;Parent=scaffold1.t39
scaffold1	EVM	CDS	118571	118794	.	+	0	ID=scaffold1.t39.cds3;Parent=scaffold1.t39
scaffold1	EVM	exon	118846	118972	.	+	.	ID=scaffold1.t39.exon4;Parent=scaffold1.t39
scaffold1	EVM	CDS	118846	118972	.	+	1	ID=scaffold1.t39.cds4;Parent=scaffold1.t39
scaffold1	EVM	exon	119022	120227	.	+	.	ID=scaffold1.t39.exon5;Parent=scaffold1.t39
scaffold1	EVM	CDS	119022	120227	.	+	0	ID=scaffold1.t39.cds5;Parent=scaffold1.t39
scaffold1	EVM	exon	120293	120547	.	+	.	ID=scaffold1.t39.exon6;Parent=scaffold1.t39
scaffold1	EVM	CDS	120293	120547	.	+	0	ID=scaffold1.t39.cds6;Parent=scaffold1.t39
scaffold1	EVM	gene	122028	122970	.	+	.	ID=scaffold1.g40
scaffold1	EVM	mRNA	122028	122970	.	+	.	ID=scaffold1.t40;Parent=scaffold1.g40
scaffold1	EVM	exon	122028	122785	.	+	.	ID=scaffold1.t40.exon1;Parent=scaffold1.t40
scaffold1	EVM	CDS	122028	122785	.	+	0	ID=scaffold1.t40.cds1;Parent=scaffold1.t40
scaffold1	EVM	exon	122850	122970	.	+	.	ID=scaffold1.t40.exon2;Parent=scaffold1.t40
scaffold1	EVM	CDS	122850	122970	.	+	1	ID=scaffold1.t40.cds2;Parent=scaffold1.t40
scaffold1	EVM	gene	123398	124418	.	+	.	ID=scaffold1.g41
scaffold1	EVM	mRNA	123398	124418	.	+	.	ID=scaffold1.t41;Parent=scaffold1.g41
scaffold1	EVM	exon	123398	123556	.	+	.	ID=scaffold1.t41.exon1;Parent=scaffold1.t41
scaffold1	EVM	CDS	123398	123556	.	+	0	ID=scaffold1.t41.cds1;Parent=scaffold1.t41
scaffold1	EVM	exon	123621	124418	.	+	.	ID=scaffold1.t41.exon2;Parent=scaffold1.t41
scaffold1	EVM	CDS	123621	124418	.	+	0	ID=scaffold1.t41.cds2;Parent=scaffold1.t41
scaffold1	EVM	gene	124586	125471	.	-	.	ID=scaffold1.g42
scaffold1	EVM	mRNA	124586	125471	.	-	.	ID=scaffold1.t42;Parent=scaffold1.g42
scaffold1	EVM	exon	125313	125471	.	-	.	ID=scaffold1.t42.exon1;Parent=scaffold1.t42
scaffold1	EVM	CDS	125313	125471	.	-	0	ID=scaffold1.t42.cds1;Parent=scaffold1.t42
scaffold1	EVM	exon	124889	125244	.	-	.	ID=scaffold1.t42.exon2;Parent=scaffold1.t42
scaffold1	EVM	CDS	124889	125244	.	-	0	ID=scaffold1.t42.cds2;Parent=scaffold1.t42
scaffold1	EVM	exon	124689	124784	.	-	.	ID=scaffold1.t42.exon3;Parent=scaffold1.t42
scaffold1	EVM	CDS	124689	124784	.	-	1	ID=scaffold1.t42.cds3;Parent=scaffold1.t42
scaffold1	EVM	exon	124586	124631	.	-	.	ID=scaffold1.t42.exon4;Parent=scaffold1.t42
scaffold1	EVM	CDS	124586	124631	.	-	1	ID=scaffold1.t42.cds4;Parent=scaffold1.t42
scaffold1	EVM	gene	126765	128588	.	-	.	ID=scaffold1.g43
scaffold1	EVM	mRNA	126765	128588	.	-	.	ID=scaffold1.t43;Parent=scaffold1.g43
scaffold1	EVM	exon	126765	128588	.	-	.	ID=scaffold1.t43.exon1;Parent=scaffold1.t43
scaffold1	EVM	CDS	126765	128588	.	-	0	ID=scaffold1.t43.cds1;Parent=scaffold1.t43
scaffold1	EVM	gene	129913	130356	.	-	.	ID=scaffold1.g44
scaffold1	EVM	mRNA	129913	130356	.	-	.	ID=scaffold1.t44;Parent=scaffold1.g44
scaffold1	EVM	exon	129913	130356	.	-	.	ID=scaffold1.t44.exon1;Parent=scaffold1.t44
scaffold1	EVM	CDS	129913	130356	.	-	0	ID=scaffold1.t44.cds1;Parent=scaffold1.t44
scaffold1	EVM	gene	130477	131115	.	-	.	ID=scaffold1.g45
scaffold1	EVM	mRNA	130477	131115	.	-	.	ID=scaffold1.t45;Parent=scaffold1.g45
scaffold1	EVM	exon	130948	131115	.	-	.	ID=scaffold1.t45.exon1;Parent=scaffold1.t45
scaffold1	EVM	CDS	130948	131115	.	-	0	ID=scaffold1.t45.cds1;Parent=scaffold1.t45
scaffold1	EVM	exon	130477	130878	.	-	.	ID=scaffold1.t45.exon2;Parent=scaffold1.t45
scaffold1	EVM	CDS	130477	130878	.	-	0	ID=scaffold1.t45.cds2;Parent=scaffold1.t45
scaffold1	EVM	gene	132483	134183	.	-	.	ID=scaffold1.g46
scaffold1	EVM	mRNA	132483	134183	.	-	.	ID=scaffold1.t46;Parent=scaffold1.g46
scaffold1	EVM	exon	134102	134183	.	-	.	ID=scaffold1.t46.exon1;Parent=scaffold1.t46
scaffold1	EVM	CDS	134102	134183	.	-	0	ID=scaffold1.t46.cds1;Parent=scaffold1.t46
scaffold1	EVM	exon	134018	134049	.	-	.	ID=scaffold1.t46.exon2;Parent=scaffold1.t46
scaffold1	EVM	CDS	134018	134049	.	-	2	ID=scaffold1.t46.cds2;Parent=scaffold1.t46
scaffold1	EVM	exon	133890	133969	.	-	.	ID=scaffold1.t46.exon3;Parent=scaffold1.t46
scaffold1	EVM	CDS	133890	133969	.	-	0	ID=scaffold1.t46.cds3;Parent=scaffold1.t46
scaffold1	EVM	exon	132483	133839	.	-	.	ID=scaffold1.t46.exon4;Parent=scaffold1.t46
scaffold1	EVM	CDS	132483	133839	.	-	1	ID=scaffold1.t46.cds4;Parent=scaffold1.t46
scaffold1	EVM	gene	135667	136563	.	+	.	ID=scaffold1.g47
scaffold1	EVM	mRNA	135667	136563	.	+	.	ID=scaffold1.t47;Parent=scaffold1.g47
scaffold1	EVM	exon	135667	135683	.	+	.	ID=scaffold1.t47.exon1;Parent=scaffold1.t47
scaffold1	EVM	CDS	135667	135683	.	+	0	ID=scaffold1.t47.cds1;Parent=scaffold1.t47
scaffold1	EVM	exon	135755	135819	.	+	.	ID=scaffold1.t47.exon2;Parent=scaffold1.t47
scaffold1	EVM	CDS	135755	135819	.	+	1	ID=scaffold1.t47.cds2;Parent=scaffold1.t47
scaffold1	EVM	exon	135981	136150	.	+	.	ID=scaffold1.t47.exon3;Parent=scaffold1.t47
scaffold1	EVM	CDS	135981	136150	.	+	2	ID=scaffold1.t47.cds3;Parent=scaffold1.t47
scaffold1	EVM	exon	136212	136318	.	+	.	ID=scaffold1.t47.exon4;Parent=scaffold1.t47
scaffold1	EVM	CDS	136212	136318	.	+	0	ID=scaffold1.t47.cds4;Parent=scaffold1.t47
scaffold1	EVM	exon	136377	136563	.	+	.	ID=scaffold1.t47.exon5;Parent=scaffold1.t47
scaffold1	EVM	CDS	136377	136563	.	+	1	ID=scaffold1.t47.cds5;Parent=scaffold1.t47
scaffold1	EVM	gene	137506	138732	.	-	.	ID=scaffold1.g48
scaffold1	EVM	mRNA	137506	138732	.	-	.	ID=scaffold1.t48;Parent=scaffold1.g48
scaffold1	EVM	exon	138467	138732	.	-	.	ID=scaffold1.t48.exon1;Parent=scaffold1.t48
scaffold1	EVM	CDS	138467	138732	.	-	0	ID=scaffold1.t48.cds1;Parent=scaffold1.t48
scaffold1	EVM	exon	137506	138391	.	-	.	ID=scaffold1.t48.exon2;Parent=scaffold1.t48
scaffold1	EVM	CDS	137506	138391	.	-	1	ID=scaffold1.t48.cds2;Parent=scaffold1.t48
scaffold1	EVM	gene	139334	141408	.	-	.	ID=scaffold1.g49
scaffold1	EVM	mRNA	139334	141408	.	-	.	ID=scaffold1.t49;Parent=scaffold1.g49
scaffold1	EVM	exon	141208	141408	.	-	.	ID=scaffold1.t49.exon1;Parent=scaffold1.t49
scaffold1	EVM	CDS	141208	141408	.	-	0	ID=scaffold1.t49.cds1;Parent=scaffold1.t49
scaffold1	EVM	exon	140855	141155	.	-	.	ID=scaffold1.t49.exon2;Parent=scaffold1.t49
scaffold1	EVM	CDS	140855	141155	.	-	0	ID=scaffold1.t49.cds2;Parent=scaffold1.t49
scaffold1	EVM	exon	140258	140799	.	-	.	ID=scaffold1.t49.exon3;Parent=scaffold1.t49
scaffold1	EVM	CDS	140258	140799	.	-	2	ID=scaffold1.t49.cds3;Parent=scaffold1.t49
scaffold1	EVM	exon	139334	140209	.	-	.	ID=scaffold1.t49.exon4;Parent=scaffold1.t49
scaffold1	EVM	CDS	139334	140209	.	-	0	ID=scaffold1.t49.cds4;Parent=scaffold1.t49
scaffold1	EVM	gene	141965	143108	.	+	.	ID=scaffold1.g50
scaffold1	EVM	mRNA	141965	143108	.	+	.	ID=scaffold1.t50;Parent=scaffold1.g50
scaffold1	EVM	exon	141965	142030	.	+	.	ID=scaffold1.t50.exon1;Parent=scaffold1.t50
scaffold1	EVM	CDS	141965	142030	.	+	0	ID=scaffold1.t50.cds1;Parent=scaffold1.t50
scaffold1	EVM	exon	142098	142351	.	+	.	ID=scaffold1.t50.exon2;Parent=scaffold1.t50
scaffold1	EVM	CDS	142098	142351	.	+	0	ID=scaffold1.t50.cds2;Parent=scaffold1.t50
scaffold1	EVM	exon	142409	143108	.	+	.	ID=scaffold1.t50.exon3;Parent=scaffold1.t50
scaffold1	EVM	CDS	142409	143108	.	+	1	ID=scaffold1.t50.cds3;Parent=scaffold1.t50
scaffold1	EVM	gene	143524	145258	.	+	.	ID=scaffold1.g51
scaffold1	EVM	mRNA	143524	145258	.	+	.	ID=scaffold1.t51;Parent=scaffold1.g51
scaffold1	EVM	exon	143524	145027	.	+	.	ID=scaffold1.t51.exon1;Parent=scaffold1.t51
scaffold1	EVM	CDS	143524	145027	.	+	0	ID=scaffold1.t51.cds1;Parent=scaffold1.t51
scaffold1	EVM	exon	145105	145145	.	+	.	ID=scaffold1.t51.exon2;Parent=scaffold1.t51
scaffold1	EVM	CDS	145105	145145	.	+	2	ID=scaffold1.t51.cds2;Parent=scaffold1.t51
scaffold1	EVM	exon	145220	145258	.	+	.	ID=scaffold1.t51.exon3;Parent=scaffold1.t51
scaffold1	EVM	CDS	145220	145258	.	+	0	ID=scaffold1.t51.cds3;Parent=scaffold1.t51
scaffold1	EVM	gene	145366	146070	.	-	.	ID=scaffold1.g52
scaffold1	EVM	mRNA	145366	146070	.	-	.	ID=scaffold1.t52;Parent=scaffold1.g52
scaffold1	EVM	exon	145366	146070	.	-	.	ID=scaffold1.t52.exon1;Parent=scaffold1.t52
scaffold1	EVM	CDS	145366	146070	.	-	0	ID=scaffold1.t52.cds1;Parent=scaffold1.t52
scaffold1	EVM	gene	146803	150802	.	-	.	ID=scaffold1.g53
scaffold1	EVM	mRNA	146803	150802	.	-	.	ID=scaffold1.t53;Parent=scaffold1.g53
scaffold1	EVM	exon	150763	150802	.	-	.	ID=scaffold1.t53.exon1;Parent=scaffold1.t53
scaffold1	EVM	CDS	150763	150802	.	-	0	ID=scaffold1.t53.cds1;Parent=scaffold1.t53
scaffold1	EVM	exon	150236	150636	.	-	.	ID=scaffold1.t53.exon2;Parent=scaffold1.t53
scaffold1	EVM	CDS	150236	150636	.	-	2	ID=scaffold1.t53.cds2;Parent=scaffold1.t53
scaffold1	EVM	exon	149655	149899	.	-	.	ID=scaffold1.t53.exon3;Parent=scaffold1.t53
scaffold1	EVM	CDS	149655	149899	.	-	0	ID=scaffold1.t53.cds3;Parent=scaffold1.t53
scaffold1	EVM	exon	148678	149599	.	-	.	ID=scaffold1.t53.exon4;Parent=scaffold1.t53
scaffold1	EVM	CDS	148678	149599	.	-	1	ID=scaffold1.t53.cds4;Parent=scaffold1.t53
scaffold1	EVM	exon	146803	147507	.	-	.	ID=scaffold1.t53.exon5;Parent=scaffold1.t53
scaffold1	EVM	CDS	146803	147507	.	-	0	ID=scaffold1.t53.cds5;Parent=scaffold1.t53
scaffold1	EVM	gene	154037	155839	.	-	.	ID=scaffold1.g54
scaffold1	EVM	mRNA	154037	155839	.	-	.	ID=scaffold1.t54;Parent=scaffold1.g54
scaffold1	EVM	exon	155771	155839	.	-	.	ID=scaffold1.t54.exon1;Parent=scaffold1.t54
scaffold1	EVM	CDS	155771	155839	.	-	0	ID=scaffold1.t54.cds1;Parent=scaffold1.t54
scaffold1	EVM	exon	155178	155653	.	-	.	ID=scaffold1.t54.exon2;Parent=scaffold1.t54
scaffold1	EVM	CDS	155178	155653	.	-	0	ID=scaffold1.t54.cds2;Parent=scaffold1.t54
scaffold1	EVM	exon	155072	155111	.	-	.	ID=scaffold1.t54.exon3;Parent=scaffold1.t54
scaffold1	EVM	CDS	155072	155111	.	-	1	ID=scaffold1.t54.cds3;Parent=scaffold1.t54
scaffold1	EVM	exon	154585	154999	.	-	.	ID=scaffold1.t54.exon4;Parent=scaffold1.t54
scaffold1	EVM	CDS	154585	154999	.	-	0	ID=scaffold1.t54.cds4;Parent=scaffold1.t54
scaffold1	EVM	exon	154037	154509	.	-	.	ID=scaffold1.t54.exon5;Parent=scaffold1.t54
scaffold1	EVM	CDS	154037	154509	.	-	2	ID=scaffold1.t54.cds5;Parent=scaffold1.t54
scaffold1	EVM	gene	156634	157562	.	-	.	ID=scaffold1.g55
scaffold1	EVM	mRNA	156634	157562	.	-	.	ID=scaffold1.t55;Parent=scaffold1.g55
scaffold1	EVM	exon	157295	157562	.	-	.	ID=scaffold1.t55.exon1;Parent=scaffold1.t55
scaffold1	EVM	CDS	157295	157562	.	-	0	ID=scaffold1.t55.cds1;Parent=scaffold1.t55
scaffold1	EVM	exon	156634	157226	.	-	.	ID=scaffold1.t55.exon2;Parent=scaffold1.t55
scaffold1	EVM	CDS	156634	157226	.	-	2	ID=scaffold1.t55.cds2;Parent=scaffold1.t55
scaffold1	EVM	gene	159024	160548	.	+	.	ID=scaffold1.g56
scaffold1	EVM	mRNA	159024	160548	.	+	.	ID=scaffold1.t56;Parent=scaffold1.g56
scaffold1	EVM	exon	159024	159386	.	+	.	ID=scaffold1.t56.exon1;Parent=scaffold1.t56
scaffold1	EVM	CDS	159024	159386	.	+	0	ID=scaffold1.t56.cds1;Parent=scaffold1.t56
scaffold1	EVM	exon	159447	159786	.	+	.	ID=scaffold1.t56.exon2;Parent=scaffold1.t56
scaffold1	EVM	CDS	159447	159786	.	+	0	ID=scaffold1.t56.cds2;Parent=scaffold1.t56
scaffold1	EVM	exon	159857	160548	.	+	.	ID=scaffold1.t56.exon3;Parent=scaffold1.t56
scaffold1	EVM	CDS	159857	160548	.	+	2	ID=scaffold1.t56.cds3;Parent=scaffold1.t56
scaffold1	EVM	gene	163982	166112	.	+	.	ID=scaffold1.g57
scaffold1	EVM	mRNA	163982	166112	.	+	.	ID=scaffold1.t57;Parent=scaffold1.g57
scaffold1	EVM	exon	163982	164315	.	+	.	ID=scaffold1.t57.exon1;Parent=scaffold1.t57
scaffold1	EVM	CDS	163982	164315	.	+	0	ID=scaffold1.t57.cds1;Parent=scaffold1.t57
scaffold1	EVM	exon	164369	165264	.	+	.	ID=scaffold1.t57.exon2;Parent=scaffold1.t57
scaffold1	EVM	CDS	164369	165264	.	+	2	ID=scaffold1.t57.cds2;Parent=scaffold1.t57
scaffold1	EVM	exon	165312	166112	.	+	.	ID=scaffold1.t57.exon3;Parent=scaffold1.t57
scaffold1	EVM	CDS	165312	166112	.	+	0	ID=scaffold1.t57.cds3;Parent=scaffold1.t57
scaffold1	EVM	gene	167236	168367	.	+	.	ID=scaffold1.g58
scaffold1	EVM	mRNA	167236	168367	.	+	.	ID=scaffold1.t58;Parent=scaffold1.g58
scaffold1	EVM	exon	167236	167645	.	+	.	ID=scaffold1.t58.exon1;Parent=scaffold1.t58
scaffold1	EVM	CDS	167236	167645	.	+	0	ID=scaffold1.t58.cds1;Parent=scaffold1.t58
scaffold1	EVM	exon	167703	168219	.	+	.	ID=scaffold1.t58.exon2;Parent=scaffold1.t58
scaffold1	EVM	CDS	167703	168219	.	+	1	ID=scaffold1.t58.cds2;Parent=scaffold1.t58
scaffold1	EVM	exon	168272	168367	.	+	.	ID=scaffold1.t58.exon3;Parent=scaffold1.t58
scaffold1	EVM	CDS	168272	168367	.	+	0	ID=scaffold1.t58.cds3;Parent=scaffold1.t58
scaffold1	EVM	gene	168451	170186	.	-	.	ID=scaffold1.g59
scaffold1	EVM	mRNA	168451	170186	.	-	.	ID=scaffold1.t59;Parent=scaffold1.g59
scaffold1	EVM	exon	169924	170186	.	-	.	ID=scaffold1.t59.exon1;Parent=scaffold1.t59
scaffold1	EVM	CDS	169924	170186	.	-	0	ID=scaffold1.t59.cds1;Parent=scaffold1.t59
scaffold1	EVM	exon	169488	169864	.	-	.	ID=scaffold1.t59.exon2;Parent=scaffold1.t59
scaffold1	EVM	CDS	169488	169864	.	-	1	ID=scaffold1.t59.cds2;Parent=scaffold1.t59
scaffold1	EVM	exon	168881	169424	.	-	.	ID=scaffold1.t59.exon3;Parent=scaffold1.t59
scaffold1	EVM	CDS	168881	169424	.	-	2	ID=scaffold1.t59.cds3;Parent=scaffold1.t59
scaffold1	EVM	exon	168451	168832	.	-	.	ID=scaffold1.t59.exon4;Parent=scaffold1.t59
scaffold1	EVM	CDS	168451	168832	.	-	1	ID=scaffold1.t59.cds4;Parent=scaffold1.t59
scaffold1	EVM	gene	170819	172246	.	-	.	ID=scaffold1.g60
scaffold1	EVM	mRNA	170819	172246	.	-	.	ID=scaffold1.t60;Parent=scaffold1.g60
scaffold1	EVM	exon	171938	172246	.	-	.	ID=scaffold1.t60.exon1;Parent=scaffold1.t60
scaffold1	EVM	CDS	171938	172246	.	-	0	ID=scaffold1.t60.cds1;Parent=scaffold1.t60
scaffold1	EVM	exon	170819	171871	.	-	.	ID=scaffold1.t60.exon2;Parent=scaffold1.t60
scaffold1	EVM	CDS	170819	171871	.	-	0	ID=scaffold1.t60.cds2;Parent=scaffold1.t60
scaffold1	EVM	gene	173070	175137	.	-	.	ID=scaffold1.g61
scaffold1	EVM	mRNA	173070	175137	.	-	.	ID=scaffold1.t61;Parent=scaffold1.g61
scaffold1	EVM	exon	175036	175137	.	-	.	ID=scaffold1.t61.exon1;Parent=scaffold1.t61
scaffold1	EVM	CDS	175036	175137	.	-	0	ID=scaffold1.t61.cds1;Parent=scaffold1.t61
scaffold1	EVM	exon	174239	174984	.	-	.	ID=scaffold1.t61.exon2;Parent=scaffold1.t61
scaffold1	EVM	CDS	174239	174984	.	-	0	ID=scaffold1.t61.cds2;Parent=scaffold1.t61
scaffold1	EVM	exon	173070	174177	.	-	.	ID=scaffold1.t61.exon3;Parent=scaffold1.t61
scaffold1	EVM	CDS	173070	174177	.	-	1	ID=scaffold1.t61.cds3;Parent=scaffold1.t61
scaffold1	EVM	gene	176066	177040	.	-	.	ID=scaffold1.g62
scaffold1	EVM	mRNA	176066	177040	.	-	.	ID=scaffold1.t62;Parent=scaffold1.g62
scaffold1	EVM	exon	176066	177040	.	-	.	ID=scaffold1.t62.exon1;Parent=scaffold1.t62
scaffold1	EVM	CDS	176066	177040	.	-	0	ID=scaffold1.t62.cds1;Parent=scaffold1.t62
scaffold1	EVM	gene	179891	181069	.	-	.	ID=scaffold1.g63
scaffold1	EVM	mRNA	179891	181069	.	-	.	ID=scaffold1.t63;Parent=scaffold1.g63
scaffold1	EVM	exon	179891	181069	.	-	.	ID=scaffold1.t63.exon1;Parent=scaffold1.t63
scaffold1	EVM	CDS	179891	181069	.	-	0	ID=scaffold1.t63.cds1;Parent=scaffold1.t63
scaffold1	EVM	gene	183679	185565	.	+	.	ID=scaffold1.g64
scaffold1	EVM	mRNA	183679	185565	.	+	.	ID=scaffold1.t64;Parent=scaffold1.g64
scaffold1	EVM	exon	183679	185565	.	+	.	ID=scaffold1.t64.exon1;Parent=scaffold1.t64
scaffold1	EVM	CDS	183679	185565	.	+	0	ID=scaffold1.t64.cds1;Parent=scaffold1.t64
scaffold1	EVM	gene	186088	186823	.	-	.	ID=scaffold1.g65
scaffold1	EVM	mRNA	186088	186823	.	-	.	ID=scaffold1.t65;Parent=scaffold1.g65
scaffold1	EVM	exon	186688	186823	.	-	.	ID=scaffold1.t65.exon1;Parent=scaffold1.t65
scaffold1	EVM	CDS	186688	186823	.	-	0	ID=scaffold1.t65.cds1;Parent=scaffold1.t65
scaffold1	EVM	exon	186088	186611	.	-	.	ID=scaffold1.t65.exon2;Parent=scaffold1.t65
scaffold1	EVM	CDS	186088	186611	.	-	2	ID=scaffold1.t65.cds2;Parent=scaffold1.t65
scaffold1	EVM	gene	188120	189218	.	-	.	ID=scaffold1.g66
scaffold1	EVM	mRNA	188120	189218	.	-	.	ID=scaffold1.t66;Parent=scaffold1.g66
scaffold1	EVM	exon	188831	189218	.	-	.	ID=scaffold1.t66.exon1;Parent=scaffold1.t66
scaffold1	EVM	CDS	188831	189218	.	-	0	ID=scaffold1.t66.cds1;Parent=scaffold1.t66
scaffold1	EVM	exon	188120	188763	.	-	.	ID=scaffold1.t66.exon2;Parent=scaffold1.t66
scaffold1	EVM	CDS	188120	188763	.	-	2	ID=scaffold1.t66.cds2;Parent=scaffold1.t66
scaffold1	EVM	gene	192870	193235	.	+	.	ID=scaffold1.g67
scaffold1	EVM	mRNA	192870	193235	.	+	.	ID=scaffold1.t67;Parent=scaffold1.g67
scaffold1	EVM	exon	192870	192901	.	+	.	ID=scaffold1.t67.exon1;Parent=scaffold1.t67
scaffold1	EVM	CDS	192870	192901	.	+	0	ID=scaffold1.t67.cds1;Parent=scaffold1.t67
scaffold1	EVM	exon	193004	193235	.	+	.	ID=scaffold1.t67.exon2;Parent=scaffold1.t67
scaffold1	EVM	CDS	193004	193235	.	+	1	ID=scaffold1.t67.cds2;Parent=scaffold1.t67
scaffold1	EVM	gene	193802	195630	.	-	.	ID=scaffold1.g68
scaffold1	EVM	mRNA	193802	195630	.	-	.	ID=scaffold1.t68;Parent=scaffold1.g68
scaffold1	EVM	exon	194399	195630	.	-	.	ID=scaffold1.t68.exon1;Parent=scaffold1.t68
scaffold1	EVM	CDS	194399	195630	.	-	0	ID=scaffold1.t68.cds1;Parent=scaffold1.t68
scaffold1	EVM	exon	193860	194347	.	-	.	ID=scaffold1.t68.exon2;Parent=scaffold1.t68
scaffold1	EVM	CDS	193860	194347	.	-	1	ID=scaffold1.t68.cds2;Parent=scaffold1.t68
scaffold1	EVM	exon	193802	193809	.	-	.	ID=scaffold1.t68.exon3;Parent=scaffold1.t68
scaffold1	EVM	CDS	193802	193809	.	-	2	ID=scaffold1.t68.cds3;Parent=scaffold1.t68
scaffold1	EVM	gene	196911	197456	.	+	.	ID=scaffold1.g69
scaffold1	EVM	mRNA	196911	197456	.	+	.	ID=scaffold1.t69;Parent=scaffold1.g69
scaffold1	EVM	exon	196911	197456	.	+	.	ID=scaffold1.t69.exon1;Parent=scaffold1.t69
scaffold1	EVM	CDS	196911	197456	.	+	0	ID=scaffold1.t69.cds1;Parent=scaffold1.t69
scaffold1	EVM	gene	198012	199724	.	+	.	ID=scaffold1.g70
scaffold1	EVM	mRNA	198012	199724	.	+	.	ID=scaffold1.t70;Parent=scaffold1.g70
scaffold1	EVM	exon	198012	199724	.	+	.	ID=scaffold1.t70.exon1;Parent=scaffold1.t70
scaffold1	EVM	CDS	198012	199724	.	+	0	ID=scaffold1.t70.cds1;Parent=scaffold1.t70
scaffold1	EVM	gene	204930	206641	.	-	.	ID=scaffold1.g71
scaffold1	EVM	mRNA	204930	206641	.	-	.	ID=scaffold1.t71;Parent=scaffold1.g71
scaffold1	EVM	exon	205739	206641	.	-	.	ID=scaffold1.t71.exon1;Parent=scaffold1.t71
scaffold1	EVM	CDS	205739	206641	.	-	0	ID=scaffold1.t71.cds1;Parent=scaffold1.t71
scaffold1	EVM	exon	204930	205676	.	-	.	ID=scaffold1.t71.exon2;Parent=scaffold1.t71
scaffold1	EVM	CDS	204930	205676	.	-	0	ID=scaffold1.t71.cds2;Parent=scaffold1.t71
scaffold1	EVM	gene	209470	211041	.	-	.	ID=scaffold1.g72
scaffold1	EVM	mRNA	209470	211041	.	-	.	ID=scaffold1.t72;Parent=scaffold1.g72
scaffold1	EVM	exon	209650	211041	.	-	.	ID=scaffold1.t72.exon1;Parent=scaffold1.t72
scaffold1	EVM	CDS	209650	211041	.	-	0	ID=scaffold1.t72.cds1;Parent=scaffold1.t72
scaffold1	EVM	exon	209564	209596	.	-	.	ID=scaffold1.t72.exon2;Parent=scaffold1.t72
scaffold1	EVM	CDS	209564	209596	.	-	0	ID=scaffold1.t72.cds2;Parent=scaffold1.t72
scaffold1	EVM	exon	209470	209487	.	-	.	ID=scaffold1.t72.exon3;Parent=scaffold1.t72
scaffold1	EVM	CDS	209470	209487	.	-	0	ID=scaffold1.t72.cds3;Parent=scaffold1.t72
scaffold1	EVM	gene	211470	214292	.	-	.	ID=scaffold1.g73
scaffold1	EVM	mRNA	211470	214292	.	-	.	ID=scaffold1.t73;Parent=scaffold1.g73
scaffold1	EVM	exon	211470	214292	.	-	.	ID=scaffold1.t73.exon1;Parent=scaffold1.t73
scaffold1	EVM	CDS	211470	214292	.	-	0	ID=scaffold1.t73.cds1;Parent=scaffold1.t73
scaffold1	EVM	gene	215426	216750	.	-	.	ID=scaffold1.g74
scaffold1	EVM	mRNA	215426	216750	.	-	.	ID=scaffold1.t74;Parent=scaffold1.g74
scaffold1	EVM	exon	216496	216750	.	-	.	ID=scaffold1.t74.exon1;Parent=scaffold1.t74
scaffold1	EVM	CDS	216496	216750	.	-	0	ID=scaffold1.t74.cds1;Parent=scaffold1.t74
scaffold1	EVM	exon	216345	216435	.	-	.	ID=scaffold1.t74.exon2;Parent=scaffold1.t74
scaffold1	EVM	CDS	216345	216435	.	-	0	ID=scaffold1.t74.cds2;Parent=scaffold1.t74
scaffold1	EVM	exon	215922	216284	.	-	.	ID=scaffold1.t74.exon3;Parent=scaffold1.t74
scaffold1	EVM	CDS	215922	216284	.	-	2	ID=scaffold1.t74.cds3;Parent=scaffold1.t74
scaffold1	EVM	exon	215426	215868	.	-	.	ID=scaffold1.t74.exon4;Parent=scaffold1.t74
scaffold1	EVM	CDS	215426	215868	.	-	2	ID=scaffold1.t74.cds4;Parent=scaffold1.t74
scaffold1	EVM	gene	218210	219142	.	+	.	ID=scaffold1.g75
scaffold1	EVM	mRNA	218210	219142	.	+	.	ID=scaffold1.t75;Parent=scaffold1.g75
scaffold1	EVM	exon	218210	218223	.	+	.	ID=scaffold1.t75.exon1;Parent=scaffold1.t75
scaffold1	EVM	CDS	218210	218223	.	+	0	ID=scaffold1.t75.cds1;Parent=scaffold1.t75
scaffold1	EVM	exon	218630	218677	.	+	.	ID=scaffold1.t75.exon2;Parent=scaffold1.t75
scaffold1	EVM	CDS	218630	218677	.	+	1	ID=scaffold1.t75.cds2;Parent=scaffold1.t75
scaffold1	EVM	exon	218785	219142	.	+	.	ID=scaffold1.t75.exon3;Parent=scaffold1.t75
scaffold1	EVM	CDS	218785	219142	.	+	1	ID=scaffold1.t75.cds3;Parent=scaffold1.t75
scaffold1	EVM	gene	220497	223913	.	-	.	ID=scaffold1.g76
scaffold1	EVM	mRNA	220497	223913	.	-	.	ID=scaffold1.t76;Parent=scaffold1.g76
scaffold1	EVM	exon	220793	223913	.	-	.	ID=scaffold1.t76.exon1;Parent=scaffold1.t76
scaffold1	EVM	CDS	220793	223913	.	-	0	ID=scaffold1.t76.cds1;Parent=scaffold1.t76
scaffold1	EVM	exon	220497	220726	.	-	.	ID=scaffold1.t76.exon2;Parent=scaffold1.t76
scaffold1	EVM	CDS	220497	220726	.	-	2	ID=scaffold1.t76.cds2;Parent=scaffold1.t76
scaffold1	EVM	gene	225562	227128	.	+	.	ID=scaffold1.g77
scaffold1	EVM	mRNA	225562	227128	.	+	.	ID=scaffold1.t77;Parent=scaffold1.g77
scaffold1	EVM	exon	225562	226111	.	+	.	ID=scaffold1.t77.exon1;Parent=scaffold1.t77
scaffold1	EVM	CDS	225562	226111	.	+	0	ID=scaffold1.t77.cds1;Parent=scaffold1.t77
scaffold1	EVM	exon	226176	227128	.	+	.	ID=scaffold1.t77.exon2;Parent=scaffold1.t77
scaffold1	EVM	CDS	226176	227128	.	+	2	ID=scaffold1.t77.cds2;Parent=scaffold1.t77
scaffold1	EVM	gene	229711	231522	.	+	.	ID=scaffold1.g78
scaffold1	EVM	mRNA	229711	231522	.	+	.	ID=scaffold1.t78;Parent=scaffold1.g78
scaffold1	EVM	exon	229711	229782	.	+	.	ID=scaffold1.t78.exon1;Parent=scaffold1.t78
scaffold1	EVM	CDS	229711	229782	.	+	0	ID=scaffold1.t78.cds1;Parent=scaffold1.t78
scaffold1	EVM	exon	229874	231346	.	+	.	ID=scaffold1.t78.exon2;Parent=scaffold1.t78
scaffold1	EVM	CDS	229874	231346	.	+	0	ID=scaffold1.t78.cds2;Parent=scaffold1.t78
scaffold1	EVM	exon	231409	231522	.	+	.	ID=scaffold1.t78.exon3;Parent=scaffold1.t78
scaffold1	EVM	CDS	231409	231522	.	+	0	ID=scaffold1.t78.cds3;Parent=scaffold1.t78
scaffold1	EVM	gene	231748	234371	.	-	.	ID=scaffold1.g79
scaffold1	EVM	mRNA	231748	234371	.	-	.	ID=scaffold1.t79;Parent=scaffold1.g79
scaffold1	EVM	exon	233862	234371	.	-	.	ID=scaffold1.t79.exon1;Parent=scaffold1.t79
scaffold1	EVM	CDS	233862	234371	.	-	0	ID=scaffold1.t79.cds1;Parent=scaffold1.t79
scaffold1	EVM	exon	231748	233799	.	-	.	ID=scaffold1.t79.exon2;Parent=scaffold1.t79
scaffold1	EVM	CDS	231748	233799	.	-	0	ID=scaffold1.t79.cds2;Parent=scaffold1.t79
scaffold1	EVM	gene	235679	237935	.	+	.	ID=scaffold1.g80
scaffold1	EVM	mRNA	235679	237935	.	+	.	ID=scaffold1.t80;Parent=scaffold1.g80
scaffold1	EVM	exon	235679	237752	.	+	.	ID=scaffold1.t80.exon1;Parent=scaffold1.t80
scaffold1	EVM	CDS	235679	237752	.	+	0	ID=scaffold1.t80.cds1;Parent=scaffold1.t80
scaffold1	EVM	exon	237826	237935	.	+	.	ID=scaffold1.t80.exon2;Parent=scaffold1.t80
scaffold1	EVM	CDS	237826	237935	.	+	2	ID=scaffold1.t80.cds2;Parent=scaffold1.t80
scaffold1	EVM	gene	238427	241632	.	-	.	ID=scaffold1.g81
scaffold1	EVM	mRNA	238427	241632	.	-	.	ID=scaffold1.t81;Parent=scaffold1.g81
scaffold1	EVM	exon	241314	241632	.	-	.	ID=scaffold1.t81.exon1;Parent=scaffold1.t81
scaffold1	EVM	CDS	241314	241632	.	-	0	ID=scaffold1.t81.cds1;Parent=scaffold1.t81
scaffold1	EVM	exon	238427	241245	.	-	.	ID=scaffold1.t81.exon2;Parent=scaffold1.t81
scaffold1	EVM	CDS	238427	241245	.	-	2	ID=scaffold1.t81.cds2;Parent=scaffold1.t81
scaffold1	EVM	gene	242359	243829	.	+	.	ID=scaffold1.g82
scaffold1	EVM	mRNA	242359	243829	.	+	.	ID=scaffold1.t82;Parent=scaffold1.g82
scaffold1	EVM	exon	242359	242433	.	+	.	ID=scaffold1.t82.exon1;Parent=scaffold1.t82
scaffold1	EVM	CDS	242359	242433	.	+	0	ID=scaffold1.t82.cds1;Parent=scaffold1.t82
scaffold1	EVM	exon	242493	242558	.	+	.	ID=scaffold1.t82.exon2;Parent=scaffold1.t82
scaffold1	EVM	CDS	242493	242558	.	+	0	ID=scaffold1.t82.cds2;Parent=scaffold1.t82
scaffold1	EVM	exon	242702	242788	.	+	.	ID=scaffold1.t82.exon3;Parent=scaffold1.t82
scaffold1	EVM	CDS	242702	242788	.	+	0	ID=scaffold1.t82.cds3;Parent=scaffold1.t82
scaffold1	EVM	exon	242853	242975	.	+	.	ID=scaffold1.t82.exon4;Parent=scaffold1.t82
scaffold1	EVM	CDS	242853	242975	.	+	0	ID=scaffold1.t82.cds4;Parent=scaffold1.t82
scaffold1	EVM	exon	243038	243829	.	+	.	ID=scaffold1.t82.exon5;Parent=scaffold1.t82
scaffold1	EVM	CDS	243038	243829	.	+	0	ID=scaffold1.t82.cds5;Parent=scaffold1.t82
scaffold1	EVM	gene	244606	247545	.	-	.	ID=scaffold1.g83
scaffold1	EVM	mRNA	244606	247545	.	-	.	ID=scaffold1.t83;Parent=scaffold1.g83
scaffold1	EVM	exon	247447	247545	.	-	.	ID=scaffold1.t83.exon1;Parent=scaffold1.t83
scaffold1	EVM	CDS	247447	247545	.	-	0	ID=scaffold1.t83.cds1;Parent=scaffold1.t83
scaffold1	EVM	exon	247048	247388	.	-	.	ID=scaffold1.t83.exon2;Parent=scaffold1.t83
scaffold1	EVM	CDS	247048	247388	.	-	0	ID=scaffold1.t83.cds2;Parent=scaffold1.t83
scaffold1	EVM	exon	245162	246986	.	-	.	ID=scaffold1.t83.exon3;Parent=scaffold1.t83
scaffold1	EVM	CDS	245162	246986	.	-	1	ID=scaffold1.t83.cds3;Parent=scaffold1.t83
scaffold1	EVM	exon	244606	245085	.	-	.	ID=scaffold1.t83.exon4;Parent=scaffold1.t83
scaffold1	EVM	CDS	244606	245085	.	-	0	ID=scaffold1.t83.cds4;Parent=scaffold1.t83
scaffold1	EVM	gene	249776	250755	.	+	.	ID=scaffold1.g84
scaffold1	EVM	mRNA	249776	250755	.	+	.	ID=scaffold1.t84;Parent=scaffold1.g84
scaffold1	EVM	exon	249776	249783	.	+	.	ID=scaffold1.t84.exon1;Parent=scaffold1.t84
scaffold1	EVM	CDS	249776	249783	.	+	0	ID=scaffold1.t84.cds1;Parent=scaffold1.t84
scaffold1	EVM	exon	249843	250755	.	+	.	ID=scaffold1.t84.exon2;Parent=scaffold1.t84
scaffold1	EVM	CDS	249843	250755	.	+	1	ID=scaffold1.t84.cds2;Parent=scaffold1.t84
scaffold1	EVM	gene	251096	252935	.	-	.	ID=scaffold1.g85
scaffold1	EVM	mRNA	251096	252935	.	-	.	ID=scaffold1.t85;Parent=scaffold1.g85
scaffold1	EVM	exon	252759	252935	.	-	.	ID=scaffold1.t85.exon1;Parent=scaffold1.t85
scaffold1	EVM	CDS	252759	252935	.	-	0	ID=scaffold1.t85.cds1;Parent=scaffold1.t85
scaffold1	EVM	exon	251153	252650	.	-	.	ID=scaffold1.t85.exon2;Parent=scaffold1.t85
scaffold1	EVM	CDS	251153	252650	.	-	0	ID=scaffold1.t85.cds2;Parent=scaffold1.t85
scaffold1	EVM	exon	251096	251100	.	-	.	ID=scaffold1.t85.exon3;Parent=scaffold1.t85
scaffold1	EVM	CDS	251096	251100	.	-	2	ID=scaffold1.t85.cds3;Parent=scaffold1.t85
scaffold1	EVM	gene	255361	256844	.	+	.	ID=scaffold1.g86
scaffold1	EVM	mRNA	255361	256844	.	+	.	ID=scaffold1.t86;Parent=scaffold1.g86
scaffold1	EVM	exon	255361	255795	.	+	.	ID=scaffold1.t86.exon1;Parent=scaffold1.t86
scaffold1	EVM	CDS	255361	255795	.	+	0	ID=scaffold1.t86.cds1;Parent=scaffold1.t86
scaffold1	EVM	exon	255867	256844	.	+	.	ID=scaffold1.t86.exon2;Parent=scaffold1.t86
scaffold1	EVM	CDS	255867	256844	.	+	0	ID=scaffold1.t86.cds2;Parent=scaffold1.t86
scaffold1	EVM	gene	257512	260238	.	-	.	ID=scaffold1.g87
scaffold1	EVM	mRNA	257512	260238	.	-	.	ID=scaffold1.t87;Parent=scaffold1.g87
scaffold1	EVM	exon	257512	260238	.	-	.	ID=scaffold1.t87.exon1;Parent=scaffold1.t87
scaffold1	EVM	CDS	257512	260238	.	-	0	ID=scaffold1.t87.cds1;Parent=scaffold1.t87
scaffold1	EVM	gene	264397	265072	.	+	.	ID=scaffold1.g88
scaffold1	EVM	mRNA	264397	265072	.	+	.	ID=scaffold1.t88;Parent=scaffold1.g88
scaffold1	EVM	exon	264397	264578	.	+	.	ID=scaffold1.t88.exon1;Parent=scaffold1.t88
scaffold1	EVM	CDS	264397	264578	.	+	0	ID=scaffold1.t88.cds1;Parent=scaffold1.t88
scaffold1	EVM	exon	264685	264901	.	+	.	ID=scaffold1.t88.exon2;Parent=scaffold1.t88
scaffold1	EVM	CDS	264685	264901	.	+	1	ID=scaffold1.t88.cds2;Parent=scaffold1.t88
scaffold1	EVM	exon	264959	265072	.	+	.	ID=scaffold1.t88.exon3;Parent=scaffold1.t88
scaffold1	EVM	CDS	264959	265072	.	+	0	ID=scaffold1.t88.cds3;Parent=scaffold1.t88
scaffold1	EVM	gene	265348	265908	.	-	.	ID=scaffold1.g89
scaffold1	EVM	mRNA	265348	265908	.	-	.	ID=scaffold1.t89;Parent=scaffold1.g89
scaffold1	EVM	exon	265852	265908	.	-	.	ID=scaffold1.t89.exon1;Parent=scaffold1.t89
scaffold1	EVM	CDS	265852	265908	.	-	0	ID=scaffold1.t89.cds1;Parent=scaffold1.t89
scaffold1	EVM	exon	265746	265781	.	-	.	ID=scaffold1.t89.exon2;Parent=scaffold1.t89
scaffold1	EVM	CDS	265746	265781	.	-	0	ID=scaffold1.t89.cds2;Parent=scaffold1.t89
scaffold1	EVM	exon	265551	265688	.	-	.	ID=scaffold1.t89.exon3;Parent=scaffold1.t89
scaffold1	EVM	CDS	265551	265688	.	-	0	ID=scaffold1.t89.cds3;Parent=scaffold1.t89
scaffold1	EVM	exon	265348	265488	.	-	.	ID=scaffold1.t89.exon4;Parent=scaffold1.t89
scaffold1	EVM	CDS	265348	265488	.	-	0	ID=scaffold1.t89.cds4;Parent=scaffold1.t89
scaffold1	EVM	gene	266350	269265	.	+	.	ID=scaffold1.g90
scaffold1	EVM	mRNA	266350	269265	.	+	.	ID=scaffold1.t90;Parent=scaffold1.g90
scaffold1	EVM	exon	266350	266595	.	+	.	ID=scaffold1.t90.exon1;Parent=scaffold1.t90
scaffold1	EVM	CDS	266350	266595	.	+	0	ID=scaffold1.t90.cds1;Parent=scaffold1.t90
scaffold1	EVM	exon	266653	267624	.	+	.	ID=scaffold1.t90.exon2;Parent=scaffold1.t90
scaffold1	EVM	CDS	266653	267624	.	+	0	ID=scaffold1.t90.cds2;Parent=scaffold1.t90
scaffold1	EVM	exon	269209	269265	.	+	.	ID=scaffold1.t90.exon3;Parent=scaffold1.t90
scaffold1	EVM	CDS	269209	269265	.	+	0	ID=scaffold1.t90.cds3;Parent=scaffold1.t90
scaffold1	EVM	gene	272300	274846	.	+	.	ID=scaffold1.g91
scaffold1	EVM	mRNA	272300	274846	.	+	.	ID=scaffold1.t91;Parent=scaffold1.g91
scaffold1	EVM	exon	272300	272399	.	+	.	ID=scaffold1.t91.exon1;Parent=scaffold1.t91
scaffold1	EVM	CDS	272300	272399	.	+	0	ID=scaffold1.t91.cds1;Parent=scaffold1.t91
scaffold1	EVM	exon	272472	272503	.	+	.	ID=scaffold1.t91.exon2;Parent=scaffold1.t91
scaffold1	EVM	CDS	272472	272503	.	+	2	ID=scaffold1.t91.cds2;Parent=scaffold1.t91
scaffold1	EVM	exon	272584	272658	.	+	.	ID=scaffold1.t91.exon3;Parent=scaffold1.t91
scaffold1	EVM	CDS	272584	272658	.	+	0	ID=scaffold1.t91.cds3;Parent=scaffold1.t91
scaffold1	EVM	exon	272717	274846	.	+	.	ID=scaffold1.t91.exon4;Parent=scaffold1.t91
scaffold1	EVM	CDS	272717	274846	.	+	0	ID=scaffold1.t91.cds4;Parent=scaffold1.t91
scaffold1	EVM	gene	275201	276736	.	-	.	ID=scaffold1.g92
scaffold1	EVM	mRNA	275201	276736	.	-	.	ID=scaffold1.t92;Parent=scaffold1.g92
scaffold1	EVM	exon	275201	276736	.	-	.	ID=scaffold1.t92.exon1;Parent=scaffold1.t92
scaffold1	EVM	CDS	275201	276736	.	-	0	ID=scaffold1.t92.cds1;Parent=scaffold1.t92
scaffold1	EVM	gene	276968	278527	.	-	.	ID=scaffold1.g93
scaffold1	EVM	mRNA	276968	278527	.	-	.	ID=scaffold1.t93;Parent=scaffold1.g93
scaffold1	EVM	exon	276968	278527	.	-	.	ID=scaffold1.t93.exon1;Parent=scaffold1.t93
scaffold1	EVM	CDS	276968	278527	.	-	0	ID=scaffold1.t93.cds1;Parent=scaffold1.t93
scaffold1	EVM	gene	278949	281156	.	-	.	ID=scaffold1.g94
scaffold1	EVM	mRNA	278949	281156	.	-	.	ID=scaffold1.t94;Parent=scaffold1.g94
scaffold1	EVM	exon	281088	281156	.	-	.	ID=scaffold1.t94.exon1;Parent=scaffold1.t94
scaffold1	EVM	CDS	281088	281156	.	-	0	ID=scaffold1.t94.cds1;Parent=scaffold1.t94
scaffold1	EVM	exon	280363	280963	.	-	.	ID=scaffold1.t94.exon2;Parent=scaffold1.t94
scaffold1	EVM	CDS	280363	280963	.	-	0	ID=scaffold1.t94.cds2;Parent=scaffold1.t94
scaffold1	EVM	exon	279279	280306	.	-	.	ID=scaffold1.t94.exon3;Parent=scaffold1.t94
scaffold1	EVM	CDS	279279	280306	.	-	2	ID=scaffold1.t94.cds3;Parent=scaffold1.t94
scaffold1	EVM	exon	278949	279224	.	-	.	ID=scaffold1.t94.exon4;Parent=scaffold1.t94
scaffold1	EVM	CDS	278949	279224	.	-	0	ID=scaffold1.t94.cds4;Parent=scaffold1.t94
scaffold1	EVM	gene	282585	283516	.	+	.	ID=scaffold1.g95
scaffold1	EVM	mRNA	282585	283516	.	+	.	ID=scaffold1.t95;Parent=scaffold1.g95
scaffold1	EVM	exon	282585	282655	.	+	.	ID=scaffold1.t95.exon1;Parent=scaffold1.t95
scaffold1	EVM	CDS	282585	282655	.	+	0	ID=scaffold1.t95.cds1;Parent=scaffold1.t95
scaffold1	EVM	exon	282712	282772	.	+	.	ID=scaffold1.t95.exon2;Parent=scaffold1.t95
scaffold1	EVM	CDS	282712	282772	.	+	1	ID=scaffold1.t95.cds2;Parent=scaffold1.t95
scaffold1	EVM	exon	282848	283516	.	+	.	ID=scaffold1.t95.exon3;Parent=scaffold1.t95
scaffold1	EVM	CDS	282848	283516	.	+	0	ID=scaffold1.t95.cds3;Parent=scaffold1.t95
scaffold1	EVM	gene	283603	284540	.	-	.	ID=scaffold1.g96
scaffold1	EVM	mRNA	283603	284540	.	-	.	ID=scaffold1.t96;Parent=scaffold1.g96
scaffold1	EVM	exon	284445	284540	.	-	.	ID=scaffold1.t96.exon1;Parent=scaffold1.t96
scaffold1	EVM	CDS	284445	284540	.	-	0	ID=scaffold1.t96.cds1;Parent=scaffold1.t96
scaffold1	EVM	exon	283603	284373	.	-	.	ID=scaffold1.t96.exon2;Parent=scaffold1.t96
scaffold1	EVM	CDS	283603	284373	.	-	0	ID=scaffold1.t96.cds2;Parent=scaffold1.t96
scaffold1	EVM	gene	285106	287042	.	+	.	ID=scaffold1.g97
scaffold1	EVM	mRNA	285106	287042	.	+	.	ID=scaffold1.t97;Parent=scaffold1.g97
scaffold1	EVM	exon	285106	285624	.	+	.	ID=scaffold1.t97.exon1;Parent=scaffold1.t97
scaffold1	EVM	CDS	285106	285624	.	+	0	ID=scaffold1.t97.cds1;Parent=scaffold1.t97
scaffold1	EVM	exon	285674	286127	.	+	.	ID=scaffold1.t97.exon2;Parent=scaffold1.t97
scaffold1	EVM	CDS	285674	286127	.	+	0	ID=scaffold1.t97.cds2;Parent=scaffold1.t97
scaffold1	EVM	exon	286180	287042	.	+	.	ID=scaffold1.t97.exon3;Parent=scaffold1.t97
scaffold1	EVM	CDS	286180	287042	.	+	2	ID=scaffold1.t97.cds3;Parent=scaffold1.t97
scaffold1	EVM	gene	288629	289920	.	-	.	ID=scaffold1.g98
scaffold1	EVM	mRNA	288629	289920	.	-	.	ID=scaffold1.t98;Parent=scaffold1.g98
scaffold1	EVM	exon	289644	289920	.	-	.	ID=scaffold1.t98.exon1;Parent=scaffold1.t98
scaffold1	EVM	CDS	289644	289920	.	-	0	ID=scaffold1.t98.cds1;Parent=scaffold1.t98
scaffold1	EVM	exon	288629	289593	.	-	.	ID=scaffold1.t98.exon2;Parent=scaffold1.t98
scaffold1	EVM	CDS	288629	289593	.	-	2	ID=scaffold1.t98.cds2;Parent=scaffold1.t98
scaffold1	EVM	gene	290318	292070	.	-	.	ID=scaffold1.g99
scaffold1	EVM	mRNA	290318	292070	.	-	.	ID=scaffold1.t99;Parent=scaffold1.g99
scaffold1	EVM	exon	291029	292070	.	-	.	ID=scaffold1.t99.exon1;Parent=scaffold1.t99
scaffold1	EVM	CDS	291029	292070	.	-	0	ID=scaffold1.t99.cds1;Parent=scaffold1.t99
scaffold1	EVM	exon	290318	290976	.	-	.	ID=scaffold1.t99.exon2;Parent=scaffold1.t99
scaffold1	EVM	CDS	290318	290976	.	-	2	ID=scaffold1.t99.cds2;Parent=scaffold1.t99
scaffold1	EVM	gene	292848	295256	.	+	.	ID=scaffold1.g100
scaffold1	EVM	mRNA	292848	295256	.	+	.	ID=scaffold1.t100;Parent=scaffold1.g100
scaffold1	EVM	exon	292848	293312	.	+	.	ID=scaffold1.t100.exon1;Parent=scaffold1.t100
scaffold1	EVM	CDS	292848	293312	.	+	0	ID=scaffold1.t100.cds1;Parent=scaffold1.t100
scaffold1	EVM	exon	293362	293844	.	+	.	ID=scaffold1.t100.exon2;Parent=scaffold1.t100
scaffold1	EVM	CDS	293362	293844	.	+	0	ID=scaffold1.t100.cds2;Parent=scaffold1.t100
scaffold1	EVM	exon	293898	295256	.	+	.	ID=scaffold1.t100.exon3;Parent=scaffold1.t100
scaffold1	EVM	CDS	293898	295256	.	+	0	ID=scaffold1.t100.cds3;Parent=scaffold1.t100
scaffold1	EVM	gene	295468	296528	.	-	.	ID=scaffold1.g101
scaffold1	EVM	mRNA	295468	296528	.	-	.	ID=scaffold1.t101;Parent=scaffold1.g101
scaffold1	EVM	exon	296468	296528	.	-	.	ID=scaffold1.t101.exon1;Parent=scaffold1.t101
scaffold1	EVM	CDS	296468	296528	.	-	0	ID=scaffold1.t101.cds1;Parent=scaffold1.t101
scaffold1	EVM	exon	296203	296364	.	-	.	ID=scaffold1.t101.exon2;Parent=scaffold1.t101
scaffold1	EVM	CDS	296203	296364	.	-	2	ID=scaffold1.t101.cds2;Parent=scaffold1.t101
scaffold1	EVM	exon	295468	296135	.	-	.	ID=scaffold1.t101.exon3;Parent=scaffold1.t101
scaffold1	EVM	CDS	295468	296135	.	-	2	ID=scaffold1.t101.cds3;Parent=scaffold1.t101
scaffold1	EVM	gene	296936	297830	.	-	.	ID=scaffold1.g102
scaffold1	EVM	mRNA	296936	297830	.	-	.	ID=scaffold1.t102;Parent=scaffold1.g102
scaffold1	EVM	exon	297620	297830	.	-	.	ID=scaffold1.t102.exon1;Parent=scaffold1.t102
scaffold1	EVM	CDS	297620	297830	.	-	0	ID=scaffold1.t102.cds1;Parent=scaffold1.t102
scaffold1	EVM	exon	297172	297467	.	-	.	ID=scaffold1.t102.exon2;Parent=scaffold1.t102
scaffold1	EVM	CDS	297172	297467	.	-	2	ID=scaffold1.t102.cds2;Parent=scaffold1.t102
scaffold1	EVM	exon	296936	297115	.	-	.	ID=scaffold1.t102.exon3;Parent=scaffold1.t102
scaffold1	EVM	CDS	296936	297115	.	-	0	ID=scaffold1.t102.cds3;Parent=scaffold1.t102
scaffold1	EVM	gene	299752	302345	.	-	.	ID=scaffold1.g103
scaffold1	EVM	mRNA	299752	302345	.	-	.	ID=scaffold1.t103;Parent=scaffold1.g103
scaffold1	EVM	exon	301596	302345	.	-	.	ID=scaffold1.t103.exon1;Parent=scaffold1.t103
scaffold1	EVM	CDS	301596	302345	.	-	0	ID=scaffold1.t103.cds1;Parent=scaffold1.t103
scaffold1	EVM	exon	299752	301548	.	-	.	ID=scaffold1.t103.exon2;Parent=scaffold1.t103
scaffold1	EVM	CDS	299752	301548	.	-	0	ID=scaffold1.t103.cds2;Parent=scaffold1.t103
scaffold1	EVM	gene	303429	304533	.	+	.	ID=scaffold1.g104
scaffold1	EVM	mRNA	303429	304533	.	+	.	ID=scaffold1.t104;Parent=scaffold1.g104
scaffold1	EVM	exon	303429	303777	.	+	.	ID=scaffold1.t104.exon1;Parent=scaffold1.t104
scaffold1	EVM	CDS	303429	303777	.	+	0	ID=scaffold1.t104.cds1;Parent=scaffold1.t104
scaffold1	EVM	exon	303826	304039	.	+	.	ID=scaffold1.t104.exon2;Parent=scaffold1.t104
scaffold1	EVM	CDS	303826	304039	.	+	2	ID=scaffold1.t104.cds2;Parent=scaffold1.t104
scaffold1	EVM	exon	304083	304533	.	+	.	ID=scaffold1.t104.exon3;Parent=scaffold1.t104
scaffold1	EVM	CDS	304083	304533	.	+	1	ID=scaffold1.t104.cds3;Parent=scaffold1.t104
scaffold1	EVM	gene	304769	306697	.	+	.	ID=scaffold1.g105
scaffold1	EVM	mRNA	304769	306697	.	+	.	ID=scaffold1.t105;Parent=scaffold1.g105
scaffold1	EVM	exon	304769	306697	.	+	.	ID=scaffold1.t105.exon1;Parent=scaffold1.t105
scaffold1	EVM	CDS	304769	306697	.	+	0	ID=scaffold1.t105.cds1;Parent=scaffold1.t105
scaffold1	EVM	gene	306873	307930	.	-	.	ID=scaffold1.g106
scaffold1	EVM	mRNA	306873	307930	.	-	.	ID=scaffold1.t106;Parent=scaffold1.g106
scaffold1	EVM	exon	307603	307930	.	-	.	ID=scaffold1.t106.exon1;Parent=scaffold1.t106
scaffold1	EVM	CDS	307603	307930	.	-	0	ID=scaffold1.t106.cds1;Parent=scaffold1.t106
scaffold1	EVM	exon	306873	307552	.	-	.	ID=scaffold1.t106.exon2;Parent=scaffold1.t106
scaffold1	EVM	CDS	306873	307552	.	-	2	ID=scaffold1.t106.cds2;Parent=scaffold1.t106
scaffold1	EVM	gene	309273	309998	.	+	.	ID=scaffold1.g107
scaffold1	EVM	mRNA	309273	309998	.	+	.	ID=scaffold1.t107;Parent=scaffold1.g107
scaffold1	EVM	exon	309273	309998	.	+	.	ID=scaffold1.t107.exon1;Parent=scaffold1.t107
scaffold1	EVM	CDS	309273	309998	.	+	0	ID=scaffold1.t107.cds1;Parent=scaffold1.t107
scaffold1	EVM	gene	310109	311535	.	-	.	ID=scaffold1.g108
scaffold1	EVM	mRNA	310109	311535	.	-	.	ID=scaffold1.t108;Parent=scaffold1.g108
scaffold1	EVM	exon	311315	311535	.	-	.	ID=scaffold1.t108.exon1;Parent=scaffold1.t108
scaffold1	EVM	CDS	311315	311535	.	-	0	ID=scaffold1.t108.cds1;Parent=scaffold1.t108
scaffold1	EVM	exon	311048	311258	.	-	.	ID=scaffold1.t108.exon2;Parent=scaffold1.t108
scaffold1	EVM	CDS	311048	311258	.	-	1	ID=scaffold1.t108.cds2;Parent=scaffold1.t108
scaffold1	EVM	exon	310681	310960	.	-	.	ID=scaffold1.t108.exon3;Parent=scaffold1.t108
scaffold1	EVM	CDS	310681	310960	.	-	0	ID=scaffold1.t108.cds3;Parent=scaffold1.t108
scaffold1	EVM	exon	310183	310615	.	-	.	ID=scaffold1.t108.exon4;Parent=scaffold1.t108
scaffold1	EVM	CDS	310183	310615	.	-	2	ID=scaffold1.t108.cds4;Parent=scaffold1.t108
scaffold1	EVM	exon	310109	310115	.	-	.	ID=scaffold1.t108.exon5;Parent=scaffold1.t108
scaffold1	EVM	CDS	310109	310115	.	-	1	ID=scaffold1.t108.cds5;Parent=scaffold1.t108
scaffold1	EVM	gene	317126	318299	.	+	.	ID=scaffold1.g109
scaffold1	EVM	mRNA	317126	318299	.	+	.	ID=scaffold1.t109;Parent=scaffold1.g109
scaffold1	EVM	exon	317126	317208	.	+	.	ID=scaffold1.t109.exon1;Parent=scaffold1.t109
scaffold1	EVM	CDS	317126	317208	.	+	0	ID=scaffold1.t109.cds1;Parent=scaffold1.t109
scaffold1	EVM	exon	317284	317566	.	+	.	ID=scaffold1.t109.exon2;Parent=scaffold1.t109
scaffold1	EVM	CDS	317284	317566	.	+	1	ID=scaffold1.t109.cds2;Parent=scaffold1.t109
scaffold1	EVM	exon	317628	317941	.	+	.	ID=scaffold1.t109.exon3;Parent=scaffold1.t109
scaffold1	EVM	CDS	317628	317941	.	+	0	ID=scaffold1.t109.cds3;Parent=scaffold1.t109
scaffold1	EVM	exon	318011	318299	.	+	.	ID=scaffold1.t109.exon4;Parent=scaffold1.t109
scaffold1	EVM	CDS	318011	318299	.	+	1	ID=scaffold1.t109.cds4;Parent=scaffold1.t109
scaffold1	EVM	gene	318324	320200	.	-	.	ID=scaffold1.g110
scaffold1	EVM	mRNA	318324	320200	.	-	.	ID=scaffold1.t110;Parent=scaffold1.g110
scaffold1	EVM	exon	320060	320200	.	-	.	ID=scaffold1.t110.exon1;Parent=scaffold1.t110
scaffold1	EVM	CDS	320060	320200	.	-	0	ID=scaffold1.t110.cds1;Parent=scaffold1.t110
scaffold1	EVM	exon	319772	319976	.	-	.	ID=scaffold1.t110.exon2;Parent=scaffold1.t110
scaffold1	EVM	CDS	319772	319976	.	-	0	ID=scaffold1.t110.cds2;Parent=scaffold1.t110
scaffold1	EVM	exon	319382	319702	.	-	.	ID=scaffold1.t110.exon3;Parent=scaffold1.t110
scaffold1	EVM	CDS	319382	319702	.	-	2	ID=scaffold1.t110.cds3;Parent=scaffold1.t110
scaffold1	EVM	exon	319266	319326	.	-	.	ID=scaffold1.t110.exon4;Parent=scaffold1.t110
scaffold1	EVM	CDS	319266	319326	.	-	2	ID=scaffold1.t110.cds4;Parent=scaffold1.t110
scaffold1	EVM	exon	319100	319196	.	-	.	ID=scaffold1.t110.exon5;Parent=scaffold1.t110
scaffold1	EVM	CDS	319100	319196	.	-	1	ID=scaffold1.t110.cds5;Parent=scaffold1.t110
scaffold1	EVM	exon	318441	319047	.	-	.	ID=scaffold1.t110.exon6;Parent=scaffold1.t110
scaffold1	EVM	CDS	318441	319047	.	-	0	ID=scaffold1.t110.cds6;Parent=scaffold1.t110
scaffold1	EVM	exon	318324	318373	.	-	.	ID=scaffold1.t110.exon7;Parent=scaffold1.t110
scaffold1	EVM	CDS	318324	318373	.	-	2	ID=scaffold1.t110.cds7;Parent=scaffold1.t110
scaffold1	EVM	gene	324833	326193	.	-	.	ID=scaffold1.g111
scaffold1	EVM	mRNA	324833	326193	.	-	.	ID=scaffold1.t111;Parent=scaffold1.g111
scaffold1	EVM	exon	326070	326193	.	-	.	ID=scaffold1.t111.exon1;Parent=scaffold1.t111
scaffold1	EVM	CDS	326070	326193	.	-	0	ID=scaffold1.t111.cds1;Parent=scaffold1.t111
scaffold1	EVM	exon	325656	326001	.	-	.	ID=scaffold1.t111.exon2;Parent=scaffold1.t111
scaffold1	EVM	CDS	325656	326001	.	-	2	ID=scaffold1.t111.cds2;Parent=scaffold1.t111
scaffold1	EVM	exon	325455	325583	.	-	.	ID=scaffold1.t111.exon3;Parent=scaffold1.t111
scaffold1	EVM	CDS	325455	325583	.	-	1	ID=scaffold1.t111.cds3;Parent=scaffold1.t111
scaffold1	EVM	exon	325272	325401	.	-	.	ID=scaffold1.t111.exon4;Parent=scaffold1.t111
scaffold1	EVM	CDS	325272	325401	.	-	1	ID=scaffold1.t111.cds4;Parent=scaffold1.t111
scaffold1	EVM	exon	324985	325223	.	-	.	ID=scaffold1.t111.exon5;Parent=scaffold1.t111
scaffold1	EVM	CDS	324985	325223	.	-	0	ID=scaffold1.t111.cds5;Parent=scaffold1.t111
scaffold1	EVM	exon	324833	324932	.	-	.	ID=scaffold1.t111.exon6;Parent=scaffold1.t111
scaffold1	EVM	CDS	324833	324932	.	-	1	ID=scaffold1.t111.cds6;Parent=scaffold1.t111
scaffold1	EVM	gene	331693	334692	.	+	.	ID=scaffold1.g112
scaffold1	EVM	mRNA	331693	334692	.	+	.	ID=scaffold1.t112;Parent=scaffold1.g112
scaffold1	EVM	exon	331693	331894	.	+	.	ID=scaffold1.t112.exon1;Parent=scaffold1.t112
scaffold1	EVM	CDS	331693	331894	.	+	0	ID=scaffold1.t112.cds1;Parent=scaffold1.t112
scaffold1	EVM	exon	332032	332352	.	+	.	ID=scaffold1.t112.exon2;Parent=scaffold1.t112
scaffold1	EVM	CDS	332032	332352	.	+	2	ID=scaffold1.t112.cds2;Parent=scaffold1.t112
scaffold1	EVM	exon	332412	332677	.	+	.	ID=scaffold1.t112.exon3;Parent=scaffold1.t112
scaffold1	EVM	CDS	332412	332677	.	+	2	ID=scaffold1.t112.cds3;Parent=scaffold1.t112
scaffold1	EVM	exon	332730	333239	.	+	.	ID=scaffold1.t112.exon4;Parent=scaffold1.t112
scaffold1	EVM	CDS	332730	333239	.	+	0	ID=scaffold1.t112.cds4;Parent=scaffold1.t112
scaffold1	EVM	exon	333292	334692	.	+	.	ID=scaffold1.t112.exon5;Parent=scaffold1.t112
scaffold1	EVM	CDS	333292	334692	.	+	0	ID=scaffold1.t112.cds5;Parent=scaffold1.t112
scaffold1	EVM	gene	337352	338907	.	+	.	ID=scaffold1.g113
scaffold1	EVM	mRNA	337352	338907	.	+	.	ID=scaffold1.t113;Parent=scaffold1.g113
scaffold1	EVM	exon	337352	337407	.	+	.	ID=scaffold1.t113.exon1;Parent=scaffold1.t113
scaffold1	EVM	CDS	337352	337407	.	+	0	ID=scaffold1.t113.cds1;Parent=scaffold1.t113
scaffold1	EVM	exon	337479	337526	.	+	.	ID=scaffold1.t113.exon2;Parent=scaffold1.t113
scaffold1	EVM	CDS	337479	337526	.	+	1	ID=scaffold1.t113.cds2;Parent=scaffold1.t113
scaffold1	EVM	exon	337605	337734	.	+	.	ID=scaffold1.t113.exon3;Parent=scaffold1.t113
scaffold1	EVM	CDS	337605	337734	.	+	1	ID=scaffold1.t113.cds3;Parent=scaffold1.t113
scaffold1	EVM	exon	337795	337838	.	+	.	ID=scaffold1.t113.exon4;Parent=scaffold1.t113
scaffold1	EVM	CDS	337795	337838	.	+	0	ID=scaffold1.t113.cds4;Parent=scaffold1.t113
scaffold1	EVM	exon	337897	337996	.	+	.	ID=scaffold1.t113.exon5;Parent=scaffold1.t113
scaffold1	EVM	CDS	337897	337996	.	+	1	ID=scaffold1.t113.cds5;Parent=scaffold1.t113
scaffold1	EVM	exon	338056	338412	.	+	.	ID=scaffold1.t113.exon6;Parent=scaffold1.t113
scaffold1	EVM	CDS	338056	338412	.	+	0	ID=scaffold1.t113.cds6;Parent=scaffold1.t113
scaffold1	EVM	exon	338465	338543	.	+	.	ID=scaffold1.t113.exon7;Parent=scaffold1.t113
scaffold1	EVM	CDS	338465	338543	.	+	0	ID=scaffold1.t113.cds7;Parent=scaffold1.t113
scaffold1	EVM	exon	338593	338776	.	+	.	ID=scaffold1.t113.exon8;Parent=scaffold1.t113
scaffold1	EVM	CDS	338593	338776	.	+	2	ID=scaffold1.t113.cds8;Parent=scaffold1.t113
scaffold1	EVM	exon	338829	338907	.	+	.	ID=scaffold1.t113.exon9;Parent=scaffold1.t113
scaffold1	EVM	CDS	338829	338907	.	+	1	ID=scaffold1.t113.cds9;Parent=scaffold1.t113
scaffold1	EVM	gene	339642	344391	.	-	.	ID=scaffold1.g114
scaffold1	EVM	mRNA	339642	344391	.	-	.	ID=scaffold1.t114;Parent=scaffold1.g114
scaffold1	EVM	exon	344291	344391	.	-	.	ID=scaffold1.t114.exon1;Parent=scaffold1.t114
scaffold1	EVM	CDS	344291	344391	.	-	0	ID=scaffold1.t114.cds1;Parent=scaffold1.t114
scaffold1	EVM	exon	339642	344148	.	-	.	ID=scaffold1.t114.exon2;Parent=scaffold1.t114
scaffold1	EVM	CDS	339642	344148	.	-	1	ID=scaffold1.t114.cds2;Parent=scaffold1.t114
scaffold1	EVM	gene	345950	346554	.	-	.	ID=scaffold1.g115
scaffold1	EVM	mRNA	345950	346554	.	-	.	ID=scaffold1.t115;Parent=scaffold1.g115
scaffold1	EVM	exon	346277	346554	.	-	.	ID=scaffold1.t115.exon1;Parent=scaffold1.t115
scaffold1	EVM	CDS	346277	346554	.	-	0	ID=scaffold1.t115.cds1;Parent=scaffold1.t115
scaffold1	EVM	exon	345950	346202	.	-	.	ID=scaffold1.t115.exon2;Parent=scaffold1.t115
scaffold1	EVM	CDS	345950	346202	.	-	1	ID=scaffold1.t115.cds2;Parent=scaffold1.t115
scaffold1	EVM	gene	347104	348186	.	-	.	ID=scaffold1.g116
scaffold1	EVM	mRNA	347104	348186	.	-	.	ID=scaffold1.t116;Parent=scaffold1.g116
scaffold1	EVM	exon	348168	348186	.	-	.	ID=scaffold1.t116.exon1;Parent=scaffold1.t116
scaffold1	EVM	CDS	348168	348186	.	-	0	ID=scaffold1.t116.cds1;Parent=scaffold1.t116
scaffold1	EVM	exon	347904	348093	.	-	.	ID=scaffold1.t116.exon2;Parent=scaffold1.t116
scaffold1	EVM	CDS	347904	348093	.	-	2	ID=scaffold1.t116.cds2;Parent=scaffold1.t116
scaffold1	EVM	exon	347405	347807	.	-	.	ID=scaffold1.t116.exon3;Parent=scaffold1.t116
scaffold1	EVM	CDS	347405	347807	.	-	1	ID=scaffold1.t116.cds3;Parent=scaffold1.t116
scaffold1	EVM	exon	347104	347334	.	-	.	ID=scaffold1.t116.exon4;Parent=scaffold1.t116
scaffold1	EVM	CDS	347104	347334	.	-	0	ID=scaffold1.t116.cds4;Parent=scaffold1.t116
scaffold1	EVM	gene	350318	363438	.	-	.	ID=scaffold1.g117
scaffold1	EVM	mRNA	350318	363438	.	-	.	ID=scaffold1.t117;Parent=scaffold1.g117
scaffold1	EVM	exon	363144	363438	.	-	.	ID=scaffold1.t117.exon1;Parent=scaffold1.t117
scaffold1	EVM	CDS	363144	363438	.	-	0	ID=scaffold1.t117.cds1;Parent=scaffold1.t117
scaffold1	EVM	exon	350318	363060	.	-	.	ID=scaffold1.t117.exon2;Parent=scaffold1.t117
scaffold1	EVM	CDS	350318	363060	.	-	2	ID=scaffold1.t117.cds2;Parent=scaffold1.t117
scaffold1	EVM	gene	364610	366733	.	-	.	ID=scaffold1.g118
scaffold1	EVM	mRNA	364610	366733	.	-	.	ID=scaffold1.t118;Parent=scaffold1.g118
scaffold1	EVM	exon	365083	366733	.	-	.	ID=scaffold1.t118.exon1;Parent=scaffold1.t118
scaffold1	EVM	CDS	365083	366733	.	-	0	ID=scaffold1.t118.cds1;Parent=scaffold1.t118
scaffold1	EVM	exon	364610	365025	.	-	.	ID=scaffold1.t118.exon2;Parent=scaffold1.t118
scaffold1	EVM	CDS	364610	365025	.	-	2	ID=scaffold1.t118.cds2;Parent=scaffold1.t118
scaffold1	EVM	gene	369933	373798	.	-	.	ID=scaffold1.g119
scaffold1	EVM	mRNA	369933	373798	.	-	.	ID=scaffold1.t119;Parent=scaffold1.g119
scaffold1	EVM	exon	373545	373798	.	-	.	ID=scaffold1.t119.exon1;Parent=scaffold1.t119
scaffold1	EVM	CDS	373545	373798	.	-	0	ID=scaffold1.t119.cds1;Parent=scaffold1.t119
scaffold1	EVM	exon	369933	373041	.	-	.	ID=scaffold1.t119.exon2;Parent=scaffold1.t119
scaffold1	EVM	CDS	369933	373041	.	-	1	ID=scaffold1.t119.cds2;Parent=scaffold1.t119
scaffold1	EVM	gene	374407	375901	.	-	.	ID=scaffold1.g120
scaffold1	EVM	mRNA	374407	375901	.	-	.	ID=scaffold1.t120;Parent=scaffold1.g120
scaffold1	EVM	exon	375893	375901	.	-	.	ID=scaffold1.t120.exon1;Parent=scaffold1.t120
scaffold1	EVM	CDS	375893	375901	.	-	0	ID=scaffold1.t120.cds1;Parent=scaffold1.t120
scaffold1	EVM	exon	374407	375843	.	-	.	ID=scaffold1.t120.exon2;Parent=scaffold1.t120
scaffold1	EVM	CDS	374407	375843	.	-	0	ID=scaffold1.t120.cds2;Parent=scaffold1.t120
scaffold1	EVM	gene	376814	377767	.	-	.	ID=scaffold1.g121
scaffold1	EVM	mRNA	376814	377767	.	-	.	ID=scaffold1.t121;Parent=scaffold1.g121
scaffold1	EVM	exon	377633	377767	.	-	.	ID=scaffold1.t121.exon1;Parent=scaffold1.t121
scaffold1	EVM	CDS	377633	377767	.	-	0	ID=scaffold1.t121.cds1;Parent=scaffold1.t121
scaffold1	EVM	exon	377461	377585	.	-	.	ID=scaffold1.t121.exon2;Parent=scaffold1.t121
scaffold1	EVM	CDS	377461	377585	.	-	0	ID=scaffold1.t121.cds2;Parent=scaffold1.t121
scaffold1	EVM	exon	376814	377414	.	-	.	ID=scaffold1.t121.exon3;Parent=scaffold1.t121
scaffold1	EVM	CDS	376814	377414	.	-	1	ID=scaffold1.t121.cds3;Parent=scaffold1.t121
scaffold1	EVM	gene	377966	378731	.	+	.	ID=scaffold1.g122
scaffold1	EVM	mRNA	377966	378731	.	+	.	ID=scaffold1.t122;Parent=scaffold1.g122
scaffold1	EVM	exon	377966	378310	.	+	.	ID=scaffold1.t122.exon1;Parent=scaffold1.t122
scaffold1	EVM	CDS	377966	378310	.	+	0	ID=scaffold1.t122.cds1;Parent=scaffold1.t122
scaffold1	EVM	exon	378363	378731	.	+	.	ID=scaffold1.t122.exon2;Parent=scaffold1.t122
scaffold1	EVM	CDS	378363	378731	.	+	0	ID=scaffold1.t122.cds2;Parent=scaffold1.t122
scaffold1	EVM	gene	379279	379909	.	+	.	ID=scaffold1.g123
scaffold1	EVM	mRNA	379279	379909	.	+	.	ID=scaffold1.t123;Parent=scaffold1.g123
scaffold1	EVM	exon	379279	379444	.	+	.	ID=scaffold1.t123.exon1;Parent=scaffold1.t123
scaffold1	EVM	CDS	379279	379444	.	+	0	ID=scaffold1.t123.cds1;Parent=scaffold1.t123
scaffold1	EVM	exon	379545	379909	.	+	.	ID=scaffold1.t123.exon2;Parent=scaffold1.t123
scaffold1	EVM	CDS	379545	379909	.	+	2	ID=scaffold1.t123.cds2;Parent=scaffold1.t123
scaffold1	EVM	gene	380127	381669	.	-	.	ID=scaffold1.g124
scaffold1	EVM	mRNA	380127	381669	.	-	.	ID=scaffold1.t124;Parent=scaffold1.g124
scaffold1	EVM	exon	381411	381669	.	-	.	ID=scaffold1.t124.exon1;Parent=scaffold1.t124
scaffold1	EVM	CDS	381411	381669	.	-	0	ID=scaffold1.t124.cds1;Parent=scaffold1.t124
scaffold1	EVM	exon	381155	381348	.	-	.	ID=scaffold1.t124.exon2;Parent=scaffold1.t124
scaffold1	EVM	CDS	381155	381348	.	-	2	ID=scaffold1.t124.cds2;Parent=scaffold1.t124
scaffold1	EVM	exon	380127	381107	.	-	.	ID=scaffold1.t124.exon3;Parent=scaffold1.t124
scaffold1	EVM	CDS	380127	381107	.	-	0	ID=scaffold1.t124.cds3;Parent=scaffold1.t124
scaffold1	EVM	gene	383779	385452	.	+	.	ID=scaffold1.g125
scaffold1	EVM	mRNA	383779	385452	.	+	.	ID=scaffold1.t125;Parent=scaffold1.g125
scaffold1	EVM	exon	383779	384329	.	+	.	ID=scaffold1.t125.exon1;Parent=scaffold1.t125
scaffold1	EVM	CDS	383779	384329	.	+	0	ID=scaffold1.t125.cds1;Parent=scaffold1.t125
scaffold1	EVM	exon	384379	384597	.	+	.	ID=scaffold1.t125.exon2;Parent=scaffold1.t125
scaffold1	EVM	CDS	384379	384597	.	+	1	ID=scaffold1.t125.cds2;Parent=scaffold1.t125
scaffold1	EVM	exon	384645	385452	.	+	.	ID=scaffold1.t125.exon3;Parent=scaffold1.t125
scaffold1	EVM	CDS	384645	385452	.	+	1	ID=scaffold1.t125.cds3;Parent=scaffold1.t125
scaffold1	EVM	gene	385999	386415	.	+	.	ID=scaffold1.g126
scaffold1	EVM	mRNA	385999	386415	.	+	.	ID=scaffold1.t126;Parent=scaffold1.g126
scaffold1	EVM	exon	385999	386415	.	+	.	ID=scaffold1.t126.exon1;Parent=scaffold1.t126
scaffold1	EVM	CDS	385999	386415	.	+	0	ID=scaffold1.t126.cds1;Parent=scaffold1.t126
scaffold1	EVM	gene	387217	387852	.	+	.	ID=scaffold1.g127
scaffold1	EVM	mRNA	387217	387852	.	+	.	ID=scaffold1.t127;Parent=scaffold1.g127
scaffold1	EVM	exon	387217	387852	.	+	.	ID=scaffold1.t127.exon1;Parent=scaffold1.t127
scaffold1	EVM	CDS	387217	387852	.	+	0	ID=scaffold1.t127.cds1;Parent=scaffold1.t127
scaffold1	EVM	gene	389097	391711	.	+	.	ID=scaffold1.g128
scaffold1	EVM	mRNA	389097	391711	.	+	.	ID=scaffold1.t128;Parent=scaffold1.g128
scaffold1	EVM	exon	389097	389930	.	+	.	ID=scaffold1.t128.exon1;Parent=scaffold1.t128
scaffold1	EVM	CDS	389097	389930	.	+	0	ID=scaffold1.t128.cds1;Parent=scaffold1.t128
scaffold1	EVM	exon	389996	391711	.	+	.	ID=scaffold1.t128.exon2;Parent=scaffold1.t128
scaffold1	EVM	CDS	389996	391711	.	+	0	ID=scaffold1.t128.cds2;Parent=scaffold1.t128
scaffold1	EVM	gene	392382	394903	.	-	.	ID=scaffold1.g129
scaffold1	EVM	mRNA	392382	394903	.	-	.	ID=scaffold1.t129;Parent=scaffold1.g129
scaffold1	EVM	exon	394836	394903	.	-	.	ID=scaffold1.t129.exon1;Parent=scaffold1.t129
scaffold1	EVM	CDS	394836	394903	.	-	0	ID=scaffold1.t129.cds1;Parent=scaffold1.t129
scaffold1	EVM	exon	394696	394782	.	-	.	ID=scaffold1.t129.exon2;Parent=scaffold1.t129
scaffold1	EVM	CDS	394696	394782	.	-	1	ID=scaffold1.t129.cds2;Parent=scaffold1.t129
scaffold1	EVM	exon	394567	394643	.	-	.	ID=scaffold1.t129.exon3;Parent=scaffold1.t129
scaffold1	EVM	CDS	394567	394643	.	-	1	ID=scaffold1.t129.cds3;Parent=scaffold1.t129
scaffold1	EVM	exon	392622	394507	.	-	.	ID=scaffold1.t129.exon4;Parent=scaffold1.t129
scaffold1	EVM	CDS	392622	394507	.	-	2	ID=scaffold1.t129.cds4;Parent=scaffold1.t129
scaffold1	EVM	exon	392382	392570	.	-	.	ID=scaffold1.t129.exon5;Parent=scaffold1.t129
scaffold1	EVM	CDS	392382	392570	.	-	0	ID=scaffold1.t129.cds5;Parent=scaffold1.t129
scaffold1	EVM	gene	395743	396933	.	-	.	ID=scaffold1.g130
scaffold1	EVM	mRNA	395743	396933	.	-	.	ID=scaffold1.t130;Parent=scaffold1.g130
scaffold1	EVM	exon	396804	396933	.	-	.	ID=scaffold1.t130.exon1;Parent=scaffold1.t130
scaffold1	EVM	CDS	396804	396933	.	-	0	ID=scaffold1.t130.cds1;Parent=scaffold1.t130
scaffold1	EVM	exon	395743	396728	.	-	.	ID=scaffold1.t130.exon2;Parent=scaffold1.t130
scaffold1	EVM	CDS	395743	396728	.	-	2	ID=scaffold1.t130.cds2;Parent=scaffold1.t130
scaffold1	EVM	gene	398607	398990	.	+	.	ID=scaffold1.g131
scaffold1	EVM	mRNA	398607	398990	.	+	.	ID=scaffold1.t131;Parent=scaffold1.g131
scaffold1	EVM	exon	398607	398990	.	+	.	ID=scaffold1.t131.exon1;Parent=scaffold1.t131
scaffold1	EVM	CDS	398607	398990	.	+	0	ID=scaffold1.t131.cds1;Parent=scaffold1.t131
scaffold1	EVM	gene	399119	400133	.	-	.	ID=scaffold1.g132
scaffold1	EVM	mRNA	399119	400133	.	-	.	ID=scaffold1.t132;Parent=scaffold1.g132
scaffold1	EVM	exon	399818	400133	.	-	.	ID=scaffold1.t132.exon1;Parent=scaffold1.t132
scaffold1	EVM	CDS	399818	400133	.	-	0	ID=scaffold1.t132.cds1;Parent=scaffold1.t132
scaffold1	EVM	exon	399119	399714	.	-	.	ID=scaffold1.t132.exon2;Parent=scaffold1.t132
scaffold1	EVM	CDS	399119	399714	.	-	2	ID=scaffold1.t132.cds2;Parent=scaffold1.t132
scaffold1	EVM	gene	401368	404675	.	+	.	ID=scaffold1.g133
scaffold1	EVM	mRNA	401368	404675	.	+	.	ID=scaffold1.t133;Parent=scaffold1.g133
scaffold1	EVM	exon	401368	401526	.	+	.	ID=scaffold1.t133.exon1;Parent=scaffold1.t133
scaffold1	EVM	CDS	401368	401526	.	+	0	ID=scaffold1.t133.cds1;Parent=scaffold1.t133
scaffold1	EVM	exon	401649	402075	.	+	.	ID=scaffold1.t133.exon2;Parent=scaffold1.t133
scaffold1	EVM	CDS	401649	402075	.	+	0	ID=scaffold1.t133.cds2;Parent=scaffold1.t133
scaffold1	EVM	exon	402136	402935	.	+	.	ID=scaffold1.t133.exon3;Parent=scaffold1.t133
scaffold1	EVM	CDS	402136	402935	.	+	2	ID=scaffold1.t133.cds3;Parent=scaffold1.t133
scaffold1	EVM	exon	402991	403416	.	+	.	ID=scaffold1.t133.exon4;Parent=scaffold1.t133
scaffold1	EVM	CDS	402991	403416	.	+	0	ID=scaffold1.t133.cds4;Parent=scaffold1.t133
scaffold1	EVM	exon	403558	403715	.	+	.	ID=scaffold1.t133.exon5;Parent=scaffold1.t133
scaffold1	EVM	CDS	403558	403715	.	+	0	ID=scaffold1.t133.cds5;Parent=scaffold1.t133
scaffold1	EVM	exon	403793	404248	.	+	.	ID=scaffold1.t133.exon6;Parent=scaffold1.t133
scaffold1	EVM	CDS	403793	404248	.	+	1	ID=scaffold1.t133.cds6;Parent=scaffold1.t133
scaffold1	EVM	exon	404303	404407	.	+	.	ID=scaffold1.t133.exon7;Parent=scaffold1.t133
scaffold1	EVM	CDS	404303	404407	.	+	1	ID=scaffold1.t133.cds7;Parent=scaffold1.t133
scaffold1	EVM	exon	404489	404675	.	+	.	ID=scaffold1.t133.exon8;Parent=scaffold1.t133
scaffold1	EVM	CDS	404489	404675	.	+	1	ID=scaffold1.t133.cds8;Parent=scaffold1.t133
scaffold1	EVM	gene	405354	407515	.	-	.	ID=scaffold1.g134
scaffold1	EVM	mRNA	405354	407515	.	-	.	ID=scaffold1.t134;Parent=scaffold1.g134
scaffold1	EVM	exon	407481	407515	.	-	.	ID=scaffold1.t134.exon1;Parent=scaffold1.t134
scaffold1	EVM	CDS	407481	407515	.	-	0	ID=scaffold1.t134.cds1;Parent=scaffold1.t134
scaffold1	EVM	exon	405354	407415	.	-	.	ID=scaffold1.t134.exon2;Parent=scaffold1.t134
scaffold1	EVM	CDS	405354	407415	.	-	1	ID=scaffold1.t134.cds2;Parent=scaffold1.t134
scaffold1	EVM	gene	408990	409793	.	-	.	ID=scaffold1.g135
scaffold1	EVM	mRNA	408990	409793	.	-	.	ID=scaffold1.t135;Parent=scaffold1.g135
scaffold1	EVM	exon	408990	409793	.	-	.	ID=scaffold1.t135.exon1;Parent=scaffold1.t135
scaffold1	EVM	CDS	408990	409793	.	-	0	ID=scaffold1.t135.cds1;Parent=scaffold1.t135
scaffold1	EVM	gene	410846	412345	.	-	.	ID=scaffold1.g136
scaffold1	EVM	mRNA	410846	412345	.	-	.	ID=scaffold1.t136;Parent=scaffold1.g136
scaffold1	EVM	exon	412105	412345	.	-	.	ID=scaffold1.t136.exon1;Parent=scaffold1.t136
scaffold1	EVM	CDS	412105	412345	.	-	0	ID=scaffold1.t136.cds1;Parent=scaffold1.t136
scaffold1	EVM	exon	411923	412052	.	-	.	ID=scaffold1.t136.exon2;Parent=scaffold1.t136
scaffold1	EVM	CDS	411923	412052	.	-	2	ID=scaffold1.t136.cds2;Parent=scaffold1.t136
scaffold1	EVM	exon	410846	411866	.	-	.	ID=scaffold1.t136.exon3;Parent=scaffold1.t136
scaffold1	EVM	CDS	410846	411866	.	-	1	ID=scaffold1.t136.cds3;Parent=scaffold1.t136
scaffold1	EVM	gene	414794	416040	.	+	.	ID=scaffold1.g137
scaffold1	EVM	mRNA	414794	416040	.	+	.	ID=scaffold1.t137;Parent=scaffold1.g137
scaffold1	EVM	exon	414794	415323	.	+	.	ID=scaffold1.t137.exon1;Parent=scaffold1.t137
scaffold1	EVM	CDS	414794	415323	.	+	0	ID=scaffold1.t137.cds1;Parent=scaffold1.t137
scaffold1	EVM	exon	415377	416040	.	+	.	ID=scaffold1.t137.exon2;Parent=scaffold1.t137
scaffold1	EVM	CDS	415377	416040	.	+	1	ID=scaffold1.t137.cds2;Parent=scaffold1.t137
scaffold1	EVM	gene	416240	417069	.	-	.	ID=scaffold1.g138
scaffold1	EVM	mRNA	416240	417069	.	-	.	ID=scaffold1.t138;Parent=scaffold1.g138
scaffold1	EVM	exon	417058	417069	.	-	.	ID=scaffold1.t138.exon1;Parent=scaffold1.t138
scaffold1	EVM	CDS	417058	417069	.	-	0	ID=scaffold1.t138.cds1;Parent=scaffold1.t138
scaffold1	EVM	exon	416240	416983	.	-	.	ID=scaffold1.t138.exon2;Parent=scaffold1.t138
scaffold1	EVM	CDS	416240	416983	.	-	0	ID=scaffold1.t138.cds2;Parent=scaffold1.t138
scaffold1	EVM	gene	418389	419217	.	+	.	ID=scaffold1.g139
scaffold1	EVM	mRNA	418389	419217	.	+	.	ID=scaffold1.t139;Parent=scaffold1.g139
scaffold1	EVM	exon	418389	418738	.	+	.	ID=scaffold1.t139.exon1;Parent=scaffold1.t139
scaffold1	EVM	CDS	418389	418738	.	+	0	ID=scaffold1.t139.cds1;Parent=scaffold1.t139
scaffold1	EVM	exon	418824	419217	.	+	.	ID=scaffold1.t139.exon2;Parent=scaffold1.t139
scaffold1	EVM	CDS	418824	419217	.	+	1	ID=scaffold1.t139.cds2;Parent=scaffold1.t139
scaffold1	EVM	gene	419858	422409	.	+	.	ID=scaffold1.g140
scaffold1	EVM	mRNA	419858	422409	.	+	.	ID=scaffold1.t140;Parent=scaffold1.g140
scaffold1	EVM	exon	419858	419872	.	+	.	ID=scaffold1.t140.exon1;Parent=scaffold1.t140
scaffold1	EVM	CDS	419858	419872	.	+	0	ID=scaffold1.t140.cds1;Parent=scaffold1.t140
scaffold1	EVM	exon	419943	420758	.	+	.	ID=scaffold1.t140.exon2;Parent=scaffold1.t140
scaffold1	EVM	CDS	419943	420758	.	+	0	ID=scaffold1.t140.cds2;Parent=scaffold1.t140
scaffold1	EVM	exon	420817	421074	.	+	.	ID=scaffold1.t140.exon3;Parent=scaffold1.t140
scaffold1	EVM	CDS	420817	421074	.	+	0	ID=scaffold1.t140.cds3;Parent=scaffold1.t140
scaffold1	EVM	exon	421131	421305	.	+	.	ID=scaffold1.t140.exon4;Parent=scaffold1.t140
scaffold1	EVM	CDS	421131	421305	.	+	0	ID=scaffold1.t140.cds4;Parent=scaffold1.t140
scaffold1	EVM	exon	421376	422152	.	+	.	ID=scaffold1.t140.exon5;Parent=scaffold1.t140
scaffold1	EVM	CDS	421376	422152	.	+	2	ID=scaffold1.t140.cds5;Parent=scaffold1.t140
scaffold1	EVM	exon	422222	422409	.	+	.	ID=scaffold1.t140.exon6;Parent=scaffold1.t140
scaffold1	EVM	CDS	422222	422409	.	+	2	ID=scaffold1.t140.cds6;Parent=scaffold1.t140
scaffold1	EVM	gene	422666	423500	.	-	.	ID=scaffold1.g141
scaffold1	EVM	mRNA	422666	423500	.	-	.	ID=scaffold1.t141;Parent=scaffold1.g141
scaffold1	EVM	exon	423091	423500	.	-	.	ID=scaffold1.t141.exon1;Parent=scaffold1.t141
scaffold1	EVM	CDS	423091	423500	.	-	0	ID=scaffold1.t141.cds1;Parent=scaffold1.t141
scaffold1	EVM	exon	422866	423011	.	-	.	ID=scaffold1.t141.exon2;Parent=scaffold1.t141
scaffold1	EVM	CDS	422866	423011	.	-	1	ID=scaffold1.t141.cds2;Parent=scaffold1.t141
scaffold1	EVM	exon	422666	422790	.	-	.	ID=scaffold1.t141.exon3;Parent=scaffold1.t141
scaffold1	EVM	CDS	422666	422790	.	-	2	ID=scaffold1.t141.cds3;Parent=scaffold1.t141
scaffold1	EVM	gene	424493	426327	.	-	.	ID=scaffold1.g142
scaffold1	EVM	mRNA	424493	426327	.	-	.	ID=scaffold1.t142;Parent=scaffold1.g142
scaffold1	EVM	exon	426204	426327	.	-	.	ID=scaffold1.t142.exon1;Parent=scaffold1.t142
scaffold1	EVM	CDS	426204	426327	.	-	0	ID=scaffold1.t142.cds1;Parent=scaffold1.t142
scaffold1	EVM	exon	424493	426093	.	-	.	ID=scaffold1.t142.exon2;Parent=scaffold1.t142
scaffold1	EVM	CDS	424493	426093	.	-	2	ID=scaffold1.t142.cds2;Parent=scaffold1.t142
scaffold1	EVM	gene	430396	432207	.	-	.	ID=scaffold1.g143
scaffold1	EVM	mRNA	430396	432207	.	-	.	ID=scaffold1.t143;Parent=scaffold1.g143
scaffold1	EVM	exon	431877	432207	.	-	.	ID=scaffold1.t143.exon1;Parent=scaffold1.t143
scaffold1	EVM	CDS	431877	432207	.	-	0	ID=scaffold1.t143.cds1;Parent=scaffold1.t143
scaffold1	EVM	exon	431347	431800	.	-	.	ID=scaffold1.t143.exon2;Parent=scaffold1.t143
scaffold1	EVM	CDS	431347	431800	.	-	2	ID=scaffold1.t143.cds2;Parent=scaffold1.t143
scaffold1	EVM	exon	430396	431287	.	-	.	ID=scaffold1.t143.exon3;Parent=scaffold1.t143
scaffold1	EVM	CDS	430396	431287	.	-	1	ID=scaffold1.t143.cds3;Parent=scaffold1.t143
scaffold1	EVM	gene	432536	433686	.	-	.	ID=scaffold1.g144
scaffold1	EVM	mRNA	432536	433686	.	-	.	ID=scaffold1.t144;Parent=scaffold1.g144
scaffold1	EVM	exon	433677	433686	.	-	.	ID=scaffold1.t144.exon1;Parent=scaffold1.t144
scaffold1	EVM	CDS	433677	433686	.	-	0	ID=scaffold1.t144.cds1;Parent=scaffold1.t144
scaffold1	EVM	exon	432536	433584	.	-	.	ID=scaffold1.t144.exon2;Parent=scaffold1.t144
scaffold1	EVM	CDS	432536	433584	.	-	2	ID=scaffold1.t144.cds2;Parent=scaffold1.t144
scaffold1	EVM	gene	434210	434907	.	-	.	ID=scaffold1.g145
scaffold1	EVM	mRNA	434210	434907	.	-	.	ID=scaffold1.t145;Parent=scaffold1.g145
scaffold1	EVM	exon	434662	434907	.	-	.	ID=scaffold1.t145.exon1;Parent=scaffold1.t145
scaffold1	EVM	CDS	434662	434907	.	-	0	ID=scaffold1.t145.cds1;Parent=scaffold1.t145
scaffold1	EVM	exon	434210	434596	.	-	.	ID=scaffold1.t145.exon2;Parent=scaffold1.t145
scaffold1	EVM	CDS	434210	434596	.	-	0	ID=scaffold1.t145.cds2;Parent=scaffold1.t145
scaffold1	EVM	gene	440649	441122	.	+	.	ID=scaffold1.g146
scaffold1	EVM	mRNA	440649	441122	.	+	.	ID=scaffold1.t146;Parent=scaffold1.g146
scaffold1	EVM	exon	440649	441122	.	+	.	ID=scaffold1.t146.exon1;Parent=scaffold1.t146
scaffold1	EVM	CDS	440649	441122	.	+	0	ID=scaffold1.t146.cds1;Parent=scaffold1.t146
scaffold1	EVM	gene	441897	443323	.	-	.	ID=scaffold1.g147
scaffold1	EVM	mRNA	441897	443323	.	-	.	ID=scaffold1.t147;Parent=scaffold1.g147
scaffold1	EVM	exon	443307	443323	.	-	.	ID=scaffold1.t147.exon1;Parent=scaffold1.t147
scaffold1	EVM	CDS	443307	443323	.	-	0	ID=scaffold1.t147.cds1;Parent=scaffold1.t147
scaffold1	EVM	exon	443116	443239	.	-	.	ID=scaffold1.t147.exon2;Parent=scaffold1.t147
scaffold1	EVM	CDS	443116	443239	.	-	1	ID=scaffold1.t147.cds2;Parent=scaffold1.t147
scaffold1	EVM	exon	441897	443039	.	-	.	ID=scaffold1.t147.exon3;Parent=scaffold1.t147
scaffold1	EVM	CDS	441897	443039	.	-	0	ID=scaffold1.t147.cds3;Parent=scaffold1.t147
scaffold1	EVM	gene	446024	446846	.	+	.	ID=scaffold1.g148
scaffold1	EVM	mRNA	446024	446846	.	+	.	ID=scaffold1.t148;Parent=scaffold1.g148
scaffold1	EVM	exon	446024	446774	.	+	.	ID=scaffold1.t148.exon1;Parent=scaffold1.t148
scaffold1	EVM	CDS	446024	446774	.	+	0	ID=scaffold1.t148.cds1;Parent=scaffold1.t148
scaffold1	EVM	exon	446833	446846	.	+	.	ID=scaffold1.t148.exon2;Parent=scaffold1.t148
scaffold1	EVM	CDS	446833	446846	.	+	2	ID=scaffold1.t148.cds2;Parent=scaffold1.t148
scaffold1	EVM	gene	448760	449300	.	+	.	ID=scaffold1.g149
scaffold1	EVM	mRNA	448760	449300	.	+	.	ID=scaffold1.t149;Parent=scaffold1.g149
scaffold1	EVM	exon	448760	449225	.	+	.	ID=scaffold1.t149.exon1;Parent=scaffold1.t149
scaffold1	EVM	CDS	448760	449225	.	+	0	ID=scaffold1.t149.cds1;Parent=scaffold1.t149
scaffold1	EVM	exon	449278	449300	.	+	.	ID=scaffold1.t149.exon2;Parent=scaffold1.t149
scaffold1	EVM	CDS	449278	449300	.	+	2	ID=scaffold1.t149.cds2;Parent=scaffold1.t149
scaffold1	EVM	gene	451777	452836	.	+	.	ID=scaffold1.g150
scaffold1	EVM	mRNA	451777	452836	.	+	.	ID=scaffold1.t150;Parent=scaffold1.g150
scaffold1	EVM	exon	451777	451939	.	+	.	ID=scaffold1.t150.exon1;Parent=scaffold1.t150
scaffold1	EVM	CDS	451777	451939	.	+	0	ID=scaffold1.t150.cds1;Parent=scaffold1.t150
scaffold1	EVM	exon	452061	452836	.	+	.	ID=scaffold1.t150.exon2;Parent=scaffold1.t150
scaffold1	EVM	CDS	452061	452836	.	+	2	ID=scaffold1.t150.cds2;Parent=scaffold1.t150
scaffold1	EVM	gene	453220	454031	.	-	.	ID=scaffold1.g151
scaffold1	EVM	mRNA	453220	454031	.	-	.	ID=scaffold1.t151;Parent=scaffold1.g151
scaffold1	EVM	exon	453995	454031	.	-	.	ID=scaffold1.t151.exon1;Parent=scaffold1.t151
scaffold1	EVM	CDS	453995	454031	.	-	0	ID=scaffold1.t151.cds1;Parent=scaffold1.t151
scaffold1	EVM	exon	453220	453941	.	-	.	ID=scaffold1.t151.exon2;Parent=scaffold1.t151
scaffold1	EVM	CDS	453220	453941	.	-	2	ID=scaffold1.t151.cds2;Parent=scaffold1.t151
scaffold1	EVM	gene	454734	456359	.	-	.	ID=scaffold1.g152
scaffold1	EVM	mRNA	454734	456359	.	-	.	ID=scaffold1.t152;Parent=scaffold1.g152
scaffold1	EVM	exon	456104	456359	.	-	.	ID=scaffold1.t152.exon1;Parent=scaffold1.t152
scaffold1	EVM	CDS	456104	456359	.	-	0	ID=scaffold1.t152.cds1;Parent=scaffold1.t152
scaffold1	EVM	exon	455177	456035	.	-	.	ID=scaffold1.t152.exon2;Parent=scaffold1.t152
scaffold1	EVM	CDS	455177	456035	.	-	2	ID=scaffold1.t152.cds2;Parent=scaffold1.t152
scaffold1	EVM	exon	454734	455115	.	-	.	ID=scaffold1.t152.exon3;Parent=scaffold1.t152
scaffold1	EVM	CDS	454734	455115	.	-	1	ID=scaffold1.t152.cds3;Parent=scaffold1.t152
scaffold1	EVM	gene	457295	458331	.	-	.	ID=scaffold1.g153
scaffold1	EVM	mRNA	457295	458331	.	-	.	ID=scaffold1.t153;Parent=scaffold1.g153
scaffold1	EVM	exon	457475	458331	.	-	.	ID=scaffold1.t153.exon1;Parent=scaffold1.t153
scaffold1	EVM	CDS	457475	458331	.	-	0	ID=scaffold1.t153.cds1;Parent=scaffold1.t153
scaffold1	EVM	exon	457295	457400	.	-	.	ID=scaffold1.t153.exon2;Parent=scaffold1.t153
scaffold1	EVM	CDS	457295	457400	.	-	1	ID=scaffold1.t153.cds2;Parent=scaffold1.t153
scaffold1	EVM	gene	459038	460077	.	-	.	ID=scaffold1.g154
scaffold1	EVM	mRNA	459038	460077	.	-	.	ID=scaffold1.t154;Parent=scaffold1.g154
scaffold1	EVM	exon	459528	460077	.	-	.	ID=scaffold1.t154.exon1;Parent=scaffold1.t154
scaffold1	EVM	CDS	459528	460077	.	-	0	ID=scaffold1.t154.cds1;Parent=scaffold1.t154
scaffold1	EVM	exon	459114	459461	.	-	.	ID=scaffold1.t154.exon2;Parent=scaffold1.t154
scaffold1	EVM	CDS	459114	459461	.	-	2	ID=scaffold1.t154.cds2;Parent=scaffold1.t154
scaffold1	EVM	exon	459038	459042	.	-	.	ID=scaffold1.t154.exon3;Parent=scaffold1.t154
scaffold1	EVM	CDS	459038	459042	.	-	2	ID=scaffold1.t154.cds3;Parent=scaffold1.t154
scaffold1	EVM	gene	461051	461911	.	+	.	ID=scaffold1.g155
scaffold1	EVM	mRNA	461051	461911	.	+	.	ID=scaffold1.t155;Parent=scaffold1.g155
scaffold1	EVM	exon	461051	461911	.	+	.	ID=scaffold1.t155.exon1;Parent=scaffold1.t155
scaffold1	EVM	CDS	461051	461911	.	+	0	ID=scaffold1.t155.cds1;Parent=scaffold1.t155
scaffold1	EVM	gene	462417	463707	.	+	.	ID=scaffold1.g156
scaffold1	EVM	mRNA	462417	463707	.	+	.	ID=scaffold1.t156;Parent=scaffold1.g156
scaffold1	EVM	exon	462417	462490	.	+	.	ID=scaffold1.t156.exon1;Parent=scaffold1.t156
scaffold1	EVM	CDS	462417	462490	.	+	0	ID=scaffold1.t156.cds1;Parent=scaffold1.t156
scaffold1	EVM	exon	462570	463707	.	+	.	ID=scaffold1.t156.exon2;Parent=scaffold1.t156
scaffold1	EVM	CDS	462570	463707	.	+	1	ID=scaffold1.t156.cds2;Parent=scaffold1.t156
scaffold1	EVM	gene	464062	466095	.	-	.	ID=scaffold1.g157
scaffold1	EVM	mRNA	464062	466095	.	-	.	ID=scaffold1.t157;Parent=scaffold1.g157
scaffold1	EVM	exon	466011	466095	.	-	.	ID=scaffold1.t157.exon1;Parent=scaffold1.t157
scaffold1	EVM	CDS	466011	466095	.	-	0	ID=scaffold1.t157.cds1;Parent=scaffold1.t157
scaffold1	EVM	exon	464062	465953	.	-	.	ID=scaffold1.t157.exon2;Parent=scaffold1.t157
scaffold1	EVM	CDS	464062	465953	.	-	2	ID=scaffold1.t157.cds2;Parent=scaffold1.t157
scaffold1	EVM	gene	471631	472537	.	-	.	ID=scaffold1.g158
scaffold1	EVM	mRNA	471631	472537	.	-	.	ID=scaffold1.t158;Parent=scaffold1.g158
scaffold1	EVM	exon	472262	472537	.	-	.	ID=scaffold1.t158.exon1;Parent=scaffold1.t158
scaffold1	EVM	CDS	472262	472537	.	-	0	ID=scaffold1.t158.cds1;Parent=scaffold1.t158
scaffold1	EVM	exon	471631	472194	.	-	.	ID=scaffold1.t158.exon2;Parent=scaffold1.t158
scaffold1	EVM	CDS	471631	472194	.	-	0	ID=scaffold1.t158.cds2;Parent=scaffold1.t158
scaffold1	EVM	gene	474341	476164	.	-	.	ID=scaffold1.g159
scaffold1	EVM	mRNA	474341	476164	.	-	.	ID=scaffold1.t159;Parent=scaffold1.g159
scaffold1	EVM	exon	475780	476164	.	-	.	ID=scaffold1.t159.exon1;Parent=scaffold1.t159
scaffold1	EVM	CDS	475780	476164	.	-	0	ID=scaffold1.t159.cds1;Parent=scaffold1.t159
scaffold1	EVM	exon	475373	475702	.	-	.	ID=scaffold1.t159.exon2;Parent=scaffold1.t159
scaffold1	EVM	CDS	475373	475702	.	-	2	ID=scaffold1.t159.cds2;Parent=scaffold1.t159
scaffold1	EVM	exon	475104	475311	.	-	.	ID=scaffold1.t159.exon3;Parent=scaffold1.t159
scaffold1	EVM	CDS	475104	475311	.	-	2	ID=scaffold1.t159.cds3;Parent=scaffold1.t159
scaffold1	EVM	exon	474684	475045	.	-	.	ID=scaffold1.t159.exon4;Parent=scaffold1.t159
scaffold1	EVM	CDS	474684	475045	.	-	1	ID=scaffold1.t159.cds4;Parent=scaffold1.t159
scaffold1	EVM	exon	474341	474630	.	-	.	ID=scaffold1.t159.exon5;Parent=scaffold1.t159
scaffold1	EVM	CDS	474341	474630	.	-	2	ID=scaffold1.t159.cds5;Parent=scaffold1.t159
scaffold1	EVM	gene	477654	478514	.	+	.	ID=scaffold1.g160
scaffold1	EVM	mRNA	477654	478514	.	+	.	ID=scaffold1.t160;Parent=scaffold1.g160
scaffold1	EVM	exon	477654	477934	.	+	.	ID=scaffold1.t160.exon1;Parent=scaffold1.t160
scaffold1	EVM	CDS	477654	477934	.	+	0	ID=scaffold1.t160.cds1;Parent=scaffold1.t160
scaffold1	EVM	exon	478091	478514	.	+	.	ID=scaffold1.t160.exon2;Parent=scaffold1.t160
scaffold1	EVM	CDS	478091	478514	.	+	1	ID=scaffold1.t160.cds2;Parent=scaffold1.t160
scaffold1	EVM	gene	478747	479439	.	-	.	ID=scaffold1.g161
scaffold1	EVM	mRNA	478747	479439	.	-	.	ID=scaffold1.t161;Parent=scaffold1.g161
scaffold1	EVM	exon	479294	479439	.	-	.	ID=scaffold1.t161.exon1;Parent=scaffold1.t161
scaffold1	EVM	CDS	479294	479439	.	-	0	ID=scaffold1.t161.cds1;Parent=scaffold1.t161
scaffold1	EVM	exon	478987	479187	.	-	.	ID=scaffold1.t161.exon2;Parent=scaffold1.t161
scaffold1	EVM	CDS	478987	479187	.	-	1	ID=scaffold1.t161.cds2;Parent=scaffold1.t161
scaffold1	EVM	exon	478747	478915	.	-	.	ID=scaffold1.t161.exon3;Parent=scaffold1.t161
scaffold1	EVM	CDS	478747	478915	.	-	1	ID=scaffold1.t161.cds3;Parent=scaffold1.t161
scaffold1	EVM	gene	479966	481136	.	-	.	ID=scaffold1.g162
scaffold1	EVM	mRNA	479966	481136	.	-	.	ID=scaffold1.t162;Parent=scaffold1.g162
scaffold1	EVM	exon	481005	481136	.	-	.	ID=scaffold1.t162.exon1;Parent=scaffold1.t162
scaffold1	EVM	CDS	481005	481136	.	-	0	ID=scaffold1.t162.cds1;Parent=scaffold1.t162
scaffold1	EVM	exon	480579	480936	.	-	.	ID=scaffold1.t162.exon2;Parent=scaffold1.t162
scaffold1	EVM	CDS	480579	480936	.	-	0	ID=scaffold1.t162.cds2;Parent=scaffold1.t162
scaffold1	EVM	exon	479966	480519	.	-	.	ID=scaffold1.t162.exon3;Parent=scaffold1.t162
scaffold1	EVM	CDS	479966	480519	.	-	2	ID=scaffold1.t162.cds3;Parent=scaffold1.t162
scaffold1	EVM	gene	483181	484171	.	+	.	ID=scaffold1.g163
scaffold1	EVM	mRNA	483181	484171	.	+	.	ID=scaffold1.t163;Parent=scaffold1.g163
scaffold1	EVM	exon	483181	483373	.	+	.	ID=scaffold1.t163.exon1;Parent=scaffold1.t163
scaffold1	EVM	CDS	483181	483373	.	+	0	ID=scaffold1.t163.cds1;Parent=scaffold1.t163
scaffold1	EVM	exon	483441	484171	.	+	.	ID=scaffold1.t163.exon2;Parent=scaffold1.t163
scaffold1	EVM	CDS	483441	484171	.	+	2	ID=scaffold1.t163.cds2;Parent=scaffold1.t163
scaffold1	EVM	gene	485674	487665	.	+	.	ID=scaffold1.g164
scaffold1	EVM	mRNA	485674	487665	.	+	.	ID=scaffold1.t164;Parent=scaffold1.g164
scaffold1	EVM	exon	485674	485733	.	+	.	ID=scaffold1.t164.exon1;Parent=scaffold1.t164
scaffold1	EVM	CDS	485674	485733	.	+	0	ID=scaffold1.t164.cds1;Parent=scaffold1.t164
scaffold1	EVM	exon	485814	486518	.	+	.	ID=scaffold1.t164.exon2;Parent=scaffold1.t164
scaffold1	EVM	CDS	485814	486518	.	+	0	ID=scaffold1.t164.cds2;Parent=scaffold1.t164
scaffold1	EVM	exon	486575	487336	.	+	.	ID=scaffold1.t164.exon3;Parent=scaffold1.t164
scaffold1	EVM	CDS	486575	487336	.	+	0	ID=scaffold1.t164.cds3;Parent=scaffold1.t164
scaffold1	EVM	exon	487411	487665	.	+	.	ID=scaffold1.t164.exon4;Parent=scaffold1.t164
scaffold1	EVM	CDS	487411	487665	.	+	0	ID=scaffold1.t164.cds4;Parent=scaffold1.t164
scaffold1	EVM	gene	488087	489474	.	-	.	ID=scaffold1.g165
scaffold1	EVM	mRNA	488087	489474	.	-	.	ID=scaffold1.t165;Parent=scaffold1.g165
scaffold1	EVM	exon	489348	489474	.	-	.	ID=scaffold1.t165.exon1;Parent=scaffold1.t165
scaffold1	EVM	CDS	489348	489474	.	-	0	ID=scaffold1.t165.cds1;Parent=scaffold1.t165
scaffold1	EVM	exon	488087	489282	.	-	.	ID=scaffold1.t165.exon2;Parent=scaffold1.t165
scaffold1	EVM	CDS	488087	489282	.	-	2	ID=scaffold1.t165.cds2;Parent=scaffold1.t165
scaffold1	EVM	gene	490982	496918	.	-	.	ID=scaffold1.g166
scaffold1	EVM	mRNA	490982	496918	.	-	.	ID=scaffold1.t166;Parent=scaffold1.g166
scaffold1	EVM	exon	490982	496918	.	-	.	ID=scaffold1.t166.exon1;Parent=scaffold1.t166
scaffold1	EVM	CDS	490982	496918	.	-	0	ID=scaffold1.t166.cds1;Parent=scaffold1.t166
scaffold1	EVM	gene	497362	498402	.	-	.	ID=scaffold1.g167
scaffold1	EVM	mRNA	497362	498402	.	-	.	ID=scaffold1.t167;Parent=scaffold1.g167
scaffold1	EVM	exon	497362	498402	.	-	.	ID=scaffold1.t167.exon1;Parent=scaffold1.t167
scaffold1	EVM	CDS	497362	498402	.	-	0	ID=scaffold1.t167.cds1;Parent=scaffold1.t167
scaffold1	EVM	gene	503448	504440	.	+	.	ID=scaffold1.g168
scaffold1	EVM	mRNA	503448	504440	.	+	.	ID=scaffold1.t168;Parent=scaffold1.g168
scaffold1	EVM	exon	503448	503468	.	+	.	ID=scaffold1.t168.exon1;Parent=scaffold1.t168
scaffold1	EVM	CDS	503448	503468	.	+	0	ID=scaffold1.t168.cds1;Parent=scaffold1.t168
scaffold1	EVM	exon	503552	503634	.	+	.	ID=scaffold1.t168.exon2;Parent=scaffold1.t168
scaffold1	EVM	CDS	503552	503634	.	+	0	ID=scaffold1.t168.cds2;Parent=scaffold1.t168
scaffold1	EVM	exon	503733	503815	.	+	.	ID=scaffold1.t168.exon3;Parent=scaffold1.t168
scaffold1	EVM	CDS	503733	503815	.	+	1	ID=scaffold1.t168.cds3;Parent=scaffold1.t168
scaffold1	EVM	exon	503898	504263	.	+	.	ID=scaffold1.t168.exon4;Parent=scaffold1.t168
scaffold1	EVM	CDS	503898	504263	.	+	2	ID=scaffold1.t168.cds4;Parent=scaffold1.t168
scaffold1	EVM	exon	504400	504440	.	+	.	ID=scaffold1.t168.exon5;Parent=scaffold1.t168
scaffold1	EVM	CDS	504400	504440	.	+	2	ID=scaffold1.t168.cds5;Parent=scaffold1.t168
scaffold1	EVM	gene	505230	506846	.	-	.	ID=scaffold1.g169
scaffold1	EVM	mRNA	505230	506846	.	-	.	ID=scaffold1.t169;Parent=scaffold1.g169
scaffold1	EVM	exon	505230	506846	.	-	.	ID=scaffold1.t169.exon1;Parent=scaffold1.t169
scaffold1	EVM	CDS	505230	506846	.	-	0	ID=scaffold1.t169.cds1;Parent=scaffold1.t169
scaffold1	EVM	gene	510443	511233	.	+	.	ID=scaffold1.g170
scaffold1	EVM	mRNA	510443	511233	.	+	.	ID=scaffold1.t170;Parent=scaffold1.g170
scaffold1	EVM	exon	510443	510447	.	+	.	ID=scaffold1.t170.exon1;Parent=scaffold1.t170
scaffold1	EVM	CDS	510443	510447	.	+	0	ID=scaffold1.t170.cds1;Parent=scaffold1.t170
scaffold1	EVM	exon	510710	510794	.	+	.	ID=scaffold1.t170.exon2;Parent=scaffold1.t170
scaffold1	EVM	CDS	510710	510794	.	+	1	ID=scaffold1.t170.cds2;Parent=scaffold1.t170
scaffold1	EVM	exon	510870	511016	.	+	.	ID=scaffold1.t170.exon3;Parent=scaffold1.t170
scaffold1	EVM	CDS	510870	511016	.	+	0	ID=scaffold1.t170.cds3;Parent=scaffold1.t170
scaffold1	EVM	exon	511099	511233	.	+	.	ID=scaffold1.t170.exon4;Parent=scaffold1.t170
scaffold1	EVM	CDS	511099	511233	.	+	0	ID=scaffold1.t170.cds4;Parent=scaffold1.t170
scaffold1	EVM	gene	511984	512755	.	-	.	ID=scaffold1.g171
scaffold1	EVM	mRNA	511984	512755	.	-	.	ID=scaffold1.t171;Parent=scaffold1.g171
scaffold1	EVM	exon	512725	512755	.	-	.	ID=scaffold1.t171.exon1;Parent=scaffold1.t171
scaffold1	EVM	CDS	512725	512755	.	-	0	ID=scaffold1.t171.cds1;Parent=scaffold1.t171
scaffold1	EVM	exon	512569	512595	.	-	.	ID=scaffold1.t171.exon2;Parent=scaffold1.t171
scaffold1	EVM	CDS	512569	512595	.	-	2	ID=scaffold1.t171.cds2;Parent=scaffold1.t171
scaffold1	EVM	exon	512435	512483	.	-	.	ID=scaffold1.t171.exon3;Parent=scaffold1.t171
scaffold1	EVM	CDS	512435	512483	.	-	2	ID=scaffold1.t171.cds3;Parent=scaffold1.t171
scaffold1	EVM	exon	512364	512379	.	-	.	ID=scaffold1.t171.exon4;Parent=scaffold1.t171
scaffold1	EVM	CDS	512364	512379	.	-	1	ID=scaffold1.t171.cds4;Parent=scaffold1.t171
scaffold1	EVM	exon	511984	512280	.	-	.	ID=scaffold1.t171.exon5;Parent=scaffold1.t171
scaffold1	EVM	CDS	511984	512280	.	-	0	ID=scaffold1.t171.cds5;Parent=scaffold1.t171
scaffold1	EVM	gene	513795	514388	.	-	.	ID=scaffold1.g172
scaffold1	EVM	mRNA	513795	514388	.	-	.	ID=scaffold1.t172;Parent=scaffold1.g172
scaffold1	EVM	exon	513795	514388	.	-	.	ID=scaffold1.t172.exon1;Parent=scaffold1.t172
scaffold1	EVM	CDS	513795	514388	.	-	0	ID=scaffold1.t172.cds1;Parent=scaffold1.t172
scaffold1	EVM	gene	514659	515084	.	+	.	ID=scaffold1.g173
scaffold1	EVM	mRNA	514659	515084	.	+	.	ID=scaffold1.t173;Parent=scaffold1.g173
scaffold1	EVM	exon	514659	514661	.	+	.	ID=scaffold1.t173.exon1;Parent=scaffold1.t173
scaffold1	EVM	CDS	514659	514661	.	+	0	ID=scaffold1.t173.cds1;Parent=scaffold1.t173
scaffold1	EVM	exon	514712	514768	.	+	.	ID=scaffold1.t173.exon2;Parent=scaffold1.t173
scaffold1	EVM	CDS	514712	514768	.	+	0	ID=scaffold1.t173.cds2;Parent=scaffold1.t173
scaffold1	EVM	exon	514818	514862	.	+	.	ID=scaffold1.t173.exon3;Parent=scaffold1.t173
scaffold1	EVM	CDS	514818	514862	.	+	0	ID=scaffold1.t173.cds3;Parent=scaffold1.t173
scaffold1	EVM	exon	514916	515000	.	+	.	ID=scaffold1.t173.exon4;Parent=scaffold1.t173
scaffold1	EVM	CDS	514916	515000	.	+	0	ID=scaffold1.t173.cds4;Parent=scaffold1.t173
scaffold1	EVM	exon	515056	515084	.	+	.	ID=scaffold1.t173.exon5;Parent=scaffold1.t173
scaffold1	EVM	CDS	515056	515084	.	+	2	ID=scaffold1.t173.cds5;Parent=scaffold1.t173
scaffold1	EVM	gene	515518	517961	.	+	.	ID=scaffold1.g174
scaffold1	EVM	mRNA	515518	517961	.	+	.	ID=scaffold1.t174;Parent=scaffold1.g174
scaffold1	EVM	exon	515518	515701	.	+	.	ID=scaffold1.t174.exon1;Parent=scaffold1.t174
scaffold1	EVM	CDS	515518	515701	.	+	0	ID=scaffold1.t174.cds1;Parent=scaffold1.t174
scaffold1	EVM	exon	515778	516098	.	+	.	ID=scaffold1.t174.exon2;Parent=scaffold1.t174
scaffold1	EVM	CDS	515778	516098	.	+	2	ID=scaffold1.t174.cds2;Parent=scaffold1.t174
scaffold1	EVM	exon	516152	517869	.	+	.	ID=scaffold1.t174.exon3;Parent=scaffold1.t174
scaffold1	EVM	CDS	516152	517869	.	+	2	ID=scaffold1.t174.cds3;Parent=scaffold1.t174
scaffold1	EVM	exon	517932	517961	.	+	.	ID=scaffold1.t174.exon4;Parent=scaffold1.t174
scaffold1	EVM	CDS	517932	517961	.	+	0	ID=scaffold1.t174.cds4;Parent=scaffold1.t174
scaffold1	EVM	gene	518669	519996	.	-	.	ID=scaffold1.g175
scaffold1	EVM	mRNA	518669	519996	.	-	.	ID=scaffold1.t175;Parent=scaffold1.g175
scaffold1	EVM	exon	519969	519996	.	-	.	ID=scaffold1.t175.exon1;Parent=scaffold1.t175
scaffold1	EVM	CDS	519969	519996	.	-	0	ID=scaffold1.t175.cds1;Parent=scaffold1.t175
scaffold1	EVM	exon	519185	519618	.	-	.	ID=scaffold1.t175.exon2;Parent=scaffold1.t175
scaffold1	EVM	CDS	519185	519618	.	-	2	ID=scaffold1.t175.cds2;Parent=scaffold1.t175
scaffold1	EVM	exon	518669	519121	.	-	.	ID=scaffold1.t175.exon3;Parent=scaffold1.t175
scaffold1	EVM	CDS	518669	519121	.	-	0	ID=scaffold1.t175.cds3;Parent=scaffold1.t175
scaffold1	EVM	gene	521966	522591	.	+	.	ID=scaffold1.g176
scaffold1	EVM	mRNA	521966	522591	.	+	.	ID=scaffold1.t176;Parent=scaffold1.g176
scaffold1	EVM	exon	521966	522187	.	+	.	ID=scaffold1.t176.exon1;Parent=scaffold1.t176
scaffold1	EVM	CDS	521966	522187	.	+	0	ID=scaffold1.t176.cds1;Parent=scaffold1.t176
scaffold1	EVM	exon	522265	522327	.	+	.	ID=scaffold1.t176.exon2;Parent=scaffold1.t176
scaffold1	EVM	CDS	522265	522327	.	+	0	ID=scaffold1.t176.cds2;Parent=scaffold1.t176
scaffold1	EVM	exon	522394	522591	.	+	.	ID=scaffold1.t176.exon3;Parent=scaffold1.t176
scaffold1	EVM	CDS	522394	522591	.	+	0	ID=scaffold1.t176.cds3;Parent=scaffold1.t176
scaffold1	EVM	gene	522989	524040	.	-	.	ID=scaffold1.g177
scaffold1	EVM	mRNA	522989	524040	.	-	.	ID=scaffold1.t177;Parent=scaffold1.g177
scaffold1	EVM	exon	524030	524040	.	-	.	ID=scaffold1.t177.exon1;Parent=scaffold1.t177
scaffold1	EVM	CDS	524030	524040	.	-	0	ID=scaffold1.t177.cds1;Parent=scaffold1.t177
scaffold1	EVM	exon	523850	523955	.	-	.	ID=scaffold1.t177.exon2;Parent=scaffold1.t177
scaffold1	EVM	CDS	523850	523955	.	-	1	ID=scaffold1.t177.cds2;Parent=scaffold1.t177
scaffold1	EVM	exon	522989	523786	.	-	.	ID=scaffold1.t177.exon3;Parent=scaffold1.t177
scaffold1	EVM	CDS	522989	523786	.	-	0	ID=scaffold1.t177.cds3;Parent=scaffold1.t177
scaffold1	EVM	gene	524888	526948	.	+	.	ID=scaffold1.g178
scaffold1	EVM	mRNA	524888	526948	.	+	.	ID=scaffold1.t178;Parent=scaffold1.g178
scaffold1	EVM	exon	524888	524904	.	+	.	ID=scaffold1.t178.exon1;Parent=scaffold1.t178
scaffold1	EVM	CDS	524888	524904	.	+	0	ID=scaffold1.t178.cds1;Parent=scaffold1.t178
scaffold1	EVM	exon	524968	526948	.	+	.	ID=scaffold1.t178.exon2;Parent=scaffold1.t178
scaffold1	EVM	CDS	524968	526948	.	+	1	ID=scaffold1.t178.cds2;Parent=scaffold1.t178
scaffold1	EVM	gene	527298	528764	.	-	.	ID=scaffold1.g179
scaffold1	EVM	mRNA	527298	528764	.	-	.	ID=scaffold1.t179;Parent=scaffold1.g179
scaffold1	EVM	exon	528568	528764	.	-	.	ID=scaffold1.t179.exon1;Parent=scaffold1.t179
scaffold1	EVM	CDS	528568	528764	.	-	0	ID=scaffold1.t179.cds1;Parent=scaffold1.t179
scaffold1	EVM	exon	528244	528482	.	-	.	ID=scaffold1.t179.exon2;Parent=scaffold1.t179
scaffold1	EVM	CDS	528244	528482	.	-	1	ID=scaffold1.t179.cds2;Parent=scaffold1.t179
scaffold1	EVM	exon	527298	528175	.	-	.	ID=scaffold1.t179.exon3;Parent=scaffold1.t179
scaffold1	EVM	CDS	527298	528175	.	-	2	ID=scaffold1.t179.cds3;Parent=scaffold1.t179
scaffold1	EVM	gene	530830	532557	.	+	.	ID=scaffold1.g180
scaffold1	EVM	mRNA	530830	532557	.	+	.	ID=scaffold1.t180;Parent=scaffold1.g180
scaffold1	EVM	exon	530830	532557	.	+	.	ID=scaffold1.t180.exon1;Parent=scaffold1.t180
scaffold1	EVM	CDS	530830	532557	.	+	0	ID=scaffold1.t180.cds1;Parent=scaffold1.t180
scaffold1	EVM	gene	535459	543557	.	+	.	ID=scaffold1.g181
scaffold1	EVM	mRNA	535459	543557	.	+	.	ID=scaffold1.t181;Parent=scaffold1.g181
scaffold1	EVM	exon	535459	536099	.	+	.	ID=scaffold1.t181.exon1;Parent=scaffold1.t181
scaffold1	EVM	CDS	535459	536099	.	+	0	ID=scaffold1.t181.cds1;Parent=scaffold1.t181
scaffold1	EVM	exon	536158	536668	.	+	.	ID=scaffold1.t181.exon2;Parent=scaffold1.t181
scaffold1	EVM	CDS	536158	536668	.	+	1	ID=scaffold1.t181.cds2;Parent=scaffold1.t181
scaffold1	EVM	exon	536732	536855	.	+	.	ID=scaffold1.t181.exon3;Parent=scaffold1.t181
scaffold1	EVM	CDS	536732	536855	.	+	0	ID=scaffold1.t181.cds3;Parent=scaffold1.t181
scaffold1	EVM	exon	536923	537501	.	+	.	ID=scaffold1.t181.exon4;Parent=scaffold1.t181
scaffold1	EVM	CDS	536923	537501	.	+	2	ID=scaffold1.t181.cds4;Parent=scaffold1.t181
scaffold1	EVM	exon	537557	541251	.	+	.	ID=scaffold1.t181.exon5;Parent=scaffold1.t181
scaffold1	EVM	CDS	537557	541251	.	+	2	ID=scaffold1.t181.cds5;Parent=scaffold1.t181
scaffold1	EVM	exon	541305	541676	.	+	.	ID=scaffold1.t181.exon6;Parent=scaffold1.t181
scaffold1	EVM	CDS	541305	541676	.	+	0	ID=scaffold1.t181.cds6;Parent=scaffold1.t181
scaffold1	EVM	exon	541740	542591	.	+	.	ID=scaffold1.t181.exon7;Parent=scaffold1.t181
scaffold1	EVM	CDS	541740	542591	.	+	0	ID=scaffold1.t181.cds7;Parent=scaffold1.t181
scaffold1	EVM	exon	542646	543557	.	+	.	ID=scaffold1.t181.exon8;Parent=scaffold1.t181
scaffold1	EVM	CDS	542646	543557	.	+	0	ID=scaffold1.t181.cds8;Parent=scaffold1.t181
scaffold1	EVM	gene	544806	545620	.	+	.	ID=scaffold1.g182
scaffold1	EVM	mRNA	544806	545620	.	+	.	ID=scaffold1.t182;Parent=scaffold1.g182
scaffold1	EVM	exon	544806	545090	.	+	.	ID=scaffold1.t182.exon1;Parent=scaffold1.t182
scaffold1	EVM	CDS	544806	545090	.	+	0	ID=scaffold1.t182.cds1;Parent=scaffold1.t182
scaffold1	EVM	exon	545176	545428	.	+	.	ID=scaffold1.t182.exon2;Parent=scaffold1.t182
scaffold1	EVM	CDS	545176	545428	.	+	0	ID=scaffold1.t182.cds2;Parent=scaffold1.t182
scaffold1	EVM	exon	545499	545620	.	+	.	ID=scaffold1.t182.exon3;Parent=scaffold1.t182
scaffold1	EVM	CDS	545499	545620	.	+	2	ID=scaffold1.t182.cds3;Parent=scaffold1.t182
scaffold1	EVM	gene	546476	548854	.	+	.	ID=scaffold1.g183
scaffold1	EVM	mRNA	546476	548854	.	+	.	ID=scaffold1.t183;Parent=scaffold1.g183
scaffold1	EVM	exon	546476	546527	.	+	.	ID=scaffold1.t183.exon1;Parent=scaffold1.t183
scaffold1	EVM	CDS	546476	546527	.	+	0	ID=scaffold1.t183.cds1;Parent=scaffold1.t183
scaffold1	EVM	exon	546582	548854	.	+	.	ID=scaffold1.t183.exon2;Parent=scaffold1.t183
scaffold1	EVM	CDS	546582	548854	.	+	2	ID=scaffold1.t183.cds2;Parent=scaffold1.t183
scaffold1	EVM	gene	549361	550145	.	-	.	ID=scaffold1.g184
scaffold1	EVM	mRNA	549361	550145	.	-	.	ID=scaffold1.t184;Parent=scaffold1.g184
scaffold1	EVM	exon	550085	550145	.	-	.	ID=scaffold1.t184.exon1;Parent=scaffold1.t184
scaffold1	EVM	CDS	550085	550145	.	-	0	ID=scaffold1.t184.cds1;Parent=scaffold1.t184
scaffold1	EVM	exon	549701	549958	.	-	.	ID=scaffold1.t184.exon2;Parent=scaffold1.t184
scaffold1	EVM	CDS	549701	549958	.	-	2	ID=scaffold1.t184.cds2;Parent=scaffold1.t184
scaffold1	EVM	exon	549545	549645	.	-	.	ID=scaffold1.t184.exon3;Parent=scaffold1.t184
scaffold1	EVM	CDS	549545	549645	.	-	2	ID=scaffold1.t184.cds3;Parent=scaffold1.t184
scaffold1	EVM	exon	549361	549489	.	-	.	ID=scaffold1.t184.exon4;Parent=scaffold1.t184
scaffold1	EVM	CDS	549361	549489	.	-	0	ID=scaffold1.t184.cds4;Parent=scaffold1.t184
scaffold1	EVM	gene	550937	553069	.	+	.	ID=scaffold1.g185
scaffold1	EVM	mRNA	550937	553069	.	+	.	ID=scaffold1.t185;Parent=scaffold1.g185
scaffold1	EVM	exon	550937	551128	.	+	.	ID=scaffold1.t185.exon1;Parent=scaffold1.t185
scaffold1	EVM	CDS	550937	551128	.	+	0	ID=scaffold1.t185.cds1;Parent=scaffold1.t185
scaffold1	EVM	exon	551189	552660	.	+	.	ID=scaffold1.t185.exon2;Parent=scaffold1.t185
scaffold1	EVM	CDS	551189	552660	.	+	0	ID=scaffold1.t185.cds2;Parent=scaffold1.t185
scaffold1	EVM	exon	552715	553069	.	+	.	ID=scaffold1.t185.exon3;Parent=scaffold1.t185
scaffold1	EVM	CDS	552715	553069	.	+	1	ID=scaffold1.t185.cds3;Parent=scaffold1.t185
scaffold1	EVM	gene	553974	555362	.	+	.	ID=scaffold1.g186
scaffold1	EVM	mRNA	553974	555362	.	+	.	ID=scaffold1.t186;Parent=scaffold1.g186
scaffold1	EVM	exon	553974	554129	.	+	.	ID=scaffold1.t186.exon1;Parent=scaffold1.t186
scaffold1	EVM	CDS	553974	554129	.	+	0	ID=scaffold1.t186.cds1;Parent=scaffold1.t186
scaffold1	EVM	exon	554311	554352	.	+	.	ID=scaffold1.t186.exon2;Parent=scaffold1.t186
scaffold1	EVM	CDS	554311	554352	.	+	0	ID=scaffold1.t186.cds2;Parent=scaffold1.t186
scaffold1	EVM	exon	554415	554520	.	+	.	ID=scaffold1.t186.exon3;Parent=scaffold1.t186
scaffold1	EVM	CDS	554415	554520	.	+	0	ID=scaffold1.t186.cds3;Parent=scaffold1.t186
scaffold1	EVM	exon	554584	555190	.	+	.	ID=scaffold1.t186.exon4;Parent=scaffold1.t186
scaffold1	EVM	CDS	554584	555190	.	+	2	ID=scaffold1.t186.cds4;Parent=scaffold1.t186
scaffold1	EVM	exon	555241	555290	.	+	.	ID=scaffold1.t186.exon5;Parent=scaffold1.t186
scaffold1	EVM	CDS	555241	555290	.	+	1	ID=scaffold1.t186.cds5;Parent=scaffold1.t186
scaffold1	EVM	exon	555340	555362	.	+	.	ID=scaffold1.t186.exon6;Parent=scaffold1.t186
scaffold1	EVM	CDS	555340	555362	.	+	2	ID=scaffold1.t186.cds6;Parent=scaffold1.t186
scaffold1	EVM	gene	555927	557091	.	-	.	ID=scaffold1.g187
scaffold1	EVM	mRNA	555927	557091	.	-	.	ID=scaffold1.t187;Parent=scaffold1.g187
scaffold1	EVM	exon	557026	557091	.	-	.	ID=scaffold1.t187.exon1;Parent=scaffold1.t187
scaffold1	EVM	CDS	557026	557091	.	-	0	ID=scaffold1.t187.cds1;Parent=scaffold1.t187
scaffold1	EVM	exon	555927	556928	.	-	.	ID=scaffold1.t187.exon2;Parent=scaffold1.t187
scaffold1	EVM	CDS	555927	556928	.	-	0	ID=scaffold1.t187.cds2;Parent=scaffold1.t187
scaffold1	EVM	gene	562308	564114	.	+	.	ID=scaffold1.g188
scaffold1	EVM	mRNA	562308	564114	.	+	.	ID=scaffold1.t188;Parent=scaffold1.g188
scaffold1	EVM	exon	562308	562426	.	+	.	ID=scaffold1.t188.exon1;Parent=scaffold1.t188
scaffold1	EVM	CDS	562308	562426	.	+	0	ID=scaffold1.t188.cds1;Parent=scaffold1.t188
scaffold1	EVM	exon	562476	562559	.	+	.	ID=scaffold1.t188.exon2;Parent=scaffold1.t188
scaffold1	EVM	CDS	562476	562559	.	+	1	ID=scaffold1.t188.cds2;Parent=scaffold1.t188
scaffold1	EVM	exon	562614	564114	.	+	.	ID=scaffold1.t188.exon3;Parent=scaffold1.t188
scaffold1	EVM	CDS	562614	564114	.	+	1	ID=scaffold1.t188.cds3;Parent=scaffold1.t188
scaffold1	EVM	gene	565035	565922	.	+	.	ID=scaffold1.g189
scaffold1	EVM	mRNA	565035	565922	.	+	.	ID=scaffold1.t189;Parent=scaffold1.g189
scaffold1	EVM	exon	565035	565922	.	+	.	ID=scaffold1.t189.exon1;Parent=scaffold1.t189
scaffold1	EVM	CDS	565035	565922	.	+	0	ID=scaffold1.t189.cds1;Parent=scaffold1.t189
scaffold1	EVM	gene	566525	567634	.	+	.	ID=scaffold1.g190
scaffold1	EVM	mRNA	566525	567634	.	+	.	ID=scaffold1.t190;Parent=scaffold1.g190
scaffold1	EVM	exon	566525	566606	.	+	.	ID=scaffold1.t190.exon1;Parent=scaffold1.t190
scaffold1	EVM	CDS	566525	566606	.	+	0	ID=scaffold1.t190.cds1;Parent=scaffold1.t190
scaffold1	EVM	exon	566694	567634	.	+	.	ID=scaffold1.t190.exon2;Parent=scaffold1.t190
scaffold1	EVM	CDS	566694	567634	.	+	2	ID=scaffold1.t190.cds2;Parent=scaffold1.t190
scaffold1	EVM	gene	567747	568552	.	-	.	ID=scaffold1.g191
scaffold1	EVM	mRNA	567747	568552	.	-	.	ID=scaffold1.t191;Parent=scaffold1.g191
scaffold1	EVM	exon	568277	568552	.	-	.	ID=scaffold1.t191.exon1;Parent=scaffold1.t191
scaffold1	EVM	CDS	568277	568552	.	-	0	ID=scaffold1.t191.cds1;Parent=scaffold1.t191
scaffold1	EVM	exon	568139	568218	.	-	.	ID=scaffold1.t191.exon2;Parent=scaffold1.t191
scaffold1	EVM	CDS	568139	568218	.	-	0	ID=scaffold1.t191.cds2;Parent=scaffold1.t191
scaffold1	EVM	exon	567747	568077	.	-	.	ID=scaffold1.t191.exon3;Parent=scaffold1.t191
scaffold1	EVM	CDS	567747	568077	.	-	1	ID=scaffold1.t191.cds3;Parent=scaffold1.t191
scaffold1	EVM	gene	570283	571990	.	+	.	ID=scaffold1.g192
scaffold1	EVM	mRNA	570283	571990	.	+	.	ID=scaffold1.t192;Parent=scaffold1.g192
scaffold1	EVM	exon	570283	570476	.	+	.	ID=scaffold1.t192.exon1;Parent=scaffold1.t192
scaffold1	EVM	CDS	570283	570476	.	+	0	ID=scaffold1.t192.cds1;Parent=scaffold1.t192
scaffold1	EVM	exon	570525	570542	.	+	.	ID=scaffold1.t192.exon2;Parent=scaffold1.t192
scaffold1	EVM	CDS	570525	570542	.	+	1	ID=scaffold1.t192.cds2;Parent=scaffold1.t192
scaffold1	EVM	exon	570595	571990	.	+	.	ID=scaffold1.t192.exon3;Parent=scaffold1.t192
scaffold1	EVM	CDS	570595	571990	.	+	1	ID=scaffold1.t192.cds3;Parent=scaffold1.t192
scaffold1	EVM	gene	573177	574330	.	+	.	ID=scaffold1.g193
scaffold1	EVM	mRNA	573177	574330	.	+	.	ID=scaffold1.t193;Parent=scaffold1.g193
scaffold1	EVM	exon	573177	573255	.	+	.	ID=scaffold1.t193.exon1;Parent=scaffold1.t193
scaffold1	EVM	CDS	573177	573255	.	+	0	ID=scaffold1.t193.cds1;Parent=scaffold1.t193
scaffold1	EVM	exon	573319	573622	.	+	.	ID=scaffold1.t193.exon2;Parent=scaffold1.t193
scaffold1	EVM	CDS	573319	573622	.	+	2	ID=scaffold1.t193.cds2;Parent=scaffold1.t193
scaffold1	EVM	exon	573718	574330	.	+	.	ID=scaffold1.t193.exon3;Parent=scaffold1.t193
scaffold1	EVM	CDS	573718	574330	.	+	1	ID=scaffold1.t193.cds3;Parent=scaffold1.t193
scaffold1	EVM	gene	575368	577526	.	+	.	ID=scaffold1.g194
scaffold1	EVM	mRNA	575368	577526	.	+	.	ID=scaffold1.t194;Parent=scaffold1.g194
scaffold1	EVM	exon	575368	576146	.	+	.	ID=scaffold1.t194.exon1;Parent=scaffold1.t194
scaffold1	EVM	CDS	575368	576146	.	+	0	ID=scaffold1.t194.cds1;Parent=scaffold1.t194
scaffold1	EVM	exon	576210	576495	.	+	.	ID=scaffold1.t194.exon2;Parent=scaffold1.t194
scaffold1	EVM	CDS	576210	576495	.	+	1	ID=scaffold1.t194.cds2;Parent=scaffold1.t194
scaffold1	EVM	exon	576576	576600	.	+	.	ID=scaffold1.t194.exon3;Parent=scaffold1.t194
scaffold1	EVM	CDS	576576	576600	.	+	0	ID=scaffold1.t194.cds3;Parent=scaffold1.t194
scaffold1	EVM	exon	576653	576839	.	+	.	ID=scaffold1.t194.exon4;Parent=scaffold1.t194
scaffold1	EVM	CDS	576653	576839	.	+	2	ID=scaffold1.t194.cds4;Parent=scaffold1.t194
scaffold1	EVM	exon	576893	577526	.	+	.	ID=scaffold1.t194.exon5;Parent=scaffold1.t194
scaffold1	EVM	CDS	576893	577526	.	+	1	ID=scaffold1.t194.cds5;Parent=scaffold1.t194
scaffold1	EVM	gene	577882	580274	.	-	.	ID=scaffold1.g195
scaffold1	EVM	mRNA	577882	580274	.	-	.	ID=scaffold1.t195;Parent=scaffold1.g195
scaffold1	EVM	exon	578274	580274	.	-	.	ID=scaffold1.t195.exon1;Parent=scaffold1.t195
scaffold1	EVM	CDS	578274	580274	.	-	0	ID=scaffold1.t195.cds1;Parent=scaffold1.t195
scaffold1	EVM	exon	577882	578220	.	-	.	ID=scaffold1.t195.exon2;Parent=scaffold1.t195
scaffold1	EVM	CDS	577882	578220	.	-	0	ID=scaffold1.t195.cds2;Parent=scaffold1.t195
scaffold1	EVM	gene	581835	583670	.	+	.	ID=scaffold1.g196
scaffold1	EVM	mRNA	581835	583670	.	+	.	ID=scaffold1.t196;Parent=scaffold1.g196
scaffold1	EVM	exon	581835	582076	.	+	.	ID=scaffold1.t196.exon1;Parent=scaffold1.t196
scaffold1	EVM	CDS	581835	582076	.	+	0	ID=scaffold1.t196.cds1;Parent=scaffold1.t196
scaffold1	EVM	exon	582137	583515	.	+	.	ID=scaffold1.t196.exon2;Parent=scaffold1.t196
scaffold1	EVM	CDS	582137	583515	.	+	1	ID=scaffold1.t196.cds2;Parent=scaffold1.t196
scaffold1	EVM	exon	583573	583670	.	+	.	ID=scaffold1.t196.exon3;Parent=scaffold1.t196
scaffold1	EVM	CDS	583573	583670	.	+	2	ID=scaffold1.t196.cds3;Parent=scaffold1.t196
scaffold1	EVM	gene	584183	584876	.	+	.	ID=scaffold1.g197
scaffold1	EVM	mRNA	584183	584876	.	+	.	ID=scaffold1.t197;Parent=scaffold1.g197
scaffold1	EVM	exon	584183	584242	.	+	.	ID=scaffold1.t197.exon1;Parent=scaffold1.t197
scaffold1	EVM	CDS	584183	584242	.	+	0	ID=scaffold1.t197.cds1;Parent=scaffold1.t197
scaffold1	EVM	exon	584370	584876	.	+	.	ID=scaffold1.t197.exon2;Parent=scaffold1.t197
scaffold1	EVM	CDS	584370	584876	.	+	0	ID=scaffold1.t197.cds2;Parent=scaffold1.t197
scaffold1	EVM	gene	585340	587162	.	-	.	ID=scaffold1.g198
scaffold1	EVM	mRNA	585340	587162	.	-	.	ID=scaffold1.t198;Parent=scaffold1.g198
scaffold1	EVM	exon	586985	587162	.	-	.	ID=scaffold1.t198.exon1;Parent=scaffold1.t198
scaffold1	EVM	CDS	586985	587162	.	-	0	ID=scaffold1.t198.cds1;Parent=scaffold1.t198
scaffold1	EVM	exon	586304	586893	.	-	.	ID=scaffold1.t198.exon2;Parent=scaffold1.t198
scaffold1	EVM	CDS	586304	586893	.	-	2	ID=scaffold1.t198.cds2;Parent=scaffold1.t198
scaffold1	EVM	exon	585340	586242	.	-	.	ID=scaffold1.t198.exon3;Parent=scaffold1.t198
scaffold1	EVM	CDS	585340	586242	.	-	0	ID=scaffold1.t198.cds3;Parent=scaffold1.t198
scaffold1	EVM	gene	589129	590866	.	+	.	ID=scaffold1.g199
scaffold1	EVM	mRNA	589129	590866	.	+	.	ID=scaffold1.t199;Parent=scaffold1.g199
scaffold1	EVM	exon	589129	589198	.	+	.	ID=scaffold1.t199.exon1;Parent=scaffold1.t199
scaffold1	EVM	CDS	589129	589198	.	+	0	ID=scaffold1.t199.cds1;Parent=scaffold1.t199
scaffold1	EVM	exon	589267	589632	.	+	.	ID=scaffold1.t199.exon2;Parent=scaffold1.t199
scaffold1	EVM	CDS	589267	589632	.	+	2	ID=scaffold1.t199.cds2;Parent=scaffold1.t199
scaffold1	EVM	exon	589728	590866	.	+	.	ID=scaffold1.t199.exon3;Parent=scaffold1.t199
scaffold1	EVM	CDS	589728	590866	.	+	2	ID=scaffold1.t199.cds3;Parent=scaffold1.t199
scaffold1	EVM	gene	591677	592915	.	+	.	ID=scaffold1.g200
scaffold1	EVM	mRNA	591677	592915	.	+	.	ID=scaffold1.t200;Parent=scaffold1.g200
scaffold1	EVM	exon	591677	592915	.	+	.	ID=scaffold1.t200.exon1;Parent=scaffold1.t200
scaffold1	EVM	CDS	591677	592915	.	+	0	ID=scaffold1.t200.cds1;Parent=scaffold1.t200
scaffold1	EVM	gene	593293	594831	.	-	.	ID=scaffold1.g201
scaffold1	EVM	mRNA	593293	594831	.	-	.	ID=scaffold1.t201;Parent=scaffold1.g201
scaffold1	EVM	exon	594492	594831	.	-	.	ID=scaffold1.t201.exon1;Parent=scaffold1.t201
scaffold1	EVM	CDS	594492	594831	.	-	0	ID=scaffold1.t201.cds1;Parent=scaffold1.t201
scaffold1	EVM	exon	594317	594435	.	-	.	ID=scaffold1.t201.exon2;Parent=scaffold1.t201
scaffold1	EVM	CDS	594317	594435	.	-	2	ID=scaffold1.t201.cds2;Parent=scaffold1.t201
scaffold1	EVM	exon	594170	594254	.	-	.	ID=scaffold1.t201.exon3;Parent=scaffold1.t201
scaffold1	EVM	CDS	594170	594254	.	-	0	ID=scaffold1.t201.cds3;Parent=scaffold1.t201
scaffold1	EVM	exon	593819	594107	.	-	.	ID=scaffold1.t201.exon4;Parent=scaffold1.t201
scaffold1	EVM	CDS	593819	594107	.	-	2	ID=scaffold1.t201.cds4;Parent=scaffold1.t201
scaffold1	EVM	exon	593293	593767	.	-	.	ID=scaffold1.t201.exon5;Parent=scaffold1.t201
scaffold1	EVM	CDS	593293	593767	.	-	1	ID=scaffold1.t201.cds5;Parent=scaffold1.t201
scaffold1	EVM	gene	597717	599057	.	-	.	ID=scaffold1.g202
scaffold1	EVM	mRNA	597717	599057	.	-	.	ID=scaffold1.t202;Parent=scaffold1.g202
scaffold1	EVM	exon	597717	599057	.	-	.	ID=scaffold1.t202.exon1;Parent=scaffold1.t202
scaffold1	EVM	CDS	597717	599057	.	-	0	ID=scaffold1.t202.cds1;Parent=scaffold1.t202
scaffold1	EVM	gene	600087	604989	.	+	.	ID=scaffold1.g203
scaffold1	EVM	mRNA	600087	604989	.	+	.	ID=scaffold1.t203;Parent=scaffold1.g203
scaffold1	EVM	exon	600087	600161	.	+	.	ID=scaffold1.t203.exon1;Parent=scaffold1.t203
scaffold1	EVM	CDS	600087	600161	.	+	0	ID=scaffold1.t203.cds1;Parent=scaffold1.t203
scaffold1	EVM	exon	600241	604989	.	+	.	ID=scaffold1.t203.exon2;Parent=scaffold1.t203
scaffold1	EVM	CDS	600241	604989	.	+	0	ID=scaffold1.t203.cds2;Parent=scaffold1.t203
scaffold1	EVM	gene	605842	606933	.	+	.	ID=scaffold1.g204
scaffold1	EVM	mRNA	605842	606933	.	+	.	ID=scaffold1.t204;Parent=scaffold1.g204
scaffold1	EVM	exon	605842	606933	.	+	.	ID=scaffold1.t204.exon1;Parent=scaffold1.t204
scaffold1	EVM	CDS	605842	606933	.	+	0	ID=scaffold1.t204.cds1;Parent=scaffold1.t204
scaffold1	EVM	gene	607315	609342	.	-	.	ID=scaffold1.g205
scaffold1	EVM	mRNA	607315	609342	.	-	.	ID=scaffold1.t205;Parent=scaffold1.g205
scaffold1	EVM	exon	607315	609342	.	-	.	ID=scaffold1.t205.exon1;Parent=scaffold1.t205
scaffold1	EVM	CDS	607315	609342	.	-	0	ID=scaffold1.t205.cds1;Parent=scaffold1.t205
scaffold1	EVM	gene	611271	611556	.	+	.	ID=scaffold1.g206
scaffold1	EVM	mRNA	611271	611556	.	+	.	ID=scaffold1.t206;Parent=scaffold1.g206
scaffold1	EVM	exon	611271	611287	.	+	.	ID=scaffold1.t206.exon1;Parent=scaffold1.t206
scaffold1	EVM	CDS	611271	611287	.	+	0	ID=scaffold1.t206.cds1;Parent=scaffold1.t206
scaffold1	EVM	exon	611403	611556	.	+	.	ID=scaffold1.t206.exon2;Parent=scaffold1.t206
scaffold1	EVM	CDS	611403	611556	.	+	1	ID=scaffold1.t206.cds2;Parent=scaffold1.t206
scaffold1	EVM	gene	612051	615617	.	-	.	ID=scaffold1.g207
scaffold1	EVM	mRNA	612051	615617	.	-	.	ID=scaffold1.t207;Parent=scaffold1.g207
scaffold1	EVM	exon	615323	615617	.	-	.	ID=scaffold1.t207.exon1;Parent=scaffold1.t207
scaffold1	EVM	CDS	615323	615617	.	-	0	ID=scaffold1.t207.cds1;Parent=scaffold1.t207
scaffold1	EVM	exon	612051	615259	.	-	.	ID=scaffold1.t207.exon2;Parent=scaffold1.t207
scaffold1	EVM	CDS	612051	615259	.	-	2	ID=scaffold1.t207.cds2;Parent=scaffold1.t207
scaffold1	EVM	gene	617000	617922	.	-	.	ID=scaffold1.g208
scaffold1	EVM	mRNA	617000	617922	.	-	.	ID=scaffold1.t208;Parent=scaffold1.g208
scaffold1	EVM	exon	617128	617922	.	-	.	ID=scaffold1.t208.exon1;Parent=scaffold1.t208
scaffold1	EVM	CDS	617128	617922	.	-	0	ID=scaffold1.t208.cds1;Parent=scaffold1.t208
scaffold1	EVM	exon	617000	617056	.	-	.	ID=scaffold1.t208.exon2;Parent=scaffold1.t208
scaffold1	EVM	CDS	617000	617056	.	-	0	ID=scaffold1.t208.cds2;Parent=scaffold1.t208
scaffold1	EVM	gene	619587	622925	.	+	.	ID=scaffold1.g209
scaffold1	EVM	mRNA	619587	622925	.	+	.	ID=scaffold1.t209;Parent=scaffold1.g209
scaffold1	EVM	exon	619587	620156	.	+	.	ID=scaffold1.t209.exon1;Parent=scaffold1.t209
scaffold1	EVM	CDS	619587	620156	.	+	0	ID=scaffold1.t209.cds1;Parent=scaffold1.t209
scaffold1	EVM	exon	620229	620836	.	+	.	ID=scaffold1.t209.exon2;Parent=scaffold1.t209
scaffold1	EVM	CDS	620229	620836	.	+	0	ID=scaffold1.t209.cds2;Parent=scaffold1.t209
scaffold1	EVM	exon	620888	622824	.	+	.	ID=scaffold1.t209.exon3;Parent=scaffold1.t209
scaffold1	EVM	CDS	620888	622824	.	+	1	ID=scaffold1.t209.cds3;Parent=scaffold1.t209
scaffold1	EVM	exon	622882	622925	.	+	.	ID=scaffold1.t209.exon4;Parent=scaffold1.t209
scaffold1	EVM	CDS	622882	622925	.	+	2	ID=scaffold1.t209.cds4;Parent=scaffold1.t209
scaffold1	EVM	gene	625612	626885	.	+	.	ID=scaffold1.g210
scaffold1	EVM	mRNA	625612	626885	.	+	.	ID=scaffold1.t210;Parent=scaffold1.g210
scaffold1	EVM	exon	625612	625672	.	+	.	ID=scaffold1.t210.exon1;Parent=scaffold1.t210
scaffold1	EVM	CDS	625612	625672	.	+	0	ID=scaffold1.t210.cds1;Parent=scaffold1.t210
scaffold1	EVM	exon	625805	625837	.	+	.	ID=scaffold1.t210.exon2;Parent=scaffold1.t210
scaffold1	EVM	CDS	625805	625837	.	+	2	ID=scaffold1.t210.cds2;Parent=scaffold1.t210
scaffold1	EVM	exon	625923	626000	.	+	.	ID=scaffold1.t210.exon3;Parent=scaffold1.t210
scaffold1	EVM	CDS	625923	626000	.	+	2	ID=scaffold1.t210.cds3;Parent=scaffold1.t210
scaffold1	EVM	exon	626076	626377	.	+	.	ID=scaffold1.t210.exon4;Parent=scaffold1.t210
scaffold1	EVM	CDS	626076	626377	.	+	2	ID=scaffold1.t210.cds4;Parent=scaffold1.t210
scaffold1	EVM	exon	626436	626885	.	+	.	ID=scaffold1.t210.exon5;Parent=scaffold1.t210
scaffold1	EVM	CDS	626436	626885	.	+	0	ID=scaffold1.t210.cds5;Parent=scaffold1.t210
scaffold1	EVM	gene	627652	631161	.	-	.	ID=scaffold1.g211
scaffold1	EVM	mRNA	627652	631161	.	-	.	ID=scaffold1.t211;Parent=scaffold1.g211
scaffold1	EVM	exon	631030	631161	.	-	.	ID=scaffold1.t211.exon1;Parent=scaffold1.t211
scaffold1	EVM	CDS	631030	631161	.	-	0	ID=scaffold1.t211.cds1;Parent=scaffold1.t211
scaffold1	EVM	exon	627652	630966	.	-	.	ID=scaffold1.t211.exon2;Parent=scaffold1.t211
scaffold1	EVM	CDS	627652	630966	.	-	0	ID=scaffold1.t211.cds2;Parent=scaffold1.t211
scaffold1	EVM	gene	633918	634883	.	-	.	ID=scaffold1.g212
scaffold1	EVM	mRNA	633918	634883	.	-	.	ID=scaffold1.t212;Parent=scaffold1.g212
scaffold1	EVM	exon	634850	634883	.	-	.	ID=scaffold1.t212.exon1;Parent=scaffold1.t212
scaffold1	EVM	CDS	634850	634883	.	-	0	ID=scaffold1.t212.cds1;Parent=scaffold1.t212
scaffold1	EVM	exon	633918	634771	.	-	.	ID=scaffold1.t212.exon2;Parent=scaffold1.t212
scaffold1	EVM	CDS	633918	634771	.	-	2	ID=scaffold1.t212.cds2;Parent=scaffold1.t212
scaffold1	EVM	gene	635671	637217	.	-	.	ID=scaffold1.g213
scaffold1	EVM	mRNA	635671	637217	.	-	.	ID=scaffold1.t213;Parent=scaffold1.g213
scaffold1	EVM	exon	636624	637217	.	-	.	ID=scaffold1.t213.exon1;Parent=scaffold1.t213
scaffold1	EVM	CDS	636624	637217	.	-	0	ID=scaffold1.t213.cds1;Parent=scaffold1.t213
scaffold1	EVM	exon	635671	636561	.	-	.	ID=scaffold1.t213.exon2;Parent=scaffold1.t213
scaffold1	EVM	CDS	635671	636561	.	-	0	ID=scaffold1.t213.cds2;Parent=scaffold1.t213
scaffold1	EVM	gene	638122	639512	.	+	.	ID=scaffold1.g214
scaffold1	EVM	mRNA	638122	639512	.	+	.	ID=scaffold1.t214;Parent=scaffold1.g214
scaffold1	EVM	exon	638122	638191	.	+	.	ID=scaffold1.t214.exon1;Parent=scaffold1.t214
scaffold1	EVM	CDS	638122	638191	.	+	0	ID=scaffold1.t214.cds1;Parent=scaffold1.t214
scaffold1	EVM	exon	638278	639512	.	+	.	ID=scaffold1.t214.exon2;Parent=scaffold1.t214
scaffold1	EVM	CDS	638278	639512	.	+	2	ID=scaffold1.t214.cds2;Parent=scaffold1.t214
scaffold1	EVM	gene	640019	641164	.	-	.	ID=scaffold1.g215
scaffold1	EVM	mRNA	640019	641164	.	-	.	ID=scaffold1.t215;Parent=scaffold1.g215
scaffold1	EVM	exon	640019	641164	.	-	.	ID=scaffold1.t215.exon1;Parent=scaffold1.t215
scaffold1	EVM	CDS	640019	641164	.	-	0	ID=scaffold1.t215.cds1;Parent=scaffold1.t215
scaffold1	EVM	gene	642505	644046	.	-	.	ID=scaffold1.g216
scaffold1	EVM	mRNA	642505	644046	.	-	.	ID=scaffold1.t216;Parent=scaffold1.g216
scaffold1	EVM	exon	642505	644046	.	-	.	ID=scaffold1.t216.exon1;Parent=scaffold1.t216
scaffold1	EVM	CDS	642505	644046	.	-	0	ID=scaffold1.t216.cds1;Parent=scaffold1.t216
scaffold1	EVM	gene	646190	646687	.	+	.	ID=scaffold1.g217
scaffold1	EVM	mRNA	646190	646687	.	+	.	ID=scaffold1.t217;Parent=scaffold1.g217
scaffold1	EVM	exon	646190	646687	.	+	.	ID=scaffold1.t217.exon1;Parent=scaffold1.t217
scaffold1	EVM	CDS	646190	646687	.	+	0	ID=scaffold1.t217.cds1;Parent=scaffold1.t217
scaffold1	EVM	gene	646886	647797	.	-	.	ID=scaffold1.g218
scaffold1	EVM	mRNA	646886	647797	.	-	.	ID=scaffold1.t218;Parent=scaffold1.g218
scaffold1	EVM	exon	647761	647797	.	-	.	ID=scaffold1.t218.exon1;Parent=scaffold1.t218
scaffold1	EVM	CDS	647761	647797	.	-	0	ID=scaffold1.t218.cds1;Parent=scaffold1.t218
scaffold1	EVM	exon	647394	647697	.	-	.	ID=scaffold1.t218.exon2;Parent=scaffold1.t218
scaffold1	EVM	CDS	647394	647697	.	-	2	ID=scaffold1.t218.cds2;Parent=scaffold1.t218
scaffold1	EVM	exon	647031	647331	.	-	.	ID=scaffold1.t218.exon3;Parent=scaffold1.t218
scaffold1	EVM	CDS	647031	647331	.	-	1	ID=scaffold1.t218.cds3;Parent=scaffold1.t218
scaffold1	EVM	exon	646886	646975	.	-	.	ID=scaffold1.t218.exon4;Parent=scaffold1.t218
scaffold1	EVM	CDS	646886	646975	.	-	0	ID=scaffold1.t218.cds4;Parent=scaffold1.t218
scaffold1	EVM	gene	648323	649054	.	+	.	ID=scaffold1.g219
scaffold1	EVM	mRNA	648323	649054	.	+	.	ID=scaffold1.t219;Parent=scaffold1.g219
scaffold1	EVM	exon	648323	648356	.	+	.	ID=scaffold1.t219.exon1;Parent=scaffold1.t219
scaffold1	EVM	CDS	648323	648356	.	+	0	ID=scaffold1.t219.cds1;Parent=scaffold1.t219
scaffold1	EVM	exon	648420	649054	.	+	.	ID=scaffold1.t219.exon2;Parent=scaffold1.t219
scaffold1	EVM	CDS	648420	649054	.	+	2	ID=scaffold1.t219.cds2;Parent=scaffold1.t219
scaffold1	EVM	gene	649253	649981	.	-	.	ID=scaffold1.g220
scaffold1	EVM	mRNA	649253	649981	.	-	.	ID=scaffold1.t220;Parent=scaffold1.g220
scaffold1	EVM	exon	649253	649981	.	-	.	ID=scaffold1.t220.exon1;Parent=scaffold1.t220
scaffold1	EVM	CDS	649253	649981	.	-	0	ID=scaffold1.t220.cds1;Parent=scaffold1.t220
scaffold1	EVM	gene	650679	652259	.	+	.	ID=scaffold1.g221
scaffold1	EVM	mRNA	650679	652259	.	+	.	ID=scaffold1.t221;Parent=scaffold1.g221
scaffold1	EVM	exon	650679	652259	.	+	.	ID=scaffold1.t221.exon1;Parent=scaffold1.t221
scaffold1	EVM	CDS	650679	652259	.	+	0	ID=scaffold1.t221.cds1;Parent=scaffold1.t221
scaffold1	EVM	gene	652619	654013	.	+	.	ID=scaffold1.g222
scaffold1	EVM	mRNA	652619	654013	.	+	.	ID=scaffold1.t222;Parent=scaffold1.g222
scaffold1	EVM	exon	652619	652718	.	+	.	ID=scaffold1.t222.exon1;Parent=scaffold1.t222
scaffold1	EVM	CDS	652619	652718	.	+	0	ID=scaffold1.t222.cds1;Parent=scaffold1.t222
scaffold1	EVM	exon	652776	653040	.	+	.	ID=scaffold1.t222.exon2;Parent=scaffold1.t222
scaffold1	EVM	CDS	652776	653040	.	+	2	ID=scaffold1.t222.cds2;Parent=scaffold1.t222
scaffold1	EVM	exon	653107	653809	.	+	.	ID=scaffold1.t222.exon3;Parent=scaffold1.t222
scaffold1	EVM	CDS	653107	653809	.	+	1	ID=scaffold1.t222.cds3;Parent=scaffold1.t222
scaffold1	EVM	exon	653873	654013	.	+	.	ID=scaffold1.t222.exon4;Parent=scaffold1.t222
scaffold1	EVM	CDS	653873	654013	.	+	0	ID=scaffold1.t222.cds4;Parent=scaffold1.t222
scaffold1	EVM	gene	656482	657809	.	+	.	ID=scaffold1.g223
scaffold1	EVM	mRNA	656482	657809	.	+	.	ID=scaffold1.t223;Parent=scaffold1.g223
scaffold1	EVM	exon	656482	656739	.	+	.	ID=scaffold1.t223.exon1;Parent=scaffold1.t223
scaffold1	EVM	CDS	656482	656739	.	+	0	ID=scaffold1.t223.cds1;Parent=scaffold1.t223
scaffold1	EVM	exon	656803	656988	.	+	.	ID=scaffold1.t223.exon2;Parent=scaffold1.t223
scaffold1	EVM	CDS	656803	656988	.	+	0	ID=scaffold1.t223.cds2;Parent=scaffold1.t223
scaffold1	EVM	exon	657047	657556	.	+	.	ID=scaffold1.t223.exon3;Parent=scaffold1.t223
scaffold1	EVM	CDS	657047	657556	.	+	0	ID=scaffold1.t223.cds3;Parent=scaffold1.t223
scaffold1	EVM	exon	657624	657809	.	+	.	ID=scaffold1.t223.exon4;Parent=scaffold1.t223
scaffold1	EVM	CDS	657624	657809	.	+	0	ID=scaffold1.t223.cds4;Parent=scaffold1.t223
scaffold1	EVM	gene	662488	662805	.	+	.	ID=scaffold1.g224
scaffold1	EVM	mRNA	662488	662805	.	+	.	ID=scaffold1.t224;Parent=scaffold1.g224
scaffold1	EVM	exon	662488	662805	.	+	.	ID=scaffold1.t224.exon1;Parent=scaffold1.t224
scaffold1	EVM	CDS	662488	662805	.	+	0	ID=scaffold1.t224.cds1;Parent=scaffold1.t224
scaffold1	EVM	gene	663479	665175	.	-	.	ID=scaffold1.g225
scaffold1	EVM	mRNA	663479	665175	.	-	.	ID=scaffold1.t225;Parent=scaffold1.g225
scaffold1	EVM	exon	665088	665175	.	-	.	ID=scaffold1.t225.exon1;Parent=scaffold1.t225
scaffold1	EVM	CDS	665088	665175	.	-	0	ID=scaffold1.t225.cds1;Parent=scaffold1.t225
scaffold1	EVM	exon	664918	665024	.	-	.	ID=scaffold1.t225.exon2;Parent=scaffold1.t225
scaffold1	EVM	CDS	664918	665024	.	-	2	ID=scaffold1.t225.cds2;Parent=scaffold1.t225
scaffold1	EVM	exon	663899	664859	.	-	.	ID=scaffold1.t225.exon3;Parent=scaffold1.t225
scaffold1	EVM	CDS	663899	664859	.	-	0	ID=scaffold1.t225.cds3;Parent=scaffold1.t225
scaffold1	EVM	exon	663479	663603	.	-	.	ID=scaffold1.t225.exon4;Parent=scaffold1.t225
scaffold1	EVM	CDS	663479	663603	.	-	2	ID=scaffold1.t225.cds4;Parent=scaffold1.t225
scaffold1	EVM	gene	666829	667862	.	+	.	ID=scaffold1.g226
scaffold1	EVM	mRNA	666829	667862	.	+	.	ID=scaffold1.t226;Parent=scaffold1.g226
scaffold1	EVM	exon	666829	666905	.	+	.	ID=scaffold1.t226.exon1;Parent=scaffold1.t226
scaffold1	EVM	CDS	666829	666905	.	+	0	ID=scaffold1.t226.cds1;Parent=scaffold1.t226
scaffold1	EVM	exon	666967	667153	.	+	.	ID=scaffold1.t226.exon2;Parent=scaffold1.t226
scaffold1	EVM	CDS	666967	667153	.	+	1	ID=scaffold1.t226.cds2;Parent=scaffold1.t226
scaffold1	EVM	exon	667230	667516	.	+	.	ID=scaffold1.t226.exon3;Parent=scaffold1.t226
scaffold1	EVM	CDS	667230	667516	.	+	0	ID=scaffold1.t226.cds3;Parent=scaffold1.t226
scaffold1	EVM	exon	667595	667862	.	+	.	ID=scaffold1.t226.exon4;Parent=scaffold1.t226
scaffold1	EVM	CDS	667595	667862	.	+	1	ID=scaffold1.t226.cds4;Parent=scaffold1.t226
scaffold1	EVM	gene	668219	669079	.	+	.	ID=scaffold1.g227
scaffold1	EVM	mRNA	668219	669079	.	+	.	ID=scaffold1.t227;Parent=scaffold1.g227
scaffold1	EVM	exon	668219	669079	.	+	.	ID=scaffold1.t227.exon1;Parent=scaffold1.t227
scaffold1	EVM	CDS	668219	669079	.	+	0	ID=scaffold1.t227.cds1;Parent=scaffold1.t227
scaffold1	EVM	gene	669246	670045	.	-	.	ID=scaffold1.g228
scaffold1	EVM	mRNA	669246	670045	.	-	.	ID=scaffold1.t228;Parent=scaffold1.g228
scaffold1	EVM	exon	669962	670045	.	-	.	ID=scaffold1.t228.exon1;Parent=scaffold1.t228
scaffold1	EVM	CDS	669962	670045	.	-	0	ID=scaffold1.t228.cds1;Parent=scaffold1.t228
scaffold1	EVM	exon	669246	669902	.	-	.	ID=scaffold1.t228.exon2;Parent=scaffold1.t228
scaffold1	EVM	CDS	669246	669902	.	-	0	ID=scaffold1.t228.cds2;Parent=scaffold1.t228
scaffold1	EVM	gene	670387	673295	.	-	.	ID=scaffold1.g229
scaffold1	EVM	mRNA	670387	673295	.	-	.	ID=scaffold1.t229;Parent=scaffold1.g229
scaffold1	EVM	exon	673175	673295	.	-	.	ID=scaffold1.t229.exon1;Parent=scaffold1.t229
scaffold1	EVM	CDS	673175	673295	.	-	0	ID=scaffold1.t229.cds1;Parent=scaffold1.t229
scaffold1	EVM	exon	670387	673118	.	-	.	ID=scaffold1.t229.exon2;Parent=scaffold1.t229
scaffold1	EVM	CDS	670387	673118	.	-	2	ID=scaffold1.t229.cds2;Parent=scaffold1.t229
scaffold1	EVM	gene	673636	674582	.	+	.	ID=scaffold1.g230
scaffold1	EVM	mRNA	673636	674582	.	+	.	ID=scaffold1.t230;Parent=scaffold1.g230
scaffold1	EVM	exon	673636	673834	.	+	.	ID=scaffold1.t230.exon1;Parent=scaffold1.t230
scaffold1	EVM	CDS	673636	673834	.	+	0	ID=scaffold1.t230.cds1;Parent=scaffold1.t230
scaffold1	EVM	exon	673894	674582	.	+	.	ID=scaffold1.t230.exon2;Parent=scaffold1.t230
scaffold1	EVM	CDS	673894	674582	.	+	2	ID=scaffold1.t230.cds2;Parent=scaffold1.t230
scaffold1	EVM	gene	674722	676416	.	-	.	ID=scaffold1.g231
scaffold1	EVM	mRNA	674722	676416	.	-	.	ID=scaffold1.t231;Parent=scaffold1.g231
scaffold1	EVM	exon	674722	676416	.	-	.	ID=scaffold1.t231.exon1;Parent=scaffold1.t231
scaffold1	EVM	CDS	674722	676416	.	-	0	ID=scaffold1.t231.cds1;Parent=scaffold1.t231
scaffold1	EVM	gene	676792	678912	.	+	.	ID=scaffold1.g232
scaffold1	EVM	mRNA	676792	678912	.	+	.	ID=scaffold1.t232;Parent=scaffold1.g232
scaffold1	EVM	exon	676792	677019	.	+	.	ID=scaffold1.t232.exon1;Parent=scaffold1.t232
scaffold1	EVM	CDS	676792	677019	.	+	0	ID=scaffold1.t232.cds1;Parent=scaffold1.t232
scaffold1	EVM	exon	677110	678912	.	+	.	ID=scaffold1.t232.exon2;Parent=scaffold1.t232
scaffold1	EVM	CDS	677110	678912	.	+	0	ID=scaffold1.t232.cds2;Parent=scaffold1.t232
scaffold1	EVM	gene	679701	682752	.	-	.	ID=scaffold1.g233
scaffold1	EVM	mRNA	679701	682752	.	-	.	ID=scaffold1.t233;Parent=scaffold1.g233
scaffold1	EVM	exon	682264	682752	.	-	.	ID=scaffold1.t233.exon1;Parent=scaffold1.t233
scaffold1	EVM	CDS	682264	682752	.	-	0	ID=scaffold1.t233.cds1;Parent=scaffold1.t233
scaffold1	EVM	exon	681916	682185	.	-	.	ID=scaffold1.t233.exon2;Parent=scaffold1.t233
scaffold1	EVM	CDS	681916	682185	.	-	0	ID=scaffold1.t233.cds2;Parent=scaffold1.t233
scaffold1	EVM	exon	679701	681857	.	-	.	ID=scaffold1.t233.exon3;Parent=scaffold1.t233
scaffold1	EVM	CDS	679701	681857	.	-	0	ID=scaffold1.t233.cds3;Parent=scaffold1.t233
scaffold1	EVM	gene	686391	686957	.	-	.	ID=scaffold1.g234
scaffold1	EVM	mRNA	686391	686957	.	-	.	ID=scaffold1.t234;Parent=scaffold1.g234
scaffold1	EVM	exon	686391	686957	.	-	.	ID=scaffold1.t234.exon1;Parent=scaffold1.t234
scaffold1	EVM	CDS	686391	686957	.	-	0	ID=scaffold1.t234.cds1;Parent=scaffold1.t234
scaffold1	EVM	gene	689902	691037	.	-	.	ID=scaffold1.g235
scaffold1	EVM	mRNA	689902	691037	.	-	.	ID=scaffold1.t235;Parent=scaffold1.g235
scaffold1	EVM	exon	690079	691037	.	-	.	ID=scaffold1.t235.exon1;Parent=scaffold1.t235
scaffold1	EVM	CDS	690079	691037	.	-	0	ID=scaffold1.t235.cds1;Parent=scaffold1.t235
scaffold1	EVM	exon	689902	690025	.	-	.	ID=scaffold1.t235.exon2;Parent=scaffold1.t235
scaffold1	EVM	CDS	689902	690025	.	-	1	ID=scaffold1.t235.cds2;Parent=scaffold1.t235
scaffold1	EVM	gene	692010	692871	.	+	.	ID=scaffold1.g236
scaffold1	EVM	mRNA	692010	692871	.	+	.	ID=scaffold1.t236;Parent=scaffold1.g236
scaffold1	EVM	exon	692010	692056	.	+	.	ID=scaffold1.t236.exon1;Parent=scaffold1.t236
scaffold1	EVM	CDS	692010	692056	.	+	0	ID=scaffold1.t236.cds1;Parent=scaffold1.t236
scaffold1	EVM	exon	692112	692140	.	+	.	ID=scaffold1.t236.exon2;Parent=scaffold1.t236
scaffold1	EVM	CDS	692112	692140	.	+	1	ID=scaffold1.t236.cds2;Parent=scaffold1.t236
scaffold1	EVM	exon	692190	692651	.	+	.	ID=scaffold1.t236.exon3;Parent=scaffold1.t236
scaffold1	EVM	CDS	692190	692651	.	+	2	ID=scaffold1.t236.cds3;Parent=scaffold1.t236
scaffold1	EVM	exon	692708	692871	.	+	.	ID=scaffold1.t236.exon4;Parent=scaffold1.t236
scaffold1	EVM	CDS	692708	692871	.	+	2	ID=scaffold1.t236.cds4;Parent=scaffold1.t236
scaffold1	EVM	gene	693068	693608	.	-	.	ID=scaffold1.g237
scaffold1	EVM	mRNA	693068	693608	.	-	.	ID=scaffold1.t237;Parent=scaffold1.g237
scaffold1	EVM	exon	693567	693608	.	-	.	ID=scaffold1.t237.exon1;Parent=scaffold1.t237
scaffold1	EVM	CDS	693567	693608	.	-	0	ID=scaffold1.t237.cds1;Parent=scaffold1.t237
scaffold1	EVM	exon	693388	693502	.	-	.	ID=scaffold1.t237.exon2;Parent=scaffold1.t237
scaffold1	EVM	CDS	693388	693502	.	-	0	ID=scaffold1.t237.cds2;Parent=scaffold1.t237
scaffold1	EVM	exon	693068	693327	.	-	.	ID=scaffold1.t237.exon3;Parent=scaffold1.t237
scaffold1	EVM	CDS	693068	693327	.	-	2	ID=scaffold1.t237.cds3;Parent=scaffold1.t237
scaffold1	EVM	gene	694038	695342	.	+	.	ID=scaffold1.g238
scaffold1	EVM	mRNA	694038	695342	.	+	.	ID=scaffold1.t238;Parent=scaffold1.g238
scaffold1	EVM	exon	694038	694470	.	+	.	ID=scaffold1.t238.exon1;Parent=scaffold1.t238
scaffold1	EVM	CDS	694038	694470	.	+	0	ID=scaffold1.t238.cds1;Parent=scaffold1.t238
scaffold1	EVM	exon	694550	695100	.	+	.	ID=scaffold1.t238.exon2;Parent=scaffold1.t238
scaffold1	EVM	CDS	694550	695100	.	+	2	ID=scaffold1.t238.cds2;Parent=scaffold1.t238
scaffold1	EVM	exon	695157	695342	.	+	.	ID=scaffold1.t238.exon3;Parent=scaffold1.t238
scaffold1	EVM	CDS	695157	695342	.	+	0	ID=scaffold1.t238.cds3;Parent=scaffold1.t238
scaffold1	EVM	gene	695733	697084	.	-	.	ID=scaffold1.g239
scaffold1	EVM	mRNA	695733	697084	.	-	.	ID=scaffold1.t239;Parent=scaffold1.g239
scaffold1	EVM	exon	696985	697084	.	-	.	ID=scaffold1.t239.exon1;Parent=scaffold1.t239
scaffold1	EVM	CDS	696985	697084	.	-	0	ID=scaffold1.t239.cds1;Parent=scaffold1.t239
scaffold1	EVM	exon	696840	696922	.	-	.	ID=scaffold1.t239.exon2;Parent=scaffold1.t239
scaffold1	EVM	CDS	696840	696922	.	-	2	ID=scaffold1.t239.cds2;Parent=scaffold1.t239
scaffold1	EVM	exon	696655	696748	.	-	.	ID=scaffold1.t239.exon3;Parent=scaffold1.t239
scaffold1	EVM	CDS	696655	696748	.	-	0	ID=scaffold1.t239.cds3;Parent=scaffold1.t239
scaffold1	EVM	exon	696576	696587	.	-	.	ID=scaffold1.t239.exon4;Parent=scaffold1.t239
scaffold1	EVM	CDS	696576	696587	.	-	2	ID=scaffold1.t239.cds4;Parent=scaffold1.t239
scaffold1	EVM	exon	696251	696516	.	-	.	ID=scaffold1.t239.exon5;Parent=scaffold1.t239
scaffold1	EVM	CDS	696251	696516	.	-	2	ID=scaffold1.t239.cds5;Parent=scaffold1.t239
scaffold1	EVM	exon	695733	696170	.	-	.	ID=scaffold1.t239.exon6;Parent=scaffold1.t239
scaffold1	EVM	CDS	695733	696170	.	-	0	ID=scaffold1.t239.cds6;Parent=scaffold1.t239
scaffold1	EVM	gene	697946	698578	.	-	.	ID=scaffold1.g240
scaffold1	EVM	mRNA	697946	698578	.	-	.	ID=scaffold1.t240;Parent=scaffold1.g240
scaffold1	EVM	exon	698165	698578	.	-	.	ID=scaffold1.t240.exon1;Parent=scaffold1.t240
scaffold1	EVM	CDS	698165	698578	.	-	0	ID=scaffold1.t240.cds1;Parent=scaffold1.t240
scaffold1	EVM	exon	697946	698107	.	-	.	ID=scaffold1.t240.exon2;Parent=scaffold1.t240
scaffold1	EVM	CDS	697946	698107	.	-	0	ID=scaffold1.t240.cds2;Parent=scaffold1.t240
scaffold1	EVM	gene	699489	702598	.	+	.	ID=scaffold1.g241
scaffold1	EVM	mRNA	699489	702598	.	+	.	ID=scaffold1.t241;Parent=scaffold1.g241
scaffold1	EVM	exon	699489	699735	.	+	.	ID=scaffold1.t241.exon1;Parent=scaffold1.t241
scaffold1	EVM	CDS	699489	699735	.	+	0	ID=scaffold1.t241.cds1;Parent=scaffold1.t241
scaffold1	EVM	exon	699793	699977	.	+	.	ID=scaffold1.t241.exon2;Parent=scaffold1.t241
scaffold1	EVM	CDS	699793	699977	.	+	2	ID=scaffold1.t241.cds2;Parent=scaffold1.t241
scaffold1	EVM	exon	700033	700438	.	+	.	ID=scaffold1.t241.exon3;Parent=scaffold1.t241
scaffold1	EVM	CDS	700033	700438	.	+	0	ID=scaffold1.t241.cds3;Parent=scaffold1.t241
scaffold1	EVM	exon	700498	700597	.	+	.	ID=scaffold1.t241.exon4;Parent=scaffold1.t241
scaffold1	EVM	CDS	700498	700597	.	+	2	ID=scaffold1.t241.cds4;Parent=scaffold1.t241
scaffold1	EVM	exon	700644	700850	.	+	.	ID=scaffold1.t241.exon5;Parent=scaffold1.t241
scaffold1	EVM	CDS	700644	700850	.	+	1	ID=scaffold1.t241.cds5;Parent=scaffold1.t241
scaffold1	EVM	exon	700899	701001	.	+	.	ID=scaffold1.t241.exon6;Parent=scaffold1.t241
scaffold1	EVM	CDS	700899	701001	.	+	1	ID=scaffold1.t241.cds6;Parent=scaffold1.t241
scaffold1	EVM	exon	701060	702598	.	+	.	ID=scaffold1.t241.exon7;Parent=scaffold1.t241
scaffold1	EVM	CDS	701060	702598	.	+	0	ID=scaffold1.t241.cds7;Parent=scaffold1.t241
scaffold1	EVM	gene	703101	705161	.	-	.	ID=scaffold1.g242
scaffold1	EVM	mRNA	703101	705161	.	-	.	ID=scaffold1.t242;Parent=scaffold1.g242
scaffold1	EVM	exon	704986	705161	.	-	.	ID=scaffold1.t242.exon1;Parent=scaffold1.t242
scaffold1	EVM	CDS	704986	705161	.	-	0	ID=scaffold1.t242.cds1;Parent=scaffold1.t242
scaffold1	EVM	exon	703101	704934	.	-	.	ID=scaffold1.t242.exon2;Parent=scaffold1.t242
scaffold1	EVM	CDS	703101	704934	.	-	1	ID=scaffold1.t242.cds2;Parent=scaffold1.t242
scaffold1	EVM	gene	706707	707555	.	+	.	ID=scaffold1.g243
scaffold1	EVM	mRNA	706707	707555	.	+	.	ID=scaffold1.t243;Parent=scaffold1.g243
scaffold1	EVM	exon	706707	707079	.	+	.	ID=scaffold1.t243.exon1;Parent=scaffold1.t243
scaffold1	EVM	CDS	706707	707079	.	+	0	ID=scaffold1.t243.cds1;Parent=scaffold1.t243
scaffold1	EVM	exon	707149	707555	.	+	.	ID=scaffold1.t243.exon2;Parent=scaffold1.t243
scaffold1	EVM	CDS	707149	707555	.	+	2	ID=scaffold1.t243.cds2;Parent=scaffold1.t243
scaffold1	EVM	gene	708433	710361	.	+	.	ID=scaffold1.g244
scaffold1	EVM	mRNA	708433	710361	.	+	.	ID=scaffold1.t244;Parent=scaffold1.g244
scaffold1	EVM	exon	708433	710361	.	+	.	ID=scaffold1.t244.exon1;Parent=scaffold1.t244
scaffold1	EVM	CDS	708433	710361	.	+	0	ID=scaffold1.t244.cds1;Parent=scaffold1.t244
scaffold1	EVM	gene	710937	713152	.	-	.	ID=scaffold1.g245
scaffold1	EVM	mRNA	710937	713152	.	-	.	ID=scaffold1.t245;Parent=scaffold1.g245
scaffold1	EVM	exon	712900	713152	.	-	.	ID=scaffold1.t245.exon1;Parent=scaffold1.t245
scaffold1	EVM	CDS	712900	713152	.	-	0	ID=scaffold1.t245.cds1;Parent=scaffold1.t245
scaffold1	EVM	exon	711046	712819	.	-	.	ID=scaffold1.t245.exon2;Parent=scaffold1.t245
scaffold1	EVM	CDS	711046	712819	.	-	2	ID=scaffold1.t245.cds2;Parent=scaffold1.t245
scaffold1	EVM	exon	710937	710982	.	-	.	ID=scaffold1.t245.exon3;Parent=scaffold1.t245
scaffold1	EVM	CDS	710937	710982	.	-	1	ID=scaffold1.t245.cds3;Parent=scaffold1.t245
scaffold1	EVM	gene	714035	716961	.	-	.	ID=scaffold1.g246
scaffold1	EVM	mRNA	714035	716961	.	-	.	ID=scaffold1.t246;Parent=scaffold1.g246
scaffold1	EVM	exon	716715	716961	.	-	.	ID=scaffold1.t246.exon1;Parent=scaffold1.t246
scaffold1	EVM	CDS	716715	716961	.	-	0	ID=scaffold1.t246.cds1;Parent=scaffold1.t246
scaffold1	EVM	exon	714035	716637	.	-	.	ID=scaffold1.t246.exon2;Parent=scaffold1.t246
scaffold1	EVM	CDS	714035	716637	.	-	2	ID=scaffold1.t246.cds2;Parent=scaffold1.t246
scaffold1	EVM	gene	721508	722863	.	-	.	ID=scaffold1.g247
scaffold1	EVM	mRNA	721508	722863	.	-	.	ID=scaffold1.t247;Parent=scaffold1.g247
scaffold1	EVM	exon	721508	722863	.	-	.	ID=scaffold1.t247.exon1;Parent=scaffold1.t247
scaffold1	EVM	CDS	721508	722863	.	-	0	ID=scaffold1.t247.cds1;Parent=scaffold1.t247
scaffold1	EVM	gene	723487	723764	.	+	.	ID=scaffold1.g248
scaffold1	EVM	mRNA	723487	723764	.	+	.	ID=scaffold1.t248;Parent=scaffold1.g248
scaffold1	EVM	exon	723487	723494	.	+	.	ID=scaffold1.t248.exon1;Parent=scaffold1.t248
scaffold1	EVM	CDS	723487	723494	.	+	0	ID=scaffold1.t248.cds1;Parent=scaffold1.t248
scaffold1	EVM	exon	723575	723764	.	+	.	ID=scaffold1.t248.exon2;Parent=scaffold1.t248
scaffold1	EVM	CDS	723575	723764	.	+	1	ID=scaffold1.t248.cds2;Parent=scaffold1.t248
scaffold1	EVM	gene	724772	726129	.	-	.	ID=scaffold1.g249
scaffold1	EVM	mRNA	724772	726129	.	-	.	ID=scaffold1.t249;Parent=scaffold1.g249
scaffold1	EVM	exon	725406	726129	.	-	.	ID=scaffold1.t249.exon1;Parent=scaffold1.t249
scaffold1	EVM	CDS	725406	726129	.	-	0	ID=scaffold1.t249.cds1;Parent=scaffold1.t249
scaffold1	EVM	exon	724772	725340	.	-	.	ID=scaffold1.t249.exon2;Parent=scaffold1.t249
scaffold1	EVM	CDS	724772	725340	.	-	2	ID=scaffold1.t249.cds2;Parent=scaffold1.t249
scaffold1	EVM	gene	742172	742958	.	+	.	ID=scaffold1.g250
scaffold1	EVM	mRNA	742172	742958	.	+	.	ID=scaffold1.t250;Parent=scaffold1.g250
scaffold1	EVM	exon	742172	742660	.	+	.	ID=scaffold1.t250.exon1;Parent=scaffold1.t250
scaffold1	EVM	CDS	742172	742660	.	+	0	ID=scaffold1.t250.cds1;Parent=scaffold1.t250
scaffold1	EVM	exon	742725	742958	.	+	.	ID=scaffold1.t250.exon2;Parent=scaffold1.t250
scaffold1	EVM	CDS	742725	742958	.	+	0	ID=scaffold1.t250.cds2;Parent=scaffold1.t250
scaffold1	EVM	gene	744123	746143	.	+	.	ID=scaffold1.g251
scaffold1	EVM	mRNA	744123	746143	.	+	.	ID=scaffold1.t251;Parent=scaffold1.g251
scaffold1	EVM	exon	744123	744168	.	+	.	ID=scaffold1.t251.exon1;Parent=scaffold1.t251
scaffold1	EVM	CDS	744123	744168	.	+	0	ID=scaffold1.t251.cds1;Parent=scaffold1.t251
scaffold1	EVM	exon	744404	744428	.	+	.	ID=scaffold1.t251.exon2;Parent=scaffold1.t251
scaffold1	EVM	CDS	744404	744428	.	+	2	ID=scaffold1.t251.cds2;Parent=scaffold1.t251
scaffold1	EVM	exon	744524	744583	.	+	.	ID=scaffold1.t251.exon3;Parent=scaffold1.t251
scaffold1	EVM	CDS	744524	744583	.	+	1	ID=scaffold1.t251.cds3;Parent=scaffold1.t251
scaffold1	EVM	exon	744669	744696	.	+	.	ID=scaffold1.t251.exon4;Parent=scaffold1.t251
scaffold1	EVM	CDS	744669	744696	.	+	1	ID=scaffold1.t251.cds4;Parent=scaffold1.t251
scaffold1	EVM	exon	744752	745094	.	+	.	ID=scaffold1.t251.exon5;Parent=scaffold1.t251
scaffold1	EVM	CDS	744752	745094	.	+	0	ID=scaffold1.t251.cds5;Parent=scaffold1.t251
scaffold1	EVM	exon	745145	745684	.	+	.	ID=scaffold1.t251.exon6;Parent=scaffold1.t251
scaffold1	EVM	CDS	745145	745684	.	+	2	ID=scaffold1.t251.cds6;Parent=scaffold1.t251
scaffold1	EVM	exon	745735	745889	.	+	.	ID=scaffold1.t251.exon7;Parent=scaffold1.t251
scaffold1	EVM	CDS	745735	745889	.	+	2	ID=scaffold1.t251.cds7;Parent=scaffold1.t251
scaffold1	EVM	exon	745949	746143	.	+	.	ID=scaffold1.t251.exon8;Parent=scaffold1.t251
scaffold1	EVM	CDS	745949	746143	.	+	0	ID=scaffold1.t251.cds8;Parent=scaffold1.t251
scaffold1	EVM	gene	746861	748893	.	-	.	ID=scaffold1.g252
scaffold1	EVM	mRNA	746861	748893	.	-	.	ID=scaffold1.t252;Parent=scaffold1.g252
scaffold1	EVM	exon	748764	748893	.	-	.	ID=scaffold1.t252.exon1;Parent=scaffold1.t252
scaffold1	EVM	CDS	748764	748893	.	-	0	ID=scaffold1.t252.cds1;Parent=scaffold1.t252
scaffold1	EVM	exon	746861	748701	.	-	.	ID=scaffold1.t252.exon2;Parent=scaffold1.t252
scaffold1	EVM	CDS	746861	748701	.	-	2	ID=scaffold1.t252.cds2;Parent=scaffold1.t252
scaffold1	EVM	gene	749396	750094	.	+	.	ID=scaffold1.g253
scaffold1	EVM	mRNA	749396	750094	.	+	.	ID=scaffold1.t253;Parent=scaffold1.g253
scaffold1	EVM	exon	749396	750094	.	+	.	ID=scaffold1.t253.exon1;Parent=scaffold1.t253
scaffold1	EVM	CDS	749396	750094	.	+	0	ID=scaffold1.t253.cds1;Parent=scaffold1.t253
scaffold1	EVM	gene	751555	752906	.	+	.	ID=scaffold1.g254
scaffold1	EVM	mRNA	751555	752906	.	+	.	ID=scaffold1.t254;Parent=scaffold1.g254
scaffold1	EVM	exon	751555	752089	.	+	.	ID=scaffold1.t254.exon1;Parent=scaffold1.t254
scaffold1	EVM	CDS	751555	752089	.	+	0	ID=scaffold1.t254.cds1;Parent=scaffold1.t254
scaffold1	EVM	exon	752152	752906	.	+	.	ID=scaffold1.t254.exon2;Parent=scaffold1.t254
scaffold1	EVM	CDS	752152	752906	.	+	2	ID=scaffold1.t254.cds2;Parent=scaffold1.t254
scaffold1	EVM	gene	753244	754722	.	-	.	ID=scaffold1.g255
scaffold1	EVM	mRNA	753244	754722	.	-	.	ID=scaffold1.t255;Parent=scaffold1.g255
scaffold1	EVM	exon	753244	754722	.	-	.	ID=scaffold1.t255.exon1;Parent=scaffold1.t255
scaffold1	EVM	CDS	753244	754722	.	-	0	ID=scaffold1.t255.cds1;Parent=scaffold1.t255
scaffold1	EVM	gene	758212	760767	.	+	.	ID=scaffold1.g256
scaffold1	EVM	mRNA	758212	760767	.	+	.	ID=scaffold1.t256;Parent=scaffold1.g256
scaffold1	EVM	exon	758212	758527	.	+	.	ID=scaffold1.t256.exon1;Parent=scaffold1.t256
scaffold1	EVM	CDS	758212	758527	.	+	0	ID=scaffold1.t256.cds1;Parent=scaffold1.t256
scaffold1	EVM	exon	759348	759561	.	+	.	ID=scaffold1.t256.exon2;Parent=scaffold1.t256
scaffold1	EVM	CDS	759348	759561	.	+	2	ID=scaffold1.t256.cds2;Parent=scaffold1.t256
scaffold1	EVM	exon	759611	759673	.	+	.	ID=scaffold1.t256.exon3;Parent=scaffold1.t256
scaffold1	EVM	CDS	759611	759673	.	+	1	ID=scaffold1.t256.cds3;Parent=scaffold1.t256
scaffold1	EVM	exon	759726	760365	.	+	.	ID=scaffold1.t256.exon4;Parent=scaffold1.t256
scaffold1	EVM	CDS	759726	760365	.	+	1	ID=scaffold1.t256.cds4;Parent=scaffold1.t256
scaffold1	EVM	exon	760426	760767	.	+	.	ID=scaffold1.t256.exon5;Parent=scaffold1.t256
scaffold1	EVM	CDS	760426	760767	.	+	0	ID=scaffold1.t256.cds5;Parent=scaffold1.t256
scaffold1	EVM	gene	761094	762032	.	-	.	ID=scaffold1.g257
scaffold1	EVM	mRNA	761094	762032	.	-	.	ID=scaffold1.t257;Parent=scaffold1.g257
scaffold1	EVM	exon	761964	762032	.	-	.	ID=scaffold1.t257.exon1;Parent=scaffold1.t257
scaffold1	EVM	CDS	761964	762032	.	-	0	ID=scaffold1.t257.cds1;Parent=scaffold1.t257
scaffold1	EVM	exon	761338	761832	.	-	.	ID=scaffold1.t257.exon2;Parent=scaffold1.t257
scaffold1	EVM	CDS	761338	761832	.	-	0	ID=scaffold1.t257.cds2;Parent=scaffold1.t257
scaffold1	EVM	exon	761094	761267	.	-	.	ID=scaffold1.t257.exon3;Parent=scaffold1.t257
scaffold1	EVM	CDS	761094	761267	.	-	0	ID=scaffold1.t257.cds3;Parent=scaffold1.t257
scaffold1	EVM	gene	762851	765788	.	+	.	ID=scaffold1.g258
scaffold1	EVM	mRNA	762851	765788	.	+	.	ID=scaffold1.t258;Parent=scaffold1.g258
scaffold1	EVM	exon	762851	763244	.	+	.	ID=scaffold1.t258.exon1;Parent=scaffold1.t258
scaffold1	EVM	CDS	762851	763244	.	+	0	ID=scaffold1.t258.cds1;Parent=scaffold1.t258
scaffold1	EVM	exon	763311	765271	.	+	.	ID=scaffold1.t258.exon2;Parent=scaffold1.t258
scaffold1	EVM	CDS	763311	765271	.	+	2	ID=scaffold1.t258.cds2;Parent=scaffold1.t258
scaffold1	EVM	exon	765345	765788	.	+	.	ID=scaffold1.t258.exon3;Parent=scaffold1.t258
scaffold1	EVM	CDS	765345	765788	.	+	0	ID=scaffold1.t258.cds3;Parent=scaffold1.t258
scaffold1	EVM	gene	766540	769517	.	-	.	ID=scaffold1.g259
scaffold1	EVM	mRNA	766540	769517	.	-	.	ID=scaffold1.t259;Parent=scaffold1.g259
scaffold1	EVM	exon	769409	769517	.	-	.	ID=scaffold1.t259.exon1;Parent=scaffold1.t259
scaffold1	EVM	CDS	769409	769517	.	-	0	ID=scaffold1.t259.cds1;Parent=scaffold1.t259
scaffold1	EVM	exon	766540	769355	.	-	.	ID=scaffold1.t259.exon2;Parent=scaffold1.t259
scaffold1	EVM	CDS	766540	769355	.	-	2	ID=scaffold1.t259.cds2;Parent=scaffold1.t259
scaffold1	EVM	gene	771439	773426	.	+	.	ID=scaffold1.g260
scaffold1	EVM	mRNA	771439	773426	.	+	.	ID=scaffold1.t260;Parent=scaffold1.g260
scaffold1	EVM	exon	771439	771629	.	+	.	ID=scaffold1.t260.exon1;Parent=scaffold1.t260
scaffold1	EVM	CDS	771439	771629	.	+	0	ID=scaffold1.t260.cds1;Parent=scaffold1.t260
scaffold1	EVM	exon	771691	772839	.	+	.	ID=scaffold1.t260.exon2;Parent=scaffold1.t260
scaffold1	EVM	CDS	771691	772839	.	+	1	ID=scaffold1.t260.cds2;Parent=scaffold1.t260
scaffold1	EVM	exon	772898	773426	.	+	.	ID=scaffold1.t260.exon3;Parent=scaffold1.t260
scaffold1	EVM	CDS	772898	773426	.	+	1	ID=scaffold1.t260.cds3;Parent=scaffold1.t260
scaffold1	EVM	gene	774183	774566	.	+	.	ID=scaffold1.g261
scaffold1	EVM	mRNA	774183	774566	.	+	.	ID=scaffold1.t261;Parent=scaffold1.g261
scaffold1	EVM	exon	774183	774566	.	+	.	ID=scaffold1.t261.exon1;Parent=scaffold1.t261
scaffold1	EVM	CDS	774183	774566	.	+	0	ID=scaffold1.t261.cds1;Parent=scaffold1.t261
scaffold1	EVM	gene	775051	777200	.	-	.	ID=scaffold1.g262
scaffold1	EVM	mRNA	775051	777200	.	-	.	ID=scaffold1.t262;Parent=scaffold1.g262
scaffold1	EVM	exon	777174	777200	.	-	.	ID=scaffold1.t262.exon1;Parent=scaffold1.t262
scaffold1	EVM	CDS	777174	777200	.	-	0	ID=scaffold1.t262.cds1;Parent=scaffold1.t262
scaffold1	EVM	exon	776919	777120	.	-	.	ID=scaffold1.t262.exon2;Parent=scaffold1.t262
scaffold1	EVM	CDS	776919	777120	.	-	0	ID=scaffold1.t262.cds2;Parent=scaffold1.t262
scaffold1	EVM	exon	775051	776861	.	-	.	ID=scaffold1.t262.exon3;Parent=scaffold1.t262
scaffold1	EVM	CDS	775051	776861	.	-	2	ID=scaffold1.t262.cds3;Parent=scaffold1.t262
scaffold1	EVM	gene	778504	780699	.	+	.	ID=scaffold1.g263
scaffold1	EVM	mRNA	778504	780699	.	+	.	ID=scaffold1.t263;Parent=scaffold1.g263
scaffold1	EVM	exon	778504	778526	.	+	.	ID=scaffold1.t263.exon1;Parent=scaffold1.t263
scaffold1	EVM	CDS	778504	778526	.	+	0	ID=scaffold1.t263.cds1;Parent=scaffold1.t263
scaffold1	EVM	exon	778586	778654	.	+	.	ID=scaffold1.t263.exon2;Parent=scaffold1.t263
scaffold1	EVM	CDS	778586	778654	.	+	1	ID=scaffold1.t263.cds2;Parent=scaffold1.t263
scaffold1	EVM	exon	778716	780699	.	+	.	ID=scaffold1.t263.exon3;Parent=scaffold1.t263
scaffold1	EVM	CDS	778716	780699	.	+	1	ID=scaffold1.t263.cds3;Parent=scaffold1.t263
scaffold1	EVM	gene	781432	782876	.	-	.	ID=scaffold1.g264
scaffold1	EVM	mRNA	781432	782876	.	-	.	ID=scaffold1.t264;Parent=scaffold1.g264
scaffold1	EVM	exon	782862	782876	.	-	.	ID=scaffold1.t264.exon1;Parent=scaffold1.t264
scaffold1	EVM	CDS	782862	782876	.	-	0	ID=scaffold1.t264.cds1;Parent=scaffold1.t264
scaffold1	EVM	exon	781432	782595	.	-	.	ID=scaffold1.t264.exon2;Parent=scaffold1.t264
scaffold1	EVM	CDS	781432	782595	.	-	0	ID=scaffold1.t264.cds2;Parent=scaffold1.t264
scaffold1	EVM	gene	783778	784828	.	-	.	ID=scaffold1.g265
scaffold1	EVM	mRNA	783778	784828	.	-	.	ID=scaffold1.t265;Parent=scaffold1.g265
scaffold1	EVM	exon	784696	784828	.	-	.	ID=scaffold1.t265.exon1;Parent=scaffold1.t265
scaffold1	EVM	CDS	784696	784828	.	-	0	ID=scaffold1.t265.cds1;Parent=scaffold1.t265
scaffold1	EVM	exon	784421	784632	.	-	.	ID=scaffold1.t265.exon2;Parent=scaffold1.t265
scaffold1	EVM	CDS	784421	784632	.	-	2	ID=scaffold1.t265.cds2;Parent=scaffold1.t265
scaffold1	EVM	exon	783953	784361	.	-	.	ID=scaffold1.t265.exon3;Parent=scaffold1.t265
scaffold1	EVM	CDS	783953	784361	.	-	0	ID=scaffold1.t265.cds3;Parent=scaffold1.t265
scaffold1	EVM	exon	783778	783899	.	-	.	ID=scaffold1.t265.exon4;Parent=scaffold1.t265
scaffold1	EVM	CDS	783778	783899	.	-	2	ID=scaffold1.t265.cds4;Parent=scaffold1.t265
scaffold1	EVM	gene	792269	794803	.	+	.	ID=scaffold1.g266
scaffold1	EVM	mRNA	792269	794803	.	+	.	ID=scaffold1.t266;Parent=scaffold1.g266
scaffold1	EVM	exon	792269	794803	.	+	.	ID=scaffold1.t266.exon1;Parent=scaffold1.t266
scaffold1	EVM	CDS	792269	794803	.	+	0	ID=scaffold1.t266.cds1;Parent=scaffold1.t266
scaffold1	EVM	gene	795405	802955	.	-	.	ID=scaffold1.g267
scaffold1	EVM	mRNA	795405	802955	.	-	.	ID=scaffold1.t267;Parent=scaffold1.g267
scaffold1	EVM	exon	802366	802955	.	-	.	ID=scaffold1.t267.exon1;Parent=scaffold1.t267
scaffold1	EVM	CDS	802366	802955	.	-	0	ID=scaffold1.t267.cds1;Parent=scaffold1.t267
scaffold1	EVM	exon	797584	802306	.	-	.	ID=scaffold1.t267.exon2;Parent=scaffold1.t267
scaffold1	EVM	CDS	797584	802306	.	-	1	ID=scaffold1.t267.cds2;Parent=scaffold1.t267
scaffold1	EVM	exon	795405	797510	.	-	.	ID=scaffold1.t267.exon3;Parent=scaffold1.t267
scaffold1	EVM	CDS	795405	797510	.	-	0	ID=scaffold1.t267.cds3;Parent=scaffold1.t267
scaffold1	EVM	gene	803805	807745	.	+	.	ID=scaffold1.g268
scaffold1	EVM	mRNA	803805	807745	.	+	.	ID=scaffold1.t268;Parent=scaffold1.g268
scaffold1	EVM	exon	803805	804633	.	+	.	ID=scaffold1.t268.exon1;Parent=scaffold1.t268
scaffold1	EVM	CDS	803805	804633	.	+	0	ID=scaffold1.t268.cds1;Parent=scaffold1.t268
scaffold1	EVM	exon	804760	804902	.	+	.	ID=scaffold1.t268.exon2;Parent=scaffold1.t268
scaffold1	EVM	CDS	804760	804902	.	+	2	ID=scaffold1.t268.cds2;Parent=scaffold1.t268
scaffold1	EVM	exon	805094	805498	.	+	.	ID=scaffold1.t268.exon3;Parent=scaffold1.t268
scaffold1	EVM	CDS	805094	805498	.	+	0	ID=scaffold1.t268.cds3;Parent=scaffold1.t268
scaffold1	EVM	exon	806537	807745	.	+	.	ID=scaffold1.t268.exon4;Parent=scaffold1.t268
scaffold1	EVM	CDS	806537	807745	.	+	0	ID=scaffold1.t268.cds4;Parent=scaffold1.t268
scaffold1	EVM	gene	808903	810695	.	+	.	ID=scaffold1.g269
scaffold1	EVM	mRNA	808903	810695	.	+	.	ID=scaffold1.t269;Parent=scaffold1.g269
scaffold1	EVM	exon	808903	809166	.	+	.	ID=scaffold1.t269.exon1;Parent=scaffold1.t269
scaffold1	EVM	CDS	808903	809166	.	+	0	ID=scaffold1.t269.cds1;Parent=scaffold1.t269
scaffold1	EVM	exon	809259	810695	.	+	.	ID=scaffold1.t269.exon2;Parent=scaffold1.t269
scaffold1	EVM	CDS	809259	810695	.	+	0	ID=scaffold1.t269.cds2;Parent=scaffold1.t269
scaffold1	EVM	gene	810996	811565	.	-	.	ID=scaffold1.g270
scaffold1	EVM	mRNA	810996	811565	.	-	.	ID=scaffold1.t270;Parent=scaffold1.g270
scaffold1	EVM	exon	810996	811565	.	-	.	ID=scaffold1.t270.exon1;Parent=scaffold1.t270
scaffold1	EVM	CDS	810996	811565	.	-	0	ID=scaffold1.t270.cds1;Parent=scaffold1.t270
scaffold1	EVM	gene	816235	817539	.	+	.	ID=scaffold1.g271
scaffold1	EVM	mRNA	816235	817539	.	+	.	ID=scaffold1.t271;Parent=scaffold1.g271
[truncated: 74,438 more rows]
